# Supplementary material for: The hydro­chloride salt of 4-hy­droxy-N,N-di-n-propyl­tryptamine (4-HO-DPT)
Source: IUCrdata. 2020 Nov 27;5(Pt 11):x201546. doi: 10.1107/S2414314620015461 (PMC9462155; doi:10.1107/S2414314620015461)
Supplement: Supplementary file 1 [file x-05-x201546-sup1.cif]

##############################################################################
#                                                                            #
# This CIF contains the data for a data article accepted for                 #
# publication in IUCrData. It conforms to the requirements of                #
# Notes for Authors for IUCrData, and has been                               #
# peer reviewed under the auspices of IUCrData.                              #
#                                                                            #
# Full details of the Crystallographic Information File format               #
# are given in the paper "The Crystallographic Information File (CIF):       #
# a New Standard Archive File for Crystallography" by S. R. Hall, F. H.      #
# Allen and I. D. Brown [Acta Cryst. (1991), A47, 655-685].                  #
#                                                                            #
# The current version of the core CIF dictionary is obtainable from          #
# ftp://ftp.iucr.org/pub/cif_core.dic.                                       #
#                                                                            #
# Software is freely available for graphical display of the structure(s)     #
# in this CIF. For information consult the CIF software page                 #
# http://www.iucr.org/resources/cif/software.                                #
#                                                                            #
# This file may be used for bona fide research purposes within the           #
# scientific community so long as proper attribution is given to the data    # 
# article from which it was obtained.                                        #
#                                                                            #
##############################################################################
data_I
_database_code_depnum_ccdc_archive 'CCDC 2045782'
_audit_creation_method
;
Olex2 1.3
(compiled 2020.07.16 svn.r6f6c53a7 for OlexSys, GUI svn.r6139)
;
_journal_date_recd_electronic     2020-11-20
_journal_date_accepted     2020-11-22
_journal_name_full     'IUCrData'
_journal_year     2020
_journal_volume     5
_journal_issue     11
_journal_page_first     0
_journal_page_last     0
_journal_paper_category     HO
_journal_paper_doi     10.1107/S2414314620015461
_journal_coeditor_code     SJ4218
_publ_contact_author_name     'David R. Manke'
_publ_contact_author_address
;
University of Massachusetts Dartmouth
285 Old Westport Road
North Dartmouth, MA 02747
USA
;
_publ_contact_author_email     'dmanke@umassd.edu'
_publ_contact_author_fax     '(508)999-9167'
_publ_contact_author_phone     '(508)910-6554'
_publ_section_title
;
The hydrochloride salt of
4-hydroxy-<i>N</i>,<i>N</i>-di-<i>n</i>-propyltryptamine (4-HO-DPT)
;
loop_
    _publ_author_name
    _publ_author_footnote
    _publ_author_address
    'Sammeta, Vamshikrishna Reddy' .
;
University of Massachusetts Dartmouth
285 Old Westport Road
North Dartmouth, MA 02747
USA
;
    'Rasapalli, Sivappa' .
;
University of Massachusetts Dartmouth
285 Old Westport Road
North Dartmouth, MA 02747
USA
;
    'Chadeayne, Andrew R.' .
;
CaaMTech, LLC
58 East Sunset Way, Suite 209
Issaquah, WA 98027
USA
;
    'Golen, James A.' .
;
University of Massachusetts Dartmouth
285 Old Westport Road
North Dartmouth, MA 02747
USA
;
    'Manke, David R.' .
;
University of Massachusetts Dartmouth
285 Old Westport Road
North Dartmouth, MA 02747
USA
;
_publ_section_synopsis
;
The first single-crystal structure of the hydrochloride salt of a psilocin
analogue, specifically
4-hydroxy-<i>N</i>,<i>N</i>-di-<i>n</i>-propyltryptamine (4-HO-DPT) is
reported.
;
_chemical_name_systematic
;\
<i>N</i>-[2-(4-Hydroxy-1<i>H</i>-indol-3-yl)ethyl]-<i>N</i>-propylpropan-1-\
aminium chloride
;
_chemical_name_common
;
4-Hydroxy-<i>N</i>,<i>N</i>-di-<i>n</i>-propyltryptammonium chloride
;
_chemical_formula_moiety     'C16 H25 N2 O +, Cl -'
_chemical_formula_sum     'C16 H25 Cl N2 O'
_chemical_formula_iupac     'C16 H25 N2 O +, Cl -'
_chemical_formula_weight     296.83
_chemical_melting_point     ?
_space_group_crystal_system     triclinic
_space_group_name_H-M_alt     'P -1'
_space_group_name_Hall     '-P 1'
loop_
    _space_group_symop_operation_xyz
    'x, y, z'
    '-x, -y, -z'
_cell_length_a     7.860(3)
_cell_length_b     10.439(4)
_cell_length_c     11.713(5)
_cell_angle_alpha     76.236(14)
_cell_angle_beta     73.653(13)
_cell_angle_gamma     68.852(12)
_cell_volume     850.0(6)
_cell_formula_units_Z     2
_cell_measurement_reflns_used     9206
_cell_measurement_theta_min     2.58
_cell_measurement_theta_max     25.80
_cell_measurement_temperature     273.15
_exptl_crystal_description     block
_exptl_crystal_colour     colourless
_exptl_crystal_size_max     0.15
_exptl_crystal_size_mid     0.10
_exptl_crystal_size_min     0.10
_exptl_crystal_density_diffrn     1.160
_exptl_crystal_density_meas     ?
_exptl_crystal_density_method     ?
_exptl_crystal_F_000     320
_exptl_absorpt_coefficient_mu     0.223
_exptl_absorpt_correction_type     multi-scan
_exptl_absorpt_process_details
;
(SADABS; Bruker, 2018)
;
_exptl_absorpt_correction_T_min     0.7198
_exptl_absorpt_correction_T_max     0.7452
_diffrn_ambient_temperature     273.15
_diffrn_source     ?
_diffrn_source_power     1.5
_diffrn_source_voltage     50.0
_diffrn_source_current     30.0
_diffrn_radiation_type     MoK\a
_diffrn_radiation_wavelength     0.71073
_diffrn_measurement_device_type     'Bruker D8 Venture CMOS'
_diffrn_measurement_method     '\f and \w scans'
_diffrn_detector_area_resol_mean     ?
_diffrn_reflns_number     27008
_diffrn_reflns_av_R_equivalents     0.0664
_diffrn_reflns_av_unetI/netI     0.0953
_diffrn_reflns_theta_min     2.581
_diffrn_reflns_theta_max     25.987
_diffrn_reflns_theta_full     25.242
_diffrn_measured_fraction_theta_max     0.974
_diffrn_measured_fraction_theta_full     0.994
_diffrn_reflns_limit_h_min     -9
_diffrn_reflns_limit_h_max     9
_diffrn_reflns_limit_k_min     -12
_diffrn_reflns_limit_k_max     12
_diffrn_reflns_limit_l_min     -14
_diffrn_reflns_limit_l_max     14
_diffrn_standards_number     0
_refine_special_details     ?
_reflns_number_total     3243
_reflns_number_gt     2756
_reflns_threshold_expression     'I > 2\s(I)'
_refine_ls_structure_factor_coef     Fsqd
_refine_ls_matrix_type     full
_refine_ls_R_factor_all     0.0617
_refine_ls_R_factor_gt     0.0363
_refine_ls_wR_factor_gt     0.0955
_refine_ls_wR_factor_ref     0.1029
_refine_ls_goodness_of_fit_ref     1.029
_refine_ls_restrained_S_all     1.030
_refine_ls_number_reflns     3243
_refine_ls_number_parameters     192
_refine_ls_number_restraints     3
_refine_ls_hydrogen_treatment     mixed
_refine_ls_weighting_scheme     calc
_refine_ls_weighting_details
              'w=1/[\s^2^(Fo^2^)+(0.0541P)^2^+0.1743P] where P=(Fo^2^+2Fc^2^)/3'
_atom_sites_solution_hydrogens     mixed
_atom_sites_solution_primary     ?
_atom_sites_solution_secondary     ?
_refine_ls_shift/su_max     0.001
_refine_ls_shift/su_mean     0.000
_refine_diff_density_max     0.429
_refine_diff_density_min     -0.399
_refine_ls_extinction_method     none
_refine_ls_extinction_coef     .
loop_
    _atom_type_symbol
    _atom_type_description
    _atom_type_scat_dispersion_real
    _atom_type_scat_dispersion_imag
    _atom_type_scat_source
    'C' 'C' 0.0033 0.0016
                         'International Tables Vol C Tables 4.2.6.8 and 6.1.1.4'
    'H' 'H' 0.0000 0.0000
                         'International Tables Vol C Tables 4.2.6.8 and 6.1.1.4'
    'Cl' 'Cl' 0.1484 0.1585
                         'International Tables Vol C Tables 4.2.6.8 and 6.1.1.4'
    'N' 'N' 0.0061 0.0033
                         'International Tables Vol C Tables 4.2.6.8 and 6.1.1.4'
    'O' 'O' 0.0106 0.0060
                         'International Tables Vol C Tables 4.2.6.8 and 6.1.1.4'
_computing_data_collection
;
APEX3 (Bruker, 2018)
;
_computing_cell_refinement
;
SAINT (Bruker, 2018)
;
_computing_data_reduction
;
SAINT (Bruker, 2018)
;
_computing_structure_solution
;
SHELXT2014 (Sheldrick, 2015a)
;
_computing_structure_refinement
;
SHELXL2018 (Sheldrick, 2015b)
;
_computing_molecular_graphics
;
<i>OLEX2</i> (Dolomanov <i>et al.</i>,  2009)
;
_computing_publication_material
;
publCIF (Westrip, 2010)
;
loop_
    _atom_site_type_symbol
    _atom_site_label
    _atom_site_fract_x
    _atom_site_fract_y
    _atom_site_fract_z
    _atom_site_U_iso_or_equiv
    _atom_site_adp_type
    _atom_site_calc_flag
    _atom_site_occupancy
    _atom_site_disorder_assembly
    _atom_site_disorder_group
    Cl Cl1 0.84351(5) 0.74832(4) 0.23642(4) 0.04716(14) Uani d 1 . .
    N N1 0.7748(2) 0.03222(14) 0.34007(16) 0.0578(4) Uani d 1 . .
    H H1 0.790(3) -0.0454(14) 0.3157(19) 0.069 Uiso d 1 . .
    N N2 0.75749(17) 0.34070(13) 0.71443(11) 0.0422(3) Uani d 1 . .
    H H2 0.8748(18) 0.314(2) 0.7409(18) 0.063 Uiso d 1 . .
    O O1 0.77173(17) 0.46842(11) 0.35885(10) 0.0506(3) Uani d 1 . .
    H H1A 0.797(3) 0.5412(16) 0.3168(19) 0.076 Uiso d 1 . .
    C C1 0.7077(2) 0.05956(16) 0.45593(18) 0.0531(4) Uani d 1 . .
    H H1B 0.668481 -0.001309 0.521524 0.064 Uiso calc 1 . .
    C C2 0.7068(2) 0.18915(15) 0.46130(15) 0.0416(3) Uani d 1 . .
    C C3 0.77946(19) 0.24542(15) 0.34010(14) 0.0385(3) Uani d 1 . .
    C C4 0.8114(2) 0.37253(16) 0.28523(14) 0.0413(3) Uani d 1 . .
    C C5 0.8792(2) 0.3950(2) 0.16234(16) 0.0547(4) Uani d 1 . .
    H H5 0.898048 0.479641 0.125550 0.066 Uiso calc 1 . .
    C C6 0.9198(3) 0.2913(2) 0.09275(18) 0.0657(5) Uani d 1 . .
    H H6 0.966338 0.308406 0.010282 0.079 Uiso calc 1 . .
    C C7 0.8929(3) 0.1653(2) 0.14258(18) 0.0636(5) Uani d 1 . .
    H H7 0.921712 0.096793 0.095694 0.076 Uiso calc 1 . .
    C C8 0.8204(2) 0.14383(16) 0.26682(17) 0.0480(4) Uani d 1 . .
    C C9 0.6397(2) 0.25770(17) 0.57189(14) 0.0437(4) Uani d 1 . .
    H H9A 0.559043 0.212172 0.633105 0.052 Uiso calc 1 . .
    H H9B 0.567594 0.354321 0.552523 0.052 Uiso calc 1 . .
    C C10 0.8050(2) 0.24920(16) 0.62024(14) 0.0437(4) Uani d 1 . .
    H H10A 0.860211 0.153568 0.654519 0.052 Uiso calc 1 . .
    H H10B 0.898501 0.274491 0.553374 0.052 Uiso calc 1 . .
    C C11 0.7172(3) 0.49232(17) 0.65963(16) 0.0518(4) Uani d 1 . .
    H H11A 0.814555 0.501143 0.588662 0.062 Uiso calc 1 . .
    H H11B 0.599814 0.523916 0.633915 0.062 Uiso calc 1 . .
    C C12 0.7061(3) 0.58502(19) 0.74365(18) 0.0605(5) Uani d 1 . .
    H H12A 0.808731 0.542065 0.784928 0.073 Uiso calc 1 . .
    H H12B 0.590170 0.596278 0.803782 0.073 Uiso calc 1 . .
    C C13 0.7149(3) 0.72656(19) 0.6756(2) 0.0640(5) Uani d 1 . .
    H H13A 0.829874 0.715522 0.616365 0.096 Uiso calc 1 . .
    H H13B 0.708833 0.783488 0.730965 0.096 Uiso calc 1 . .
    H H13C 0.611458 0.770155 0.636457 0.096 Uiso calc 1 . .
    C C14 0.6079(2) 0.31594(18) 0.82147(15) 0.0520(4) Uani d 1 . .
    H H14A 0.494348 0.334255 0.794356 0.062 Uiso calc 1 . .
    H H14B 0.581895 0.381292 0.875563 0.062 Uiso calc 1 . .
    C C15 0.6587(3) 0.1708(2) 0.88982(18) 0.0638(5) Uani d 1 . .
    H H15A 0.783677 0.144610 0.903678 0.077 Uiso calc 1 . .
    H H15B 0.657852 0.106282 0.842690 0.077 Uiso calc 1 . .
    C C16 0.5201(4) 0.1627(3) 1.0100(2) 0.0906(8) Uani d 1 . .
    H H16A 0.521750 0.226249 1.056699 0.136 Uiso calc 1 . .
    H H16B 0.554431 0.069863 1.053005 0.136 Uiso calc 1 . .
    H H16C 0.396891 0.186970 0.996033 0.136 Uiso calc 1 . .
loop_
    _atom_site_aniso_label
    _atom_site_aniso_U_11
    _atom_site_aniso_U_22
    _atom_site_aniso_U_33
    _atom_site_aniso_U_12
    _atom_site_aniso_U_13
    _atom_site_aniso_U_23
    Cl1 0.0460(2) 0.0406(2) 0.0602(3) -0.01650(16) -0.00926(17) -0.01564(16)
    N1 0.0652(9) 0.0341(7) 0.0837(11) -0.0083(6) -0.0303(8) -0.0213(7)
    N2 0.0399(7) 0.0438(7) 0.0419(7) -0.0115(5) -0.0077(5) -0.0087(5)
    O1 0.0656(7) 0.0389(6) 0.0501(7) -0.0234(5) -0.0027(5) -0.0128(5)
    C1 0.0553(9) 0.0371(8) 0.0727(12) -0.0163(7) -0.0253(9) -0.0027(8)
    C2 0.0378(7) 0.0364(7) 0.0535(9) -0.0114(6) -0.0144(6) -0.0070(6)
    C3 0.0332(7) 0.0372(7) 0.0477(8) -0.0076(6) -0.0108(6) -0.0145(6)
    C4 0.0375(7) 0.0405(8) 0.0473(8) -0.0106(6) -0.0076(6) -0.0136(6)
    C5 0.0570(10) 0.0615(10) 0.0472(9) -0.0235(8) -0.0070(8) -0.0091(8)
    C6 0.0657(11) 0.0873(14) 0.0450(10) -0.0218(10) -0.0056(8) -0.0230(10)
    C7 0.0618(11) 0.0694(12) 0.0637(12) -0.0038(9) -0.0173(9) -0.0399(10)
    C8 0.0431(8) 0.0411(8) 0.0640(10) -0.0028(7) -0.0197(7) -0.0223(7)
    C9 0.0377(8) 0.0469(8) 0.0467(9) -0.0154(6) -0.0054(6) -0.0083(7)
    C10 0.0375(7) 0.0460(8) 0.0458(8) -0.0088(6) -0.0064(6) -0.0135(7)
    C11 0.0578(10) 0.0456(9) 0.0511(10) -0.0148(8) -0.0137(8) -0.0056(7)
    C12 0.0719(12) 0.0498(10) 0.0640(11) -0.0216(9) -0.0160(9) -0.0110(8)
    C13 0.0618(11) 0.0491(10) 0.0826(14) -0.0203(9) -0.0180(10) -0.0054(9)
    C14 0.0510(9) 0.0567(10) 0.0459(9) -0.0181(8) -0.0019(7) -0.0120(7)
    C15 0.0807(13) 0.0597(11) 0.0542(11) -0.0317(10) -0.0108(9) -0.0038(8)
    C16 0.126(2) 0.0990(17) 0.0581(13) -0.0693(17) 0.0035(13) -0.0071(12)
_geom_special_details
;
 All esds (except the esd in the dihedral angle between two l.s. planes)
 are estimated using the full covariance matrix.  The cell esds are taken
 into account individually in the estimation of esds in distances, angles
 and torsion angles; correlations between esds in cell parameters are only
 used when they are defined by crystal symmetry.  An approximate (isotropic)
 treatment of cell esds is used for estimating esds involving l.s. planes.
;
loop_
    _geom_bond_atom_site_label_1
    _geom_bond_atom_site_label_2
    _geom_bond_site_symmetry_2
    _geom_bond_distance
    _geom_bond_publ_flag
    N1 H1 . 0.880(9) ?
    N1 C1 . 1.369(3) ?
    N1 C8 . 1.369(3) ?
    N2 H2 . 0.980(9) ?
    N2 C10 . 1.510(2) ?
    N2 C11 . 1.512(2) ?
    N2 C14 . 1.502(2) ?
    O1 H1A . 0.856(10) ?
    O1 C4 . 1.3700(19) ?
    C1 H1B . 0.9300 ?
    C1 C2 . 1.366(2) ?
    C2 C3 . 1.441(2) ?
    C2 C9 . 1.501(2) ?
    C3 C4 . 1.407(2) ?
    C3 C8 . 1.413(2) ?
    C4 C5 . 1.382(2) ?
    C5 H5 . 0.9300 ?
    C5 C6 . 1.401(3) ?
    C6 H6 . 0.9300 ?
    C6 C7 . 1.371(3) ?
    C7 H7 . 0.9300 ?
    C7 C8 . 1.401(3) ?
    C9 H9A . 0.9700 ?
    C9 H9B . 0.9700 ?
    C9 C10 . 1.524(2) ?
    C10 H10A . 0.9700 ?
    C10 H10B . 0.9700 ?
    C11 H11A . 0.9700 ?
    C11 H11B . 0.9700 ?
    C11 C12 . 1.502(3) ?
    C12 H12A . 0.9700 ?
    C12 H12B . 0.9700 ?
    C12 C13 . 1.518(3) ?
    C13 H13A . 0.9600 ?
    C13 H13B . 0.9600 ?
    C13 H13C . 0.9600 ?
    C14 H14A . 0.9700 ?
    C14 H14B . 0.9700 ?
    C14 C15 . 1.504(3) ?
    C15 H15A . 0.9700 ?
    C15 H15B . 0.9700 ?
    C15 C16 . 1.524(3) ?
    C16 H16A . 0.9600 ?
    C16 H16B . 0.9600 ?
    C16 H16C . 0.9600 ?
loop_
    _geom_angle_atom_site_label_1
    _geom_angle_atom_site_label_2
    _geom_angle_atom_site_label_3
    _geom_angle_site_symmetry_1
    _geom_angle_site_symmetry_3
    _geom_angle
    _geom_angle_publ_flag
    C1 N1 H1 . . 126.0(15) ?
    C1 N1 C8 . . 109.42(14) ?
    C8 N1 H1 . . 124.6(15) ?
    C10 N2 H2 . . 103.4(12) ?
    C10 N2 C11 . . 111.53(13) ?
    C11 N2 H2 . . 105.8(12) ?
    C14 N2 H2 . . 108.7(12) ?
    C14 N2 C10 . . 114.06(13) ?
    C14 N2 C11 . . 112.56(13) ?
    C4 O1 H1A . . 109.4(16) ?
    N1 C1 H1B . . 124.9 ?
    C2 C1 N1 . . 110.22(16) ?
    C2 C1 H1B . . 124.9 ?
    C1 C2 C3 . . 106.02(15) ?
    C1 C2 C9 . . 126.16(16) ?
    C3 C2 C9 . . 127.82(13) ?
    C4 C3 C2 . . 134.47(14) ?
    C4 C3 C8 . . 118.35(15) ?
    C8 C3 C2 . . 107.17(14) ?
    O1 C4 C3 . . 116.94(14) ?
    O1 C4 C5 . . 123.52(15) ?
    C5 C4 C3 . . 119.54(15) ?
    C4 C5 H5 . . 119.8 ?
    C4 C5 C6 . . 120.47(17) ?
    C6 C5 H5 . . 119.8 ?
    C5 C6 H6 . . 119.0 ?
    C7 C6 C5 . . 121.98(18) ?
    C7 C6 H6 . . 119.0 ?
    C6 C7 H7 . . 121.3 ?
    C6 C7 C8 . . 117.46(16) ?
    C8 C7 H7 . . 121.3 ?
    N1 C8 C3 . . 107.18(16) ?
    N1 C8 C7 . . 130.64(16) ?
    C7 C8 C3 . . 122.18(17) ?
    C2 C9 H9A . . 109.6 ?
    C2 C9 H9B . . 109.6 ?
    C2 C9 C10 . . 110.36(12) ?
    H9A C9 H9B . . 108.1 ?
    C10 C9 H9A . . 109.6 ?
    C10 C9 H9B . . 109.6 ?
    N2 C10 C9 . . 114.75(12) ?
    N2 C10 H10A . . 108.6 ?
    N2 C10 H10B . . 108.6 ?
    C9 C10 H10A . . 108.6 ?
    C9 C10 H10B . . 108.6 ?
    H10A C10 H10B . . 107.6 ?
    N2 C11 H11A . . 108.8 ?
    N2 C11 H11B . . 108.8 ?
    H11A C11 H11B . . 107.7 ?
    C12 C11 N2 . . 113.84(14) ?
    C12 C11 H11A . . 108.8 ?
    C12 C11 H11B . . 108.8 ?
    C11 C12 H12A . . 109.4 ?
    C11 C12 H12B . . 109.4 ?
    C11 C12 C13 . . 111.01(17) ?
    H12A C12 H12B . . 108.0 ?
    C13 C12 H12A . . 109.4 ?
    C13 C12 H12B . . 109.4 ?
    C12 C13 H13A . . 109.5 ?
    C12 C13 H13B . . 109.5 ?
    C12 C13 H13C . . 109.5 ?
    H13A C13 H13B . . 109.5 ?
    H13A C13 H13C . . 109.5 ?
    H13B C13 H13C . . 109.5 ?
    N2 C14 H14A . . 108.8 ?
    N2 C14 H14B . . 108.8 ?
    N2 C14 C15 . . 113.64(15) ?
    H14A C14 H14B . . 107.7 ?
    C15 C14 H14A . . 108.8 ?
    C15 C14 H14B . . 108.8 ?
    C14 C15 H15A . . 109.6 ?
    C14 C15 H15B . . 109.6 ?
    C14 C15 C16 . . 110.23(18) ?
    H15A C15 H15B . . 108.1 ?
    C16 C15 H15A . . 109.6 ?
    C16 C15 H15B . . 109.6 ?
    C15 C16 H16A . . 109.5 ?
    C15 C16 H16B . . 109.5 ?
    C15 C16 H16C . . 109.5 ?
    H16A C16 H16B . . 109.5 ?
    H16A C16 H16C . . 109.5 ?
    H16B C16 H16C . . 109.5 ?
loop_
    _geom_torsion_atom_site_label_1
    _geom_torsion_atom_site_label_2
    _geom_torsion_atom_site_label_3
    _geom_torsion_atom_site_label_4
    _geom_torsion_site_symmetry_1
    _geom_torsion_site_symmetry_2
    _geom_torsion_site_symmetry_3
    _geom_torsion_site_symmetry_4
    _geom_torsion
    _geom_torsion_publ_flag
    N1 C1 C2 C3 . . . . -0.34(18) ?
    N1 C1 C2 C9 . . . . 178.71(14) ?
    N2 C11 C12 C13 . . . . 165.62(15) ?
    N2 C14 C15 C16 . . . . 168.13(17) ?
    O1 C4 C5 C6 . . . . 178.91(16) ?
    C1 N1 C8 C3 . . . . -0.20(18) ?
    C1 N1 C8 C7 . . . . -179.73(17) ?
    C1 C2 C3 C4 . . . . 178.89(16) ?
    C1 C2 C3 C8 . . . . 0.21(16) ?
    C1 C2 C9 C10 . . . . 101.54(18) ?
    C2 C3 C4 O1 . . . . 1.9(2) ?
    C2 C3 C4 C5 . . . . -177.84(15) ?
    C2 C3 C8 N1 . . . . -0.01(17) ?
    C2 C3 C8 C7 . . . . 179.57(15) ?
    C2 C9 C10 N2 . . . . 167.42(13) ?
    C3 C2 C9 C10 . . . . -79.62(19) ?
    C3 C4 C5 C6 . . . . -1.3(3) ?
    C4 C3 C8 N1 . . . . -178.94(13) ?
    C4 C3 C8 C7 . . . . 0.6(2) ?
    C4 C5 C6 C7 . . . . 0.6(3) ?
    C5 C6 C7 C8 . . . . 0.8(3) ?
    C6 C7 C8 N1 . . . . 178.09(18) ?
    C6 C7 C8 C3 . . . . -1.4(3) ?
    C8 N1 C1 C2 . . . . 0.34(19) ?
    C8 C3 C4 O1 . . . . -179.49(13) ?
    C8 C3 C4 C5 . . . . 0.7(2) ?
    C9 C2 C3 C4 . . . . -0.1(3) ?
    C9 C2 C3 C8 . . . . -178.82(14) ?
    C10 N2 C11 C12 . . . . -168.69(14) ?
    C10 N2 C14 C15 . . . . 61.10(19) ?
    C11 N2 C10 C9 . . . . -72.81(17) ?
    C11 N2 C14 C15 . . . . -170.53(15) ?
    C14 N2 C10 C9 . . . . 56.08(18) ?
    C14 N2 C11 C12 . . . . 61.62(19) ?
loop_
    _geom_hbond_atom_site_label_D
    _geom_hbond_atom_site_label_H
    _geom_hbond_atom_site_label_A
    _geom_hbond_site_symmetry_A
    _geom_hbond_distance_DH
    _geom_hbond_distance_HA
    _geom_hbond_distance_DA
    _geom_hbond_angle_DHA
    _geom_hbond_publ_flag
    N1 H1 Cl1 1_545 0.880(9) 2.398(10) 3.2766(18) 176(2) yes
    N2 H2 Cl1 2_766 0.980(9) 2.145(10) 3.1126(17) 169.0(18) yes
    O1 H1A Cl1 . 0.856(10) 2.260(11) 3.1068(15) 170(2) yes
_shelx_space_group_comment
;
The symmetry employed for this shelxl refinement is uniquely defined
by the following loop, which should always be used as a source of
symmetry information in preference to the above space-group names.
They are only intended as comments.
;
_shelx_estimated_absorpt_T_min     0.967
_shelx_estimated_absorpt_T_max     0.978
_shelx_hkl_file
;
  -1   0   0  284.29    7.78
   1   0   0  276.26    7.05
   1   0   0  265.89    7.38
   1   0   0  274.43    7.39
  -3   0   0 1255.68   35.26
  -3   0   0 1355.46   34.61
   3   0   0 1291.18   35.49
   3   0   0 1374.55   33.61
   3   0   0 1357.23   34.63
   3   0   0 1378.39   34.67
   3   0   0 1374.66   35.06
  -4   0   0    3.86    2.14
  -4   0   0    3.51    2.20
   4   0   0    5.77    2.60
   4   0   0    3.84    2.22
   4   0   0    3.08    2.15
   4   0   0   -1.56    2.60
  -5   0   0   17.66    2.96
  -5   0   0   10.94    2.62
   5   0   0   10.69    2.79
   5   0   0   16.59    3.47
   5   0   0   13.46    1.31
   5   0   0   14.40    2.90
   5   0   0    9.18    3.39
  -6   0   0   23.12    4.94
  -6   0   0   26.47    3.82
  -6   0   0   20.71    4.10
   6   0   0   31.25    4.72
   6   0   0   27.27    4.35
   6   0   0   27.70    3.86
   6   0   0   31.11    5.16
  -7   0   0    4.98    4.36
   7   0   0    0.28    3.64
   7   0   0   -2.03    3.01
   7   0   0    3.77    3.19
  -8   0   0    6.13    5.30
  -8   0   0    5.11    3.28
   8   0   0    0.82    4.11
   8   0   0   -2.66    2.95
   8   0   0    1.02    3.26
   8   0   0    5.76    4.72
   8  -1   0   60.36    6.35
   8  -1   0   60.98    7.63
   8  -1   0   54.35    7.16
  -8   1   0   61.98    8.30
  -8   1   0   59.47    6.22
   7  -1   0   30.11    4.82
   7  -1   0   18.26    4.07
   7  -1   0   17.61    4.98
  -7   1   0   23.40    3.92
  -7   1   0   27.71    5.47
   6  -1   0   78.52    6.21
   6  -1   0   72.92    7.06
   6  -1   0   70.33    6.91
   6  -1   0   72.82    5.93
  -6   1   0   66.60    5.97
  -6   1   0   67.50    5.61
   5  -1   0  189.33    8.78
   5  -1   0  167.67    5.07
   5  -1   0  180.78    8.02
   5  -1   0  178.83    8.01
   5  -1   0  179.56    8.83
  -5   1   0  186.70    8.12
  -5   1   0  176.13    7.94
   4  -1   0   20.08    3.23
   4  -1   0   26.36    3.28
   4  -1   0   26.94    3.26
   4  -1   0   25.15    3.61
   4  -1   0   24.85    1.86
  -4   1   0   23.37    1.43
  -4   1   0   25.72    3.48
  -4   1   0   24.02    3.29
  -4   1   0   24.28    1.47
   3  -1   0    9.69    2.72
   3  -1   0    5.06    2.26
   3  -1   0    0.02    2.01
   3  -1   0    5.39    1.25
  -3   1   0    3.71    2.18
  -3   1   0    2.90    2.09
   2  -1   0  466.02   13.16
   2  -1   0  460.96   13.26
   2  -1   0  458.17   12.15
   2  -1   0  455.53   13.17
  -2   1   0  487.49   13.54
  -2   1   0  448.41   13.09
  -2   1   0  491.47   13.33
  -2   1   0  452.59   13.27
   1   1   0  209.11  880.31
  -2  -1   0   63.73    3.26
  -2  -1   0   65.29    2.66
  -2  -1   0   71.22    4.75
  -2  -1   0   66.09    2.70
   2   1   0   67.95    2.80
   2   1   0   71.00    5.01
   2   1   0   74.43    3.36
   2   1   0   66.09    2.36
   2   1   0   66.45    2.75
   2   1   0   68.34    2.69
  -3  -1   0   69.59    6.71
  -3  -1   0   53.36    2.97
  -3  -1   0   55.92    3.08
   3   1   0   55.75    4.39
   3   1   0   53.54    3.16
   3   1   0   57.96    2.61
   3   1   0   56.60    3.06
   3   1   0   54.27    1.79
   3   1   0   49.65    3.08
  -4  -1   0    1.53    1.58
  -4  -1   0    0.20    1.75
  -4  -1   0    0.08    3.37
   4   1   0   -0.23    1.77
   4   1   0   -0.70    2.51
   4   1   0   -0.09    1.14
   4   1   0    2.85    1.90
   4   1   0    2.47    1.61
  -5  -1   0  105.66    5.03
  -5  -1   0  108.67    5.34
  -5  -1   0  108.61    7.73
   5   1   0  103.25    7.03
   5   1   0  102.50    3.71
   5   1   0  115.35    6.43
   5   1   0  109.31    5.19
   5   1   0  110.32    5.31
   5   1   0  100.79    5.09
  -6  -1   0  365.73   12.07
  -6  -1   0  358.82   14.87
  -6  -1   0  378.71   12.13
   6   1   0  379.57   14.64
   6   1   0  363.52   12.07
   6   1   0  371.61   13.38
   6   1   0  342.19    9.50
   6   1   0  360.38   11.99
  -7  -1   0   37.55    6.47
  -7  -1   0   33.22    3.89
   7   1   0   43.85    4.46
   7   1   0   39.43    4.27
   7   1   0   37.33    5.76
  -8  -1   0  173.26   11.08
  -8  -1   0  162.66   11.45
   8   1   0  174.57    8.47
   8   1   0  158.61    8.26
   8   1   0  167.46   10.23
   8   1   0  185.43   11.88
  -9  -1   0    8.74    5.31
   8  -2   0   -1.85    4.77
   8  -2   0    2.65    3.93
   8  -2   0    1.86    4.66
   8  -2   0    4.53    3.41
  -8   2   0   -0.80    1.62
  -8   2   0    1.94    4.62
   7  -2   0   24.49    5.13
   7  -2   0   21.48    4.65
   7  -2   0   31.62    5.48
  -7   2   0   30.16    4.63
  -7   2   0   27.69    4.88
   6  -2   0    7.31    3.88
   6  -2   0   10.31    3.93
   6  -2   0    9.59    3.48
   6  -2   0    9.35    4.25
  -6   2   0   11.43    4.14
  -6   2   0   19.27    4.02
   5  -2   0    3.04    3.11
   5  -2   0    7.59    3.17
   5  -2   0    7.18    1.42
   5  -2   0    5.79    2.96
   5  -2   0    6.69    3.44
  -5   2   0    4.46    1.15
  -5   2   0    6.76    3.14
  -5   2   0    5.59    1.17
  -5   2   0   -0.56    4.98
   4  -2   0  161.81    7.89
   4  -2   0  164.90    7.44
   4  -2   0  152.25    7.40
   4  -2   0  144.73    7.21
   4  -2   0  150.89    5.20
  -4   2   0  154.74    5.15
  -4   2   0  156.13    7.25
  -4   2   0  136.23    6.91
   3  -2   0  557.08   16.77
   3  -2   0  545.11   16.73
   3  -2   0  567.52   16.64
   3  -2   0  593.20   17.30
   3  -2   0  565.97   15.29
  -3   2   0  572.87   17.24
  -3   2   0  581.91   16.90
  -3   2   0  572.85   16.85
   2  -2   0   99.01    4.84
   2  -2   0   93.84    3.01
   2  -2   0   98.92    4.95
   2  -2   0   92.32    4.40
   2  -2   0   89.57    3.93
   2  -2   0  103.42    5.49
  -2   2   0   98.88    4.91
  -2   2   0   99.72    6.15
  -2   2   0  105.36    5.03
  -2   2   0   93.34    4.44
   1  -2   0  698.17   19.06
   1  -2   0  696.67   18.26
   1  -2   0  735.26   18.68
   1  -2   0  672.33   18.21
   1  -2   0  705.99   19.11
  -1   2   0  738.17   19.51
  -1   2   0  712.72   19.18
  -1   2   0  723.37   18.29
  -1   2   0  721.97   18.63
  -1   2   0  700.84   19.07
  -1  -2   0   39.39    3.08
  -1  -2   0   40.98    1.88
  -1  -2   0 -230.84 1124.41
  -1  -2   0   36.53    3.35
  -1  -2   0   35.17    4.08
  -1  -2   0   38.49    2.81
  -1  -2   0   38.77    2.92
  -1  -2   0   39.84    1.90
   1   2   0   39.58    1.95
   1   2   0   39.00    3.72
   1   2   0   43.83    2.87
   1   2   0   43.56    3.25
   1   2   0   40.13    3.00
   1   2   0   40.47    3.75
   1   2   0   37.53    2.92
   1   2   0   66.69  702.75
   1   2   0   41.20    1.92
  -2  -2   0  443.90   11.84
  -2  -2   0  467.88   13.01
  -2  -2   0  492.46   13.51
  -2  -2   0  477.77   11.92
  -2  -2   0  487.13   13.47
  -2  -2   0  466.73   14.61
   2   2   0  483.02   13.01
   2   2   0  466.63   13.46
   2   2   0  478.92   11.86
   2   2   0  486.35   14.18
   2   2   0  493.15   14.80
   2   2   0  471.60   11.85
   2   2   0  487.19   13.64
  -3  -2   0  204.13    5.97
  -3  -2   0  208.88    6.00
  -3  -2   0  233.96    7.44
  -3  -2   0  207.94    8.89
   3   2   0  203.90    7.42
   3   2   0  209.16    7.28
   3   2   0  206.73    6.61
   3   2   0  207.55    5.96
   3   2   0  201.54    8.13
   3   2   0  207.54    6.00
   3   2   0  208.52    6.19
  -4  -2   0 1833.49   46.03
  -4  -2   0 1806.69   49.18
  -4  -2   0 1807.85   46.01
   4   2   0 1843.63   45.44
   4   2   0 1777.72   46.07
   4   2   0 1827.27   45.99
   4   2   0 1839.89   46.00
   4   2   0 1901.91   48.65
   4   2   0 1840.49   47.37
   4   2   0 1804.61   46.89
  -5  -2   0   85.57    4.19
  -5  -2   0   92.37    7.37
  -5  -2   0   85.12    4.30
   5   2   0   88.03    4.91
   5   2   0   85.73    4.27
   5   2   0   82.32    3.83
   5   2   0   87.70    4.16
   5   2   0   85.33    6.22
  -6  -2   0  510.72   19.01
  -6  -2   0  490.12   15.10
  -6  -2   0  525.04   15.84
   6   2   0  517.90   14.08
   6   2   0  516.44   15.19
   6   2   0  526.24   15.20
   6   2   0  530.23   18.45
  -7  -2   0   27.93    6.63
  -7  -2   0   21.47    3.28
  -7  -2   0   29.17    3.47
   7   2   0   21.67    4.11
   7   2   0   30.12    3.53
   7   2   0   26.57    4.65
   7   2   0   21.04    2.03
   7   2   0   25.32    3.48
  -8  -2   0    3.05    1.62
  -8  -2   0    4.88    2.85
  -8  -2   0    6.78    4.72
   8   2   0   10.07    4.99
   8   2   0    7.17    3.44
   8   2   0    6.94    2.86
   8   2   0    4.06    4.20
  -9  -2   0    2.73    3.84
  -9  -2   0    6.57    5.05
   9   2   0   -3.34    4.84
   9   2   0    5.37    2.85
   9   2   0    9.25    3.21
   9   2   0    9.13    4.64
   9   2   0    5.89    3.74
   7  -3   0   16.54    4.85
   7  -3   0   22.64    5.72
   7  -3   0   20.20    4.77
  -7   3   0   25.35    4.46
  -7   3   0   12.80    7.48
   6  -3   0   20.65    4.73
   6  -3   0   19.23    2.05
   6  -3   0   15.43    4.72
   6  -3   0   25.81    5.12
   6  -3   0   16.01    4.31
  -6   3   0   21.56    4.72
  -6   3   0   10.14    3.62
  -6   3   0   19.79    1.91
   5  -3   0  200.67    6.77
   5  -3   0  205.02   10.32
   5  -3   0  209.85    9.58
   5  -3   0  203.04    9.55
   5  -3   0  201.69    9.51
  -5   3   0  197.49    9.41
  -5   3   0  193.21    6.90
  -5   3   0  208.12    9.56
   4  -3   0  127.37    6.90
   4  -3   0  136.20    5.53
   4  -3   0  134.65    7.87
   4  -3   0  135.28    7.09
   4  -3   0  144.09    7.60
  -4   3   0  127.27    7.05
  -4   3   0  136.92    7.30
  -4   3   0  130.04    7.75
  -4   3   0  141.18    6.13
   3  -3   0    7.53    3.04
   3  -3   0   11.46    3.01
   3  -3   0    7.92    2.32
   3  -3   0   12.42    2.18
   3  -3   0   14.03    3.15
  -3   3   0   13.72    3.41
  -3   3   0   10.92    3.18
  -3   3   0    6.66    2.86
   2  -3   0  809.93   22.66
   2  -3   0  763.99   21.02
   2  -3   0  832.69   22.34
   2  -3   0  747.42   21.14
   2  -3   0  792.31   22.12
   2  -3   0  772.79   20.36
  -2   3   0  840.74   25.46
  -2   3   0  775.23   22.11
  -2   3   0  786.45   22.64
   1  -3   0  589.88   15.94
   1  -3   0  586.80   16.40
   1  -3   0  586.75   15.48
   1  -3   0  560.38   16.80
   1  -3   0  559.70   16.19
  -1   3   0  575.41   15.40
  -1   3   0  576.13   16.27
  -1   3   0  582.35   16.81
  -1   3   0  566.46   16.24
  -1   3   0  549.22   15.78
  -1   3   0  556.77   14.84
   0  -3   0  142.39    5.45
   0  -3   0  153.00    5.84
   0  -3   0  157.11    5.84
   0  -3   0  165.30    5.86
   0  -3   0  145.30    6.60
   0  -3   0  147.97    5.66
   0   3   0  147.86    6.66
   0   3   0  147.21    5.54
   0   3   0  150.19    5.71
   0   3   0  154.91    5.88
   0   3   0  147.73    5.84
   0   3   0  148.03    5.70
  -1  -3   0 1955.23   49.81
  -1  -3   0 1990.98   50.79
  -1  -3   0 1942.55   50.57
  -1  -3   0   82.13 2726.11
  -1  -3   0 2051.00   51.12
  -1  -3   0 2038.67   50.76
   1   3   0 1953.91   50.62
   1   3   0 2022.23   50.79
   1   3   0 1996.16   50.99
   1   3   0 2042.09   49.85
  -2  -3   0 1919.21   47.94
  -2  -3   0 -105.60 1209.96
  -2  -3   0 1889.84   49.24
  -2  -3   0 1899.43   49.84
  -2  -3   0 1868.87   46.47
  -2  -3   0 1967.63   46.51
  -2  -3   0 1857.93   48.42
   2   3   0 1885.86   47.79
   2   3   0 1827.19   46.37
   2   3   0 1890.06   48.07
   2   3   0 1886.77   48.11
   2   3   0 1888.60   49.39
   2   3   0 1859.08   47.83
   2   3   0 1940.48   46.44
   2   3   0 1827.63   48.17
   2   3   0 1891.12   48.27
  -3  -3   0   29.62    1.28
  -3  -3   0   34.53    4.77
  -3  -3   0   34.74    3.79
  -3  -3   0   21.98    3.02
   3   3   0   38.41 1603.81
   3   3   0   30.62    3.39
   3   3   0   29.01    3.54
   3   3   0   34.18    3.11
   3   3   0   36.44    3.47
   3   3   0   41.05    4.25
   3   3   0   34.78    3.45
  -4  -3   0  325.23    8.95
  -4  -3   0  342.91    9.07
   4   3   0  345.45   11.18
   4   3   0  332.64   11.98
   4   3   0  326.64   12.07
   4   3   0  336.98    9.72
   4   3   0  381.51 2310.35
   4   3   0  336.25   10.28
   4   3   0  336.12    8.91
   4   3   0  333.47    8.97
   4   3   0  337.90   11.27
  -5  -3   0   11.56    3.96
  -5  -3   0   11.33    1.69
  -5  -3   0   10.16    1.79
   5   3   0    7.87    3.00
   5   3   0   10.80    1.65
   5   3   0   16.11    2.35
   5   3   0   20.39    3.52
   5   3   0    3.79    3.69
   5   3   0    8.87    2.79
   5   3   0   12.03    1.60
  -6  -3   0  335.72   10.47
  -6  -3   0  349.14   10.46
  -6  -3   0  349.85   15.19
   6   3   0  353.33   12.05
   6   3   0  358.03   14.18
   6   3   0  361.11   10.73
   6   3   0  342.48   10.42
   6   3   0  346.10   10.41
   6   3   0  341.66   12.69
   6   3   0  353.80    9.12
  -7  -3   0    3.61    5.00
  -7  -3   0    6.00    2.02
  -7  -3   0    6.11    2.23
   7   3   0    3.86    2.14
   7   3   0    3.99    1.95
   7   3   0    6.20    2.27
   7   3   0    0.99    3.82
  -8  -3   0  165.04   11.82
  -8  -3   0  144.89    6.86
   8   3   0  152.60    6.82
   8   3   0  152.29    6.67
   8   3   0  152.74    9.13
   8   3   0  158.45   11.38
   8   3   0  166.69   10.71
   8   3   0  172.24   11.42
  -9  -3   0    0.98    4.68
  -9  -3   0   11.98    2.89
   9   3   0    5.89    2.54
   9   3   0    1.80    4.16
   9   3   0    4.15    3.72
   9   3   0    8.79    2.64
   9   3   0    8.40    5.80
   7  -4   0    8.26    4.90
   7  -4   0    3.59    4.23
   7  -4   0   10.87    5.37
  -7   4   0    8.26    3.76
  -7   4   0   18.50    5.18
   6  -4   0   -3.18    4.61
   6  -4   0    0.16    3.82
   6  -4   0    2.68    3.42
   6  -4   0    4.04    4.04
  -6   4   0   -0.04    0.90
  -6   4   0    0.77    1.45
  -6   4   0   -0.22    3.19
   5  -4   0   -0.55    1.86
   5  -4   0    2.11    4.01
   5  -4   0    0.23    3.45
   5  -4   0   -0.59    2.79
   5  -4   0   -3.58    3.37
  -5   4   0   -0.27    3.44
  -5   4   0    0.99    3.75
  -5   4   0   -0.50    1.73
  -5   4   0   -0.15    3.14
   4  -4   0   -0.74    2.99
   4  -4   0   -1.48    1.96
   4  -4   0   -4.21    3.33
   4  -4   0    1.28    2.42
   4  -4   0   -0.83    3.06
  -4   4   0    4.89    3.72
  -4   4   0   -0.70    1.94
  -4   4   0    1.41    3.65
  -4   4   0   -2.90    3.28
   3  -4   0   48.61    4.82
   3  -4   0   45.16    3.75
   3  -4   0   45.18    4.03
   3  -4   0   43.10    4.61
   3  -4   0   44.02    4.91
  -3   4   0   41.30    4.69
  -3   4   0   53.25    5.42
  -3   4   0   42.90    4.72
   2  -4   0  287.75   10.35
   2  -4   0  281.15   10.94
   2  -4   0  262.70    9.41
   2  -4   0  282.39    8.67
   2  -4   0  299.98   10.61
   2  -4   0  280.29    8.71
  -2   4   0  293.15   10.42
  -2   4   0  297.28   11.25
  -2   4   0  295.77   10.66
   1  -4   0   61.50    4.49
   1  -4   0   63.22    3.93
   1  -4   0   66.72    4.39
   1  -4   0   63.42    5.19
   1  -4   0   62.37    4.49
   1  -4   0   69.15    5.83
  -1   4   0   61.36    4.06
  -1   4   0   64.06    4.30
  -1   4   0   72.32    5.68
  -1   4   0   69.93    4.63
   0  -4   0 1935.54   48.80
   0  -4   0 1896.08   48.40
   0  -4   0 1901.44   49.45
   0  -4   0 1872.92   49.50
   0  -4   0 1928.11   48.50
   0  -4   0 1944.07   48.54
   0   4   0 1920.02   49.49
   0   4   0 1787.05   48.34
   0   4   0 1909.03   48.71
   0   4   0 1898.09   48.48
   0   4   0 1845.27   48.49
   0   4   0 1901.77   48.53
  -1  -4   0  137.67    5.08
  -1  -4   0  127.28    6.47
  -1  -4   0  142.23    6.35
  -1  -4   0  133.04    6.23
  -1  -4   0  131.58    5.89
   1   4   0  131.76    5.85
   1   4   0  131.67    6.10
   1   4   0  145.72    5.68
   1   4   0  137.41    6.85
   1   4   0  131.62    5.18
  -2  -4   0 2378.47   60.17
  -2  -4   0 2299.36   58.06
  -2  -4   0 2319.65   59.13
  -2  -4   0 2373.41   59.66
  -2  -4   0 2379.39   59.85
  -2  -4   0 2348.60   58.11
  -2  -4   0 -225.65 2077.06
  -2  -4   0 2334.00   59.97
   2   4   0 2330.72   59.92
   2   4   0 2295.23   59.94
   2   4   0 2359.30   59.64
   2   4   0 2315.33   59.15
   2   4   0 2368.53   58.07
   2   4   0 2278.35   59.21
   2   4   0 2350.78   58.02
   2   4   0 2387.22   61.37
  -3  -4   0 -416.11 2494.48
   3   4   0    1.75 1602.76
   4   4   0  653.50 2581.70
  -5  -4   0  192.86   10.61
   5   4   0  195.60    7.47
   5   4   0  195.54    8.66
   5   4   0  197.09    8.54
   5   4   0  188.86    7.43
   5   4   0  195.62    9.50
   5   4   0  208.14    9.72
  -6  -4   0  134.28    4.69
  -6  -4   0  127.05    4.49
  -6  -4   0  143.61   10.12
   6   4   0  150.02    8.01
   6   4   0  131.90    4.34
   6   4   0  142.05    8.87
   6   4   0  136.44    7.42
   6   4   0  139.47    4.43
   6   4   0  137.75    5.18
   6   4   0  143.17    9.13
   6   4   0  135.49    6.16
  -7  -4   0    4.10    5.24
  -7  -4   0    4.47    1.65
  -7  -4   0    6.05    1.65
   7   4   0    5.23    3.44
   7   4   0    4.14    1.57
   7   4   0    2.57    1.08
   7   4   0    1.22   10.58
   7   4   0    0.55    2.24
   7   4   0    0.49    4.64
  -8  -4   0   -2.30    5.02
  -8  -4   0    0.89    1.10
   8   4   0   -5.59    4.75
   8   4   0   10.83    4.86
   8   4   0   -0.56    1.62
   8   4   0   -0.79    2.04
   8   4   0   -0.33    8.36
   8   4   0    2.68    1.78
   8   4   0   -0.45    3.19
  -9  -4   0   13.29    2.64
  -9  -4   0   15.77    7.11
   9   4   0   17.69    7.25
   9   4   0   10.87    2.32
   9   4   0   -1.15    9.89
   9   4   0   17.31    5.01
   9   4   0   11.35    4.38
   9   4   0    6.66    1.94
   9   4   0   12.47    6.69
   6  -5   0   30.38    5.94
   6  -5   0   15.77    4.91
   6  -5   0   18.46    2.69
   6  -5   0   13.32    5.50
  -6   5   0   16.86    5.09
  -6   5   0   13.63    2.40
   5  -5   0  120.11    7.27
   5  -5   0  114.35    8.68
   5  -5   0  139.72    9.78
   5  -5   0  127.65    6.27
   5  -5   0  125.36    8.65
  -5   5   0  134.34    9.69
  -5   5   0  129.54    8.66
  -5   5   0  124.80    6.18
   4  -5   0   44.56    5.90
   4  -5   0   45.30    4.75
   4  -5   0   48.71    4.46
   4  -5   0   51.51    5.75
   4  -5   0   62.72    6.52
  -4   5   0   48.54    5.91
  -4   5   0   47.36    5.97
  -4   5   0   44.97    4.70
  -4   5   0   45.97    6.03
   3  -5   0   43.26    5.03
   3  -5   0   50.95    5.73
   3  -5   0   46.88    4.39
   3  -5   0   52.46    5.49
  -3   5   0   45.18    5.57
  -3   5   0   46.38    5.20
  -3   5   0   47.83    5.33
   2  -5   0  234.79    8.86
   2  -5   0  227.86    9.44
   2  -5   0  230.78    9.72
   2  -5   0  228.08   10.46
   2  -5   0  233.03   10.03
  -2   5   0  244.81    9.69
  -2   5   0  222.14   10.26
  -2   5   0  239.18    9.88
   1  -5   0  217.37    8.84
   1  -5   0  223.74    9.78
   1  -5   0  199.84    8.62
   1  -5   0  212.91    8.38
   1  -5   0  220.57    7.94
   1  -5   0  215.84    8.54
  -1   5   0  221.45    8.63
  -1   5   0  223.32    8.39
  -1   5   0  205.71    9.60
  -1   5   0  210.99    8.53
   0  -5   0   -1.08    2.93
   0  -5   0    0.85    2.74
   0  -5   0    1.13    2.11
   0  -5   0    3.64    2.72
   0  -5   0    7.08    2.62
   0  -5   0    1.22    2.23
   0   5   0    3.98    2.52
   0   5   0    1.09    2.37
   0   5   0    3.46    2.53
   0   5   0    2.00    2.27
   0   5   0    4.90    3.14
  -1  -5   0  539.01   16.78
  -1  -5   0  531.15   15.18
  -1  -5   0  548.57   15.64
  -1  -5   0  521.07   16.24
  -1  -5   0  514.01   16.00
   1   5   0  537.85   17.00
   1   5   0  542.65   16.20
   1   5   0  520.90   16.30
   1   5   0  541.43   16.21
   1   5   0  548.25   15.24
  -2  -5   0  382.29   12.86
  -2  -5   0  118.67 2363.17
  -2  -5   0  381.37   13.54
  -2  -5   0  401.13   11.10
  -2  -5   0  398.49   11.08
  -2  -5   0  397.62   12.11
  -2  -5   0  383.82   12.63
  -2  -5   0  393.38   12.98
   2   5   0  391.93   12.89
   2   5   0  400.47   14.50
   2   5   0  383.27   11.77
   2   5   0  382.01   13.28
   2   5   0  384.13   10.98
   2   5   0  399.94   12.72
   2   5   0  394.25   11.07
   2   5   0  360.80   12.53
  -3  -5   0  415.04   13.28
  -3  -5   0  410.40   13.74
  -3  -5   0  426.16   13.28
  -3  -5   0  423.93   11.00
  -3  -5   0  409.69   13.58
  -3  -5   0  418.87   10.98
  -3  -5   0  167.77 2568.93
   3   5   0  317.87 2219.82
   3   5   0  399.71   13.32
   3   5   0  423.47   15.51
   3   5   0  381.42   11.16
   3   5   0  412.20   13.96
   3   5   0  420.19   13.27
   3   5   0  414.04   10.83
   3   5   0  410.65   13.67
   3   5   0  407.19   12.91
   3   5   0  415.55   13.26
  -4  -5   0   68.06    5.58
  -4  -5   0   68.97    5.39
  -4  -5   0   59.53    4.73
   4   5   0 -223.46 1555.67
   4   5   0   59.85    4.65
   4   5   0   70.73    5.20
   4   5   0   58.81    4.21
   4   5   0   71.77    5.40
   4   5   0   68.66    6.16
   4   5   0   61.36    5.19
   4   5   0   72.87    7.03
   4   5   0   70.17    5.36
  -5  -5   0  203.60   11.43
   5   5   0  201.30    7.62
   5   5   0  209.34    9.86
   5   5   0  204.97    9.48
   5   5   0  206.41    9.19
   5   5   0  213.96   11.63
   5   5   0  201.25    9.94
   5   5   0  206.58    9.36
   5   5   0  210.39    8.31
  -6  -5   0  338.55   15.81
   6   5   0  357.53   14.64
   6   5   0  354.18   13.39
   6   5   0  335.29   11.00
   6   5   0  373.04   14.13
   6   5   0  363.21   13.37
   6   5   0  338.12   11.82
  -7  -5   0   42.05    7.19
   7   5   0   30.03    4.99
   7   5   0   35.39    3.28
   7   5   0   35.35    4.06
   7   5   0   44.41    6.68
   7   5   0   40.62    6.21
   7   5   0   26.00    4.64
  -8  -5   0  163.67   12.42
   8   5   0  174.23    9.96
   8   5   0  170.72    7.49
   8   5   0  171.03   11.31
   8   5   0  166.69   11.33
  -9  -5   0   -1.89    4.97
   9   5   0    1.67    2.07
   9   5   0    3.32    4.05
   9   5   0    3.47    4.73
   9   5   0    1.48   12.92
   6  -6   0   26.46    7.21
   6  -6   0   16.33    6.54
   6  -6   0   19.17    6.47
   6  -6   0   20.40    3.10
   6  -6   0   19.91    5.31
  -6   6   0   16.78    2.82
  -6   6   0   16.33    5.09
  -6   6   0   18.84    8.09
   5  -6   0   12.12    4.78
   5  -6   0   14.99    5.23
   5  -6   0    8.74    5.29
   5  -6   0   13.79    5.54
   5  -6   0    9.29    3.11
  -5   6   0    4.96    4.53
  -5   6   0    7.11    2.88
  -5   6   0    7.09    4.55
  -5   6   0   10.10    5.01
   4  -6   0   31.02    5.68
   4  -6   0   37.73    5.49
   4  -6   0   45.86    7.44
   4  -6   0   34.74    4.26
   4  -6   0   42.14    6.21
  -4   6   0   44.57    6.05
  -4   6   0   23.87    5.35
  -4   6   0   21.57    3.66
   3  -6   0  253.06   11.69
   3  -6   0  273.00   13.15
   3  -6   0  275.80   11.69
   3  -6   0  269.98   10.41
   3  -6   0  276.42   12.88
  -3   6   0  279.75   12.13
  -3   6   0  262.61   11.51
  -3   6   0  269.25   12.53
   2  -6   0   27.45    4.71
   2  -6   0   24.84    3.79
   2  -6   0   21.51    4.12
   2  -6   0   37.44    4.88
   2  -6   0   31.89    5.20
  -2   6   0   28.86    5.07
  -2   6   0   28.15    4.37
  -2   6   0   25.77    4.26
   1  -6   0  319.51   11.19
   1  -6   0  335.73   12.22
   1  -6   0  334.29   12.06
   1  -6   0  340.78   13.29
   1  -6   0  315.60   11.68
   1  -6   0  326.49   11.82
  -1   6   0  329.08   11.73
  -1   6   0  351.05   12.07
  -1   6   0  325.26   11.86
  -1   6   0  340.94   13.31
   0  -6   0   39.68    4.38
   0  -6   0   36.94    3.94
   0  -6   0   38.23    4.05
   0  -6   0   47.41    5.01
   0  -6   0   44.20    4.50
   0  -6   0   38.99    4.84
   0   6   0   45.32    4.70
   0   6   0   43.93    4.55
   0   6   0   48.56    4.60
   0   6   0   49.22    5.87
  -1  -6   0    8.39    2.25
  -1  -6   0    6.57    2.86
  -1  -6   0    7.75    2.46
  -1  -6   0   12.45    3.77
  -1  -6   0    8.47    3.15
  -1  -6   0    9.62    2.95
   1   6   0    8.04    2.45
   1   6   0   15.17    3.14
   1   6   0    6.82    2.33
   1   6   0    5.11    2.96
   1   6   0    9.63    1.51
   1   6   0    8.56    3.54
   1   6   0    4.79    2.93
  -2  -6   0  162.90 2385.84
  -2  -6   0   61.84    5.35
  -2  -6   0   81.78    6.88
  -2  -6   0   69.55    5.59
  -2  -6   0   58.21    5.11
  -2  -6   0   63.85    4.86
  -2  -6   0   61.48    3.65
  -2  -6   0   59.06    3.79
   2   6   0   62.97    3.78
   2   6   0   68.05    5.59
   2   6   0   54.01    6.30
   2   6   0   62.75    3.98
   2   6   0   62.61    3.74
   2   6   0   65.93    5.80
   2   6   0   58.30    5.12
   2   6   0   68.50    4.83
  -3  -6   0    3.24    2.80
  -3  -6   0    2.83    2.74
  -3  -6   0    4.30    1.49
  -3  -6   0    0.92    2.75
  -3  -6   0 -285.35 1963.71
  -3  -6   0    2.12    2.88
   3   6   0    3.92    1.42
   3   6   0    3.19    2.26
   3   6   0    3.36    2.80
   3   6   0    3.55    1.38
   3   6   0    3.46    2.55
   3   6   0    3.36    3.22
   3   6   0    2.30    2.73
   3   6   0    2.71    3.65
  -4  -6   0  236.15    9.59
  -4  -6   0  241.19   10.11
  -4  -6   0  239.81   10.25
   4   6   0  238.81   11.81
   4   6   0  235.09   10.20
   4   6   0  240.41    9.52
   4   6   0  232.57    9.45
   4   6   0  240.44   10.60
   4   6   0  243.63    9.13
   4   6   0  227.00    9.71
   5   6   0   19.89    4.46
   5   6   0   20.63    4.28
   5   6   0   18.04    3.36
   5   6   0   18.13    8.89
   5   6   0   15.21    3.53
   5   6   0   14.61    3.99
   5   6   0   16.39    2.80
   5   6   0   21.78    4.17
   6   6   0  378.07   14.44
   6   6   0  386.16   15.38
   6   6   0  361.86   15.99
   6   6   0  383.40   14.43
   6   6   0  396.52   13.27
   6   6   0  369.18   17.15
   6   6   0  370.65   14.61
   6   6   0  375.84   12.38
   7   6   0   10.54    4.16
   7   6   0   10.38    3.23
   7   6   0   22.68    5.29
   7   6   0   13.89    2.77
   7   6   0   -0.68    9.31
   7   6   0   15.36    5.18
   7   6   0   15.79    5.01
   7   6   0   13.48    4.24
   8   6   0   17.03    4.71
   8   6   0   19.75    5.67
   8   6   0   24.75    6.81
   8   6   0   25.78    6.11
   8   6   0   25.58    4.02
   8   6   0   21.77    2.57
   9   6   0   12.30    5.32
   9   6   0    0.11    2.77
   9   6   0   -0.81    4.90
   9   6   0   -0.43    4.05
   9   6   0   -3.57    9.87
   5  -7   0   -1.37    4.49
   5  -7   0   -1.83    4.17
   5  -7   0   -3.68    4.79
   5  -7   0    3.89    3.00
  -5   7   0    0.66    2.77
  -5   7   0   -1.97    4.25
  -5   7   0    3.47    4.61
  -5   7   0    2.21    4.82
   4  -7   0   31.76    5.57
   4  -7   0   43.35    4.99
   4  -7   0   27.81    6.64
   4  -7   0   32.72    5.84
  -4   7   0   41.92    6.88
  -4   7   0   32.22    6.15
  -4   7   0   29.95    5.75
  -4   7   0   33.81    4.71
   3  -7   0    2.33    3.03
   3  -7   0    3.34    4.40
   3  -7   0   -3.23    3.44
   3  -7   0    3.55    4.32
   3  -7   0    0.85    5.03
  -3   7   0    5.71    4.55
  -3   7   0   -2.26    3.00
  -3   7   0    3.60    3.98
   2  -7   0    0.58    3.27
   2  -7   0    0.18    3.56
   2  -7   0    0.15    3.94
   2  -7   0    0.45    3.29
   2  -7   0   -1.00    2.91
  -2   7   0    5.03    3.72
   1  -7   0  346.46   17.89
   1  -7   0  361.39   13.36
   1  -7   0  391.57   13.58
   1  -7   0  370.29   13.45
   1  -7   0  384.47   13.79
   1  -7   0  372.92   12.76
  -1   7   0  356.06   14.87
  -1   7   0  376.19   13.32
  -1   7   0  366.85   13.68
   0  -7   0    3.22    2.66
   0  -7   0    4.29    3.19
   0  -7   0    4.92    2.97
   0  -7   0    5.94    3.50
   0  -7   0    3.96    2.97
   0  -7   0    4.19    3.36
   0   7   0    4.51    2.75
   0   7   0    6.10    3.32
   0   7   0    5.88    3.09
   0   7   0    4.45    3.61
  -1  -7   0  954.93   27.24
  -1  -7   0  973.88   29.28
  -1  -7   0  999.73   28.73
  -1  -7   0 1004.43   28.59
  -1  -7   0  986.19   27.74
  -1  -7   0  974.07   28.47
  -1  -7   0 1031.05   27.53
   1   7   0 1022.45   28.55
   1   7   0  990.69   28.46
   1   7   0  990.36   29.52
   1   7   0  987.92   25.41
   1   7   0 1003.38   27.39
   1   7   0 1002.41   27.68
   1   7   0  966.26   27.37
  -2  -7   0  148.46    8.00
  -2  -7   0  162.69    6.39
  -2  -7   0  161.59    7.44
  -2  -7   0  157.60    7.93
  -2  -7   0  156.43    9.31
  -2  -7   0  144.09    6.40
  -2  -7   0  152.97    8.30
   2   7   0  160.32    8.31
   2   7   0  149.30    6.45
   2   7   0  153.14    6.28
   2   7   0  163.70    9.13
   2   7   0  159.43    7.35
   2   7   0  149.30    6.16
   2   7   0  162.11    9.91
   2   7   0  167.44    7.98
  -3  -7   0   88.34    6.88
  -3  -7   0   95.10    4.39
  -3  -7   0   88.44    6.35
  -3  -7   0   93.88    4.42
  -3  -7   0   95.10    6.19
  -3  -7   0   85.28    6.72
  -3  -7   0   93.20    9.59
   3   7   0   87.12    4.24
   3   7   0   91.10    8.08
   3   7   0   93.87    6.73
   3   7   0   92.47    5.89
   3   7   0   92.82    6.53
   3   7   0   98.18    5.70
   3   7   0   87.84    4.24
   3   7   0   86.75    7.38
  -4  -7   0  109.80    7.40
  -4  -7   0  103.93    3.80
  -4  -7   0  107.57    6.90
  -4  -7   0  108.41    7.32
  -4  -7   0  105.96    3.81
  -4  -7   0  100.65    7.41
   4   7   0  106.75    6.64
   4   7   0  108.87    6.74
   4   7   0  107.29    3.51
   4   7   0  104.13    6.48
   4   7   0  101.55   13.25
   4   7   0   94.91    7.62
   4   7   0  109.87    6.86
   4   7   0  107.97   11.40
   4   7   0   98.90    3.33
  -5  -7   0   16.45    4.20
   5   7   0    2.68    9.78
   5   7   0   15.91    6.12
   5   7   0   10.20    4.07
   5   7   0    9.83    3.97
   5   7   0   13.01    3.30
   5   7   0   12.75    3.78
   5   7   0   14.23    4.11
   5   7   0   12.28    3.80
   6   7   0   38.66    4.91
   6   7   0   51.47    6.23
   6   7   0   46.55    8.07
   6   7   0   47.17    6.33
   6   7   0   44.99    5.67
   6   7   0   35.84    3.97
   6   7   0   29.17    5.02
   6   7   0   42.91    5.92
   7   7   0    0.47   10.37
   7   7   0   -5.94    3.56
   7   7   0    0.61    2.37
   7   7   0   -0.01    4.12
   7   7   0   -1.69    3.61
   7   7   0   -0.74    3.53
   8   7   0   90.09    8.52
   8   7   0   74.57   11.79
   8   7   0   87.22    8.44
   8   7   0   85.86    6.87
   8   7   0   85.11    5.21
   8   7   0   81.63    8.52
   4  -8   0    1.58    4.80
   4  -8   0    8.87    4.52
   4  -8   0    4.18    4.42
   4  -8   0   14.77    5.23
   4  -8   0    6.57    6.68
  -4   8   0    1.33    4.74
  -4   8   0   10.56    3.58
  -4   8   0    1.80    4.28
  -4   8   0    6.88    4.98
   3  -8   0  377.28   15.86
   3  -8   0  412.00   16.31
   3  -8   0  432.42   17.94
  -3   8   0  395.58   16.21
  -3   8   0  397.20   17.60
  -3   8   0  403.33   16.15
  -3   8   0  413.47   15.14
   2  -8   0  132.98   10.21
   2  -8   0  142.05    9.07
   2  -8   0  127.21    8.57
   2  -8   0  120.37    8.27
   2  -8   0  130.42    9.30
  -2   8   0  122.57    8.42
  -2   8   0  129.09    8.51
  -2   8   0  136.61   10.34
   1  -8   0  159.08   10.57
   1  -8   0  146.50    9.00
   1  -8   0  160.03    8.62
   1  -8   0  163.22    9.12
   1  -8   0  158.09    8.88
  -1   8   0  138.79   12.90
  -1   8   0  153.52   10.49
  -1   8   0  157.89    8.57
  -1   8   0  168.02    9.13
   0  -8   0  225.73    9.96
   0  -8   0  251.00   10.46
   0  -8   0  222.41    9.72
   0  -8   0  213.60   10.43
   0  -8   0  230.52   11.55
   0  -8   0  220.84   10.03
   0   8   0  243.34   10.58
   0   8   0  215.79    9.56
   0   8   0  218.83   10.15
  -1  -8   0   50.35    5.70
  -1  -8   0   57.07    6.79
  -1  -8   0   44.97    4.63
  -1  -8   0   50.23    5.67
  -1  -8   0   54.69    6.29
  -1  -8   0   52.77    4.91
  -1  -8   0   57.20    6.14
   1   8   0   51.70    4.97
   1   8   0   57.57    6.14
   1   8   0   58.31    6.04
   1   8   0   56.60    6.42
   1   8   0   57.34    5.07
   1   8   0   50.03    2.29
  -2  -8   0   26.97    4.36
  -2  -8   0   38.36    6.99
  -2  -8   0   29.68    4.80
  -2  -8   0   31.75    4.90
  -2  -8   0   33.82    3.52
  -2  -8   0   36.04    3.86
  -2  -8   0   48.53    5.83
   2   8   0   43.40    5.15
   2   8   0   32.75    3.43
   2   8   0   33.06    4.30
   2   8   0   25.64    5.14
   2   8   0   49.73    8.19
   2   8   0   35.83    3.73
   2   8   0   32.30    3.75
   2   8   0   36.05    6.50
  -3  -8   0   80.15    6.84
  -3  -8   0   79.07    6.86
  -3  -8   0   78.68    6.31
  -3  -8   0   84.27    4.56
  -3  -8   0   80.72    4.69
  -3  -8   0  107.17   12.72
  -3  -8   0   77.86    7.03
   3   8   0   88.12    7.85
   3   8   0   79.90    8.47
   3   8   0   86.48    5.56
   3   8   0   65.76    6.80
   3   8   0   79.26    4.60
   3   8   0   83.95    6.62
   3   8   0   82.39    4.64
   3   8   0   80.71    6.10
  -4  -8   0   64.70    6.44
  -4  -8   0   75.82    7.17
  -4  -8   0   76.21    3.67
  -4  -8   0   64.08    6.91
  -4  -8   0   90.20   10.07
   4   8   0   97.58    8.42
   4   8   0   73.40    6.14
   4   8   0   67.43    8.66
   4   8   0   75.45    6.31
   4   8   0   88.09    6.60
   4   8   0   81.85    3.57
   4   8   0   60.57    6.64
   4   8   0   71.91    6.51
   4   8   0   79.55    3.63
  -5  -8   0   19.89    4.72
   5   8   0   21.24    4.39
   5   8   0   23.29    4.48
   5   8   0   14.19    3.54
   5   8   0   12.06    4.58
   5   8   0   17.90    5.14
   5   8   0   16.57    4.14
   6   8   0  129.89    8.43
   6   8   0  142.81   10.35
   6   8   0  149.21    9.50
   6   8   0  129.03    8.13
   6   8   0  137.56    7.52
   6   8   0  143.68    9.27
   7   8   0    9.29    3.44
   7   8   0    6.87    3.99
   7   8   0    4.63    4.11
   7   8   0    9.40    4.27
   7   8   0    6.30    2.90
   7   8   0    8.59    4.38
   7   8   0   -0.36   10.66
   8   8   0    6.16    4.52
   8   8   0   14.89    4.24
   8   8   0    9.24    4.74
   8   8   0   18.28    5.48
   8   8   0   14.01    4.77
   3  -9   0   53.52    7.48
   3  -9   0   37.05    6.65
   3  -9   0   36.55    6.45
   3  -9   0   34.06   12.89
  -3   9   0   40.29    7.17
  -3   9   0   44.77    7.17
  -3   9   0   51.65    6.76
  -3   9   0   36.65    5.27
   2  -9   0   20.34    5.45
   2  -9   0   38.23    6.62
   2  -9   0   23.86    5.21
   2  -9   0   19.49    4.69
   2  -9   0   36.87    7.07
  -2   9   0   24.31    5.36
  -2   9   0   32.15    6.31
  -2   9   0   27.39    5.28
   1  -9   0   28.23    5.03
   1  -9   0   33.13    6.88
   1  -9   0   37.42    5.44
   1  -9   0   32.09    5.45
   1  -9   0   29.31    5.21
  -1   9   0   31.44    5.07
  -1   9   0   35.92    6.46
  -1   9   0   29.45    5.15
  -1   9   0   30.85    5.43
   0  -9   0  132.41    8.59
   0  -9   0  137.79    8.88
   0  -9   0  153.48    8.06
   0  -9   0  142.33    8.64
   0   9   0  129.87    8.38
   0   9   0  147.35   10.56
   0   9   0  148.24    9.80
   0   9   0  166.30    9.28
  -1  -9   0   23.27    4.88
  -1  -9   0   20.57    3.76
  -1  -9   0   15.11    4.32
  -1  -9   0   12.97    4.35
  -1  -9   0   25.49    5.31
   1   9   0   27.63    4.33
   1   9   0   22.32    5.41
   1   9   0   22.97    4.84
   1   9   0   20.61    4.08
  -2  -9   0   -0.92    1.92
  -2  -9   0    6.14    3.90
  -2  -9   0    0.39    3.54
  -2  -9   0    0.31    3.19
  -2  -9   0   -0.09    0.69
  -2  -9   0   -2.25    3.56
  -2  -9   0   -2.22    4.29
  -2  -9   0    0.97    9.29
   2   9   0    1.94    3.29
   2   9   0    0.28    1.70
   2   9   0   -1.48    3.71
   2   9   0    7.92    4.83
   2   9   0    0.04    4.28
   2   9   0    1.86    2.70
   2   9   0    0.29    2.68
  -3  -9   0  232.38   11.37
  -3  -9   0  229.10   11.41
  -3  -9   0  217.78    9.86
  -3  -9   0  223.32    8.59
  -3  -9   0  236.03    8.52
  -3  -9   0  235.43   13.11
  -3  -9   0  225.80   11.17
   3   9   0  218.66   11.02
   3   9   0  235.06    8.56
   3   9   0  218.55   13.27
   3   9   0  230.77   10.00
   3   9   0  227.05    8.59
   3   9   0  227.24   12.24
   3   9   0  236.03    9.04
  -4  -9   0   -0.84    3.66
  -4  -9   0   -0.50    1.58
  -4  -9   0    4.08    3.84
  -4  -9   0   -2.28    3.44
  -4  -9   0   -1.44    3.77
  -4  -9   0   -2.30   10.55
  -4  -9   0   -0.91    1.77
   4   9   0   -0.14    3.60
   4   9   0    2.18    1.80
   4   9   0    3.27    3.36
   4   9   0   -0.38    3.83
   4   9   0   -1.27    3.11
   4   9   0    1.35    2.71
   4   9   0    0.05    1.79
   4   9   0    0.94    4.11
  -5  -9   0  433.99   16.30
  -5  -9   0  444.92   17.10
   5   9   0  423.23   17.91
   5   9   0  452.61   17.62
   5   9   0  441.39   16.35
   5   9   0  453.06   15.88
   5   9   0  360.37   16.44
   5   9   0  442.76   15.49
   6   9   0   55.61    6.58
   6   9   0   42.16    5.63
   6   9   0   39.58    6.12
   6   9   0   41.81    5.88
   6   9   0   35.48    4.74
   7   9   0   46.44    7.06
   7   9   0   34.19    5.83
   7   9   0   40.31    5.73
   7   9   0   52.72    6.67
   7   9   0   32.03    4.52
   7   9   0   27.58    7.89
   7   9   0   50.35    7.02
   8   9   0   68.86    8.56
   8   9   0   67.77    7.09
   8   9   0   67.32    5.88
   8   9   0   77.39    7.83
   8   9   0   75.10    8.02
   2 -10   0   39.45    8.27
   2 -10   0   48.56    8.02
   2 -10   0   35.27    5.71
   2 -10   0   32.13   11.74
   2 -10   0   34.32    5.56
  -2  10   0   36.57    6.03
  -2  10   0   36.49    7.60
  -2  10   0   42.94    5.94
  -2  10   0   33.64    6.34
   1 -10   0    0.86    3.88
   1 -10   0    0.39    3.94
   1 -10   0   12.84    4.60
   1 -10   0    8.28    6.18
   1 -10   0    1.93    3.49
  -1  10   0    3.35    4.09
  -1  10   0    2.23    4.75
  -1  10   0    6.33    4.03
  -1  10   0    5.92    4.30
   0 -10   0  209.79   11.35
   0 -10   0  197.97   10.37
   0 -10   0  217.31   11.05
   0 -10   0  220.58   10.77
   0  10   0  226.31   12.87
   0  10   0  204.97   10.40
   0  10   0  230.28   13.09
   0  10   0  206.89   10.39
   0  10   0  236.23   11.48
  -1 -10   0   75.05    7.12
  -1 -10   0   73.69    7.40
  -1 -10   0   71.86    5.57
  -1 -10   0   83.28    8.24
   1  10   0   75.15    6.42
   1  10   0   75.22    6.61
   1  10   0   83.35    7.70
   1  10   0   65.61    7.99
  -2 -10   0  126.49    9.09
  -2 -10   0  132.84    9.19
  -2 -10   0  128.84    8.05
   2  10   0  128.89    7.17
   2  10   0  129.28   10.25
   2  10   0  129.44    4.89
   2  10   0  124.72    8.11
   2  10   0  131.40    8.98
   2  10   0  128.84    7.34
  -3 -10   0  228.14   11.87
  -3 -10   0  239.96   10.41
  -3 -10   0  212.18   11.44
   3  10   0  217.66    8.70
   3  10   0  229.56   12.89
   3  10   0  236.11   10.47
   3  10   0  226.75    8.94
   3  10   0  223.08   11.31
   3  10   0  221.44    9.07
  -4 -10   0   13.06    4.38
  -4 -10   0    2.99   14.64
  -4 -10   0    5.06    4.40
  -4 -10   0    4.33    4.25
   4  10   0    2.22    4.28
   4  10   0   12.85    4.17
   4  10   0    6.96    3.14
   4  10   0    7.29    4.93
   4  10   0    6.60    2.40
   4  10   0    0.20    6.30
   4  10   0    6.15    2.40
   4  10   0    7.74    3.85
  -5 -10   0   47.18    6.59
  -5 -10   0   84.02    7.64
  -5 -10   0   58.85    3.09
   5  10   0   80.16    8.82
   5  10   0   60.12    6.97
   5  10   0   72.41    8.25
   5  10   0   57.88    7.51
   5  10   0   86.64   11.13
   5  10   0   68.94    6.89
   5  10   0   62.95    6.75
  -6 -10   0   30.65    5.43
   6  10   0   35.83    5.44
   6  10   0   25.47    5.82
   6  10   0   36.98    9.76
   6  10   0   23.65    5.33
   6  10   0   31.34    7.99
   6  10   0   24.25    4.37
   7  10   0    4.99    7.96
   7  10   0   -3.16    3.70
   7  10   0    3.57    3.06
   7  10   0    3.53    4.33
   7  10   0    3.79    3.93
   7  10   0    3.80    4.14
   1 -11   0   16.64    5.89
   1 -11   0    8.72    3.97
   1 -11   0    8.49    4.82
   1 -11   0    6.50    6.12
  -1  11   0    9.02    4.19
  -1  11   0   14.00    5.17
  -1  11   0    8.07    5.45
   0 -11   0    4.25    4.48
   0 -11   0   -1.18    1.96
   0 -11   0    2.43    4.34
   0 -11   0    3.90    4.42
   0 -11   0    1.88    3.73
   0 -11   0   -0.40    4.93
   0  11   0   -0.70    3.41
   0  11   0   -1.54    4.59
   0  11   0    0.43    3.74
   0  11   0    5.95    4.40
  -1 -11   0   19.35    5.53
  -1 -11   0   29.12    7.64
  -1 -11   0   24.48    5.95
  -1 -11   0   14.94    4.54
  -1 -11   0   19.47    5.25
   1  11   0   30.07    9.14
   1  11   0   21.12    4.68
   1  11   0   19.64    6.20
   1  11   0   22.57    7.06
   1  11   0   22.31    4.64
   1  11   0   17.79    5.01
  -2 -11   0   70.21   10.04
  -2 -11   0   66.31    7.61
  -2 -11   0   65.08    7.43
  -2 -11   0   80.97   10.08
   2  11   0   77.06    7.83
   2  11   0   89.78   10.28
   2  11   0   67.34    5.86
   2  11   0   61.15    6.03
   2  11   0   71.26    9.89
   2  11   0   57.21    7.76
  -3 -11   0   -2.33    6.72
  -3 -11   0   -2.30    4.04
  -3 -11   0    2.42    1.23
  -3 -11   0   -1.29    2.71
  -3 -11   0   -3.01    3.82
  -3 -11   0   -3.52    7.07
  -3 -11   0    0.21    4.01
   3  11   0   -2.00    4.28
   3  11   0    5.29    6.06
   3  11   0   -3.98    2.60
   3  11   0    0.89    2.05
   3  11   0    0.86    3.69
   3  11   0   -0.57    2.57
   3  11   0    1.08    5.42
   3  11   0    2.71    3.45
  -4 -11   0   28.56    5.67
  -4 -11   0   22.98    3.39
  -4 -11   0    4.72   15.56
  -4 -11   0   25.94    5.44
   4  11   0   22.60    3.15
   4  11   0   21.44    4.58
   4  11   0   12.21    5.51
   4  11   0   31.25    4.11
   4  11   0   24.99    5.18
   4  11   0   24.60    3.28
   4  11   0   24.43    7.10
  -5 -11   0   26.46    5.50
  -5 -11   0   30.88    3.04
  -5 -11   0    2.89   14.94
  -5 -11   0   25.50    5.38
   5  11   0   22.14    4.60
   5  11   0   22.69    2.26
   5  11   0   32.00    7.70
   5  11   0   29.86    6.39
   5  11   0   26.70    4.90
   5  11   0   19.55    5.96
  -6 -11   0    5.68   16.33
  -6 -11   0    3.02    4.63
   6  11   0    8.93    5.07
   6  11   0    3.89    3.90
   6  11   0    2.10    3.64
   6  11   0   -5.56    4.30
   6  11   0    1.90    6.71
   6  11   0    6.18    3.68
  -1 -12   0    3.27    2.72
  -1 -12   0   -3.50   10.09
  -1 -12   0    2.18    4.62
  -1 -12   0   11.06    5.09
  -1 -12   0    2.40    2.13
   1  12   0    6.75    5.40
   1  12   0   10.75    3.94
   1  12   0   17.88    4.96
   1  12   0   16.59    5.62
   1  12   0    3.65    3.95
   1  12   0    8.05    9.93
  -2 -12   0   43.23   10.19
  -2 -12   0   24.00    6.13
  -2 -12   0   30.82    6.10
  -2 -12   0   34.96    7.03
   2  12   0   27.03    6.08
   2  12   0   19.89    6.31
   2  12   0   19.98    4.43
   2  12   0   27.56    5.68
   2  12   0   20.34    4.29
   2  12   0   25.69    9.02
  -3 -12   0   -1.15    4.22
  -3 -12   0   21.85    8.45
  -3 -12   0    9.55    3.60
  -3 -12   0    6.82    2.54
  -3 -12   0    2.15    4.32
   3  12   0    8.04    4.50
   3  12   0   11.96    4.98
   3  12   0   14.83    7.43
   3  12   0    7.67    3.34
   3  12   0    8.95    3.50
   3  12   0    7.54    5.87
  -4 -12   0   14.62    5.09
  -4 -12   0    6.67    4.46
  -4 -12   0   -1.50   10.92
  -4 -12   0   15.68    3.15
   4  12   0   25.80    8.07
   4  12   0    9.42    6.98
   4  12   0   14.30    3.17
   4  12   0   12.12    2.85
   4  12   0   17.95    4.89
   4  12   0    8.99    9.05
   4  12  -1   27.15    8.94
   3  12  -1   17.59    5.89
   3  12  -1   17.53    4.73
   3  12  -1   24.81    7.91
   3  12  -1   22.29    3.79
   3  12  -1   24.88    5.53
   3  12  -1   18.90    2.78
  -3 -12   1   16.09    5.70
  -3 -12   1   13.71    4.90
  -3 -12   1    3.68   18.51
   2  12  -1   24.88    5.21
   2  12  -1   52.47   10.77
   2  12  -1   22.85    4.65
   2  12  -1   19.39    6.02
   2  12  -1   15.17    3.82
  -2 -12   1   19.44    5.20
  -2 -12   1   24.16    5.75
   1  12  -1   -7.16    7.26
   6  11  -1   17.87    8.07
   6  11  -1   38.89    6.36
   6  11  -1   28.40    4.74
   6  11  -1   25.15    5.43
  -6 -11   1   35.40    6.25
   5  11  -1   -0.22    4.80
   5  11  -1    6.76    4.21
   5  11  -1    6.71    4.78
   5  11  -1   -1.83    3.99
   5  11  -1    2.03    7.80
   5  11  -1    3.87    3.75
   5  11  -1   -0.63    1.43
  -5 -11   1    0.34    1.02
  -5 -11   1   14.26    4.65
  -5 -11   1    3.70    6.09
  -5 -11   1    2.30   11.81
  -5 -11   1   -0.11    3.72
  -5 -11   1    1.43    1.76
   4  11  -1    6.17    3.78
   4  11  -1    5.80    4.02
   4  11  -1    7.00    5.06
   4  11  -1    9.07    3.24
   4  11  -1    4.43    4.32
   4  11  -1    7.63    2.58
   4  11  -1    7.03    2.56
  -4 -11   1    1.37    1.31
  -4 -11   1    5.54    4.50
  -4 -11   1    0.55   11.16
  -4 -11   1    7.47    4.71
  -4 -11   1    7.76    4.35
  -4 -11   1    5.67    4.35
   3  11  -1   52.25    7.10
   3  11  -1   57.27    5.15
   3  11  -1   66.82   10.28
   3  11  -1   50.95    4.73
   3  11  -1   47.00    4.80
   3  11  -1   48.61    6.35
   3  11  -1   38.78    7.04
  -3 -11   1   56.43    7.22
  -3 -11   1   51.58    7.25
  -3 -11   1   49.93    6.03
  -3 -11   1   54.50    6.99
  -3 -11   1   55.75    8.19
   2  11  -1    8.00    4.64
   2  11  -1    3.83    5.10
   2  11  -1   10.90    4.37
   2  11  -1    7.67    3.21
   2  11  -1   15.07    3.84
   2  11  -1   16.07    2.73
   2  11  -1   14.39    5.86
  -2 -11   1   17.71    5.01
  -2 -11   1   22.10    4.37
  -2 -11   1   17.37    7.44
  -2 -11   1   17.98    5.35
  -2 -11   1   17.23    5.08
  -2 -11   1   23.49    5.49
   1  11  -1   15.17    5.57
   1  11  -1   20.57    4.36
   1  11  -1   19.33    4.68
   1  11  -1   17.25    5.40
   1  11  -1   21.76    9.33
  -1 -11   1   13.40    4.79
  -1 -11   1   17.30    4.56
  -1 -11   1   14.81    4.61
  -1 -11   1   24.23    6.08
  -1 -11   1   24.42    6.63
  -1 -11   1   14.38    5.12
   0  11  -1   73.75    7.66
   0  11  -1   64.82    8.14
   0 -11   1   74.97    7.91
   0 -11   1   59.38    7.32
   0 -11   1   69.70    8.96
   0 -11   1   73.11    9.44
  -1  11  -1    4.00    5.42
  -1  11  -1   13.90    5.21
  -1  11  -1    4.65    5.23
  -1  11  -1    2.94    4.86
   1 -11   1   16.61    5.48
   1 -11   1   10.73    5.60
   1 -11   1    9.23    3.50
   1 -11   1    8.63    5.36
   7  10  -1    6.41    4.73
   7  10  -1    6.58    4.98
   7  10  -1    0.42    4.72
   7  10  -1   -0.96    2.81
   7  10  -1   -1.14    4.33
   6  10  -1    2.07    2.86
   6  10  -1   -3.91    3.62
   6  10  -1    1.84    6.10
   6  10  -1   13.63    4.75
   6  10  -1   -1.21    3.60
   6  10  -1    3.99    4.22
  -6 -10   1    0.36    4.20
   5  10  -1   13.91    5.01
   5  10  -1    9.85    4.05
   5  10  -1   19.59    5.30
   5  10  -1    6.52    4.66
   5  10  -1    9.70    6.24
   5  10  -1   12.91    1.47
   5  10  -1   14.09    4.04
  -5 -10   1    7.07    4.66
  -5 -10   1   17.83    4.95
  -5 -10   1   15.45    4.52
  -5 -10   1   -0.65   11.56
  -5 -10   1   22.50    5.46
   4  10  -1   71.73    4.52
   4  10  -1   74.57    8.58
   4  10  -1   69.99    7.20
   4  10  -1   71.09    6.58
   4  10  -1   59.97    9.16
   4  10  -1   72.44    7.99
   4  10  -1   64.28    4.59
  -4 -10   1   69.71    7.39
  -4 -10   1   70.95    7.70
  -4 -10   1   72.00    5.80
  -4 -10   1   59.40    7.41
  -4 -10   1   76.59    7.43
   3  10  -1    5.10    3.88
   3  10  -1    6.75    3.02
   3  10  -1   10.84    5.25
   3  10  -1    6.76    2.79
   3  10  -1    6.12    4.24
   3  10  -1    5.63    2.80
  -3 -10   1    0.65   10.49
  -3 -10   1    3.99    4.31
  -3 -10   1    6.79    4.55
  -3 -10   1    6.92    3.00
  -3 -10   1    2.27    1.38
  -3 -10   1    6.17    4.16
   2  10  -1   10.15    3.38
   2  10  -1   10.94    3.47
   2  10  -1   13.00    4.37
   2  10  -1   11.25    4.98
   2  10  -1    3.38    3.72
   2  10  -1   11.63    2.40
  -2 -10   1   20.30    9.27
  -2 -10   1   10.12    4.76
  -2 -10   1   18.59    7.81
  -2 -10   1    0.70    9.57
  -2 -10   1    7.65    4.57
  -2 -10   1   11.62    4.47
   1  10  -1  131.54   10.60
   1  10  -1  132.01    7.99
   1  10  -1  131.82   11.41
   1  10  -1  141.31    8.20
   1  10  -1  128.59    9.20
  -1 -10   1  129.77    7.55
  -1 -10   1  137.73    8.80
  -1 -10   1  138.63    9.14
  -1 -10   1  139.26    9.64
  -1 -10   1  140.15    9.45
  -1 -10   1  103.59    7.93
   0  10  -1   -2.44    3.28
   0  10  -1    5.30    4.17
   0  10  -1    8.08    5.26
   0  10  -1    3.38    4.12
   0  10  -1    3.68    4.91
   0 -10   1    4.60    3.51
   0 -10   1    5.36    3.80
   0 -10   1    5.23    4.28
   0 -10   1    3.65    3.87
   0 -10   1    7.04    5.21
   0 -10   1    8.81    4.55
  -1  10  -1   69.29    8.41
  -1  10  -1   73.88    7.85
  -1  10  -1   90.83    8.36
   1 -10   1   82.18    7.34
   1 -10   1   85.91    8.00
  -2  10  -1   19.78    6.02
  -2  10  -1   21.40    5.38
  -2  10  -1   23.67    6.61
  -2  10  -1   34.02    5.41
   2 -10   1   24.84    5.29
   2 -10   1   29.45    9.92
   2 -10   1   36.20    7.59
   2 -10   1   23.78    6.29
   2 -10   1   19.11    5.01
   7   9  -1   19.23    4.72
   7   9  -1   21.76    5.46
   7   9  -1   25.50    4.12
   7   9  -1   24.09    5.33
   7   9  -1   26.62    5.90
   6   9  -1  180.44   14.82
   6   9  -1  179.56   10.45
   6   9  -1  173.09    9.13
   6   9  -1  184.07   10.35
   6   9  -1  189.11   10.91
   6   9  -1  182.52   11.92
  -6  -9   1  198.38   11.06
   5   9  -1   16.11    4.22
   5   9  -1   21.00    4.35
   5   9  -1   25.97    7.46
   5   9  -1   19.60    5.39
   5   9  -1   20.73    4.88
   5   9  -1   24.68    5.37
  -5  -9   1   20.65    2.04
  -5  -9   1   21.56    5.41
  -5  -9   1   19.47    4.91
  -5  -9   1   28.39    5.53
  -5  -9   1   23.14    2.04
  -5  -9   1    3.73   14.26
   4   9  -1  110.34    5.08
   4   9  -1  105.93    7.32
   4   9  -1  108.53    5.13
   4   9  -1  115.57    7.93
   4   9  -1  123.82    8.59
   4   9  -1  107.78    9.81
  -4  -9   1  104.63    5.06
  -4  -9   1  111.10    5.44
  -4  -9   1  108.49    8.08
  -4  -9   1  114.21    8.25
  -4  -9   1  112.26    8.41
  -4  -9   1  120.32    9.03
   3   9  -1  124.20    6.33
   3   9  -1  135.77    7.25
   3   9  -1  139.03   10.22
   3   9  -1  149.20    8.45
   3   9  -1  134.88    6.41
   3   9  -1  143.79    9.00
   3   9  -1  133.64   10.91
  -3  -9   1  128.01    8.87
  -3  -9   1  135.32    8.31
  -3  -9   1  125.66    8.86
  -3  -9   1  152.02    9.43
  -3  -9   1  130.69    6.23
  -3  -9   1  138.08    6.69
   2   9  -1    5.50    4.49
   2   9  -1    1.69    2.06
   2   9  -1    8.36    4.97
   2   9  -1    8.10    3.82
   2   9  -1    1.33    2.78
   2   9  -1    2.67    2.70
  -2  -9   1    3.20    3.69
  -2  -9   1    5.93    4.30
  -2  -9   1    3.30    3.93
  -2  -9   1    1.89    4.90
  -2  -9   1   -1.31   11.79
  -2  -9   1   -0.38    0.70
  -2  -9   1    3.70    3.80
   1   9  -1   90.64    9.19
   1   9  -1   84.43    3.77
   1   9  -1   89.63    6.43
   1   9  -1   90.94    6.56
   1   9  -1   91.05    7.43
   1   9  -1   88.48    8.95
  -1  -9   1   82.42    5.68
  -1  -9   1   82.00    7.38
  -1  -9   1  104.87    7.94
  -1  -9   1   74.98    7.56
  -1  -9   1   86.55    8.00
   0   9  -1   13.46    3.69
   0   9  -1   15.55    6.76
   0   9  -1    9.24    4.82
   0   9  -1    1.90    3.00
   0  -9   1    8.97    3.57
   0  -9   1    8.29    4.57
   0  -9   1    2.36    4.43
   0  -9   1   13.23    6.10
   0  -9   1   13.90    4.66
  -1   9  -1    1.24    4.42
  -1   9  -1    3.98    3.94
  -1   9  -1   -5.91    3.57
   1  -9   1    1.27    3.36
   1  -9   1   -2.01    3.62
   1  -9   1    1.40    4.06
   1  -9   1    4.78    4.04
   1  -9   1   -5.16    4.98
   1  -9   1    2.60    3.64
  -2   9  -1   23.52    6.01
  -2   9  -1   27.75    5.52
  -2   9  -1   18.74    5.26
   2  -9   1   27.94    5.19
   2  -9   1   23.39    6.46
   2  -9   1   25.29    5.47
   2  -9   1   26.29    4.87
  -3   9  -1    4.17    4.72
  -3   9  -1    2.82    4.29
  -3   9  -1   11.88    4.29
  -3   9  -1    5.88    5.31
   3  -9   1    3.93    5.22
   3  -9   1    1.84    4.49
   3  -9   1    9.84    9.90
   3  -9   1   -0.57    4.57
   3  -9   1   -0.97    3.56
   8   8  -1   53.01    7.36
   8   8  -1   52.10    7.66
   8   8  -1   38.59    4.34
   8   8  -1   36.28    7.09
   8   8  -1   35.56    5.11
   7   8  -1   25.59    5.55
   7   8  -1   18.47    4.33
   7   8  -1   33.91    6.03
   7   8  -1   21.45    3.66
   7   8  -1   23.07    5.45
   6   8  -1   45.88    5.54
   6   8  -1   53.91    6.61
   6   8  -1   34.57    5.86
   6   8  -1   44.61    6.60
   6   8  -1   36.70    4.57
  -6  -8   1   39.22    5.91
   5   8  -1   11.23    3.87
   5   8  -1   18.80    4.58
   5   8  -1   10.97    4.02
   5   8  -1   18.95    5.01
  -5  -8   1    0.31   10.31
  -5  -8   1   12.40    1.31
  -5  -8   1    9.03    4.36
  -5  -8   1    7.30    3.91
  -5  -8   1   12.66    4.67
   4   8  -1  381.60   10.95
   4   8  -1  388.52   14.54
   4   8  -1  388.49   14.19
   4   8  -1  374.88   11.02
   4   8  -1  373.51   17.32
   4   8  -1  382.00   14.05
  -4  -8   1  384.22   11.21
  -4  -8   1  371.60   11.21
  -4  -8   1  391.31   14.86
  -4  -8   1  372.04   14.34
  -4  -8   1  381.51   15.21
   3   8  -1    7.86    3.99
   3   8  -1   11.38    5.15
   3   8  -1   13.95    2.66
   3   8  -1    8.88    2.92
   3   8  -1   10.21    3.80
   3   8  -1   14.18    2.66
   3   8  -1    9.65    4.39
   3   8  -1   12.48    4.18
  -3  -8   1   13.70    2.58
  -3  -8   1    9.83    2.33
  -3  -8   1   13.55    4.07
  -3  -8   1    0.21   10.12
  -3  -8   1   11.17    4.50
   2   8  -1  348.69   11.59
   2   8  -1  335.71   11.51
   2   8  -1  328.86   11.08
   2   8  -1  359.50   13.38
   2   8  -1  366.63   16.20
   2   8  -1  337.95   14.43
   2   8  -1  340.55   12.74
  -2  -8   1  347.36   11.65
  -2  -8   1  297.52   11.04
  -2  -8   1  328.11   13.82
  -2  -8   1  352.79   15.16
  -2  -8   1  325.04   13.48
  -2  -8   1  335.36   12.74
  -2  -8   1  344.99   14.17
   1   8  -1   12.21    4.83
   1   8  -1    8.39    6.85
   1   8  -1   13.97    2.35
   1   8  -1   15.69    4.09
   1   8  -1   12.01    4.02
   1   8  -1   20.72    3.69
   1   8  -1   18.30    4.34
  -1  -8   1   15.12    4.19
  -1  -8   1   16.86    4.92
  -1  -8   1   14.10    3.35
  -1  -8   1   11.57    4.37
  -1  -8   1   11.43    3.22
  -1  -8   1   21.96    4.49
   0   8  -1   35.78    4.89
   0   8  -1   26.59    8.08
   0   8  -1   28.90    5.73
   0   8  -1   26.73    4.69
   0  -8   1   25.49    5.61
   0  -8   1   24.03    3.99
   0  -8   1   33.52    4.97
   0  -8   1   43.14    5.90
   0  -8   1   29.98    4.71
  -1   8  -1   83.34    6.65
  -1   8  -1   73.56    8.04
  -1   8  -1   68.39    6.91
   1  -8   1   81.12    6.87
   1  -8   1   72.09    6.21
   1  -8   1   63.06    6.44
   1  -8   1   67.03    7.92
   1  -8   1   60.16    7.34
  -2   8  -1    9.77    4.96
  -2   8  -1   20.34    4.87
  -2   8  -1   15.33    4.39
   2  -8   1   16.78    4.47
   2  -8   1   11.24    3.24
   2  -8   1   12.67    4.28
   2  -8   1   16.58    4.94
   2  -8   1   18.57    5.70
  -3   8  -1    6.36    4.89
  -3   8  -1    7.60    5.10
  -3   8  -1   -4.86    3.95
   3  -8   1    8.26    4.24
   3  -8   1    6.57    4.51
   3  -8   1   10.11    3.87
   3  -8   1    1.05    4.88
  -4   8  -1   29.68    6.28
  -4   8  -1   44.96    6.82
  -4   8  -1   34.66    5.14
  -4   8  -1   24.18    5.88
   4  -8   1   37.51    6.41
   4  -8   1   27.54    7.06
   4  -8   1   24.42    4.57
   4  -8   1   28.38    6.13
   4  -8   1   30.08    6.79
   8   7  -1   12.85    4.90
   8   7  -1   16.91    2.91
   8   7  -1   22.28    4.37
   8   7  -1   15.79    4.69
   8   7  -1   24.94    6.09
   8   7  -1   15.19    5.57
   8   7  -1    3.35   14.05
   7   7  -1   77.62    8.29
   7   7  -1   91.58    8.95
   7   7  -1   73.14    5.33
   7   7  -1   74.12    8.75
   7   7  -1   70.33    7.52
   6   7  -1  173.59    7.95
   6   7  -1  168.03   11.55
   6   7  -1  181.40   10.32
   6   7  -1  161.37   14.71
  -6  -7   1  165.68    9.84
   5   7  -1   55.18    5.86
   5   7  -1   58.59    6.70
   5   7  -1   70.92    7.14
   5   7  -1   68.56    8.05
  -5  -7   1   60.18    7.53
  -5  -7   1   63.30    6.45
  -5  -7   1   54.36    5.69
   4   7  -1   10.64    4.20
   4   7  -1    8.38    1.49
   4   7  -1   12.07    3.46
   4   7  -1    9.16    3.64
   4   7  -1   10.58    4.32
   4   7  -1    9.99    1.63
   4   7  -1   11.00    3.96
   4   7  -1   13.23    3.79
  -4  -7   1    9.51    1.78
  -4  -7   1    7.26    3.66
  -4  -7   1   18.77    4.92
  -4  -7   1    2.31   10.11
  -4  -7   1   12.99    1.79
  -4  -7   1   11.04    3.73
  -4  -7   1   11.16    3.80
   3   7  -1   36.97    3.97
   3   7  -1   48.57    5.44
   3   7  -1   55.95    7.25
   3   7  -1   61.45    5.99
   3   7  -1   49.72    3.55
   3   7  -1   54.34    3.51
   3   7  -1   41.84    4.96
   3   7  -1   49.51    5.91
  -3  -7   1   47.14    5.71
  -3  -7   1   54.32    3.55
  -3  -7   1   47.62    3.42
  -3  -7   1   50.48    5.45
  -3  -7   1   43.51    5.00
  -3  -7   1   54.78    5.56
   2   7  -1  258.03   12.34
   2   7  -1  262.30    9.09
   2   7  -1  255.96    8.87
   2   7  -1  246.62   11.51
   2   7  -1  259.97   10.23
   2   7  -1  268.74   10.66
   2   7  -1  254.97   10.96
  -2  -7   1  244.07   10.73
  -2  -7   1  245.21    8.80
  -2  -7   1  258.25   10.25
  -2  -7   1  246.72   10.86
  -2  -7   1  269.34   10.79
  -2  -7   1  245.48   12.06
  -2  -7   1  254.79    8.91
   1   7  -1   51.28    5.92
   1   7  -1   54.59    5.42
   1   7  -1   47.32    4.63
   1   7  -1   62.29    5.81
   1   7  -1   61.86    7.03
   1   7  -1   61.37    4.46
  -1  -7   1   58.96    5.71
  -1  -7   1   60.78    4.72
  -1  -7   1   59.43    4.63
  -1  -7   1   57.77    5.68
  -1  -7   1   52.94    5.72
  -1  -7   1   77.14    7.23
   0   7  -1  369.54   12.92
   0   7  -1  361.04   12.76
   0   7  -1  368.65   14.72
   0   7  -1  379.77   13.41
   0  -7   1  380.36   13.47
   0  -7   1  360.35   12.87
   0  -7   1  351.06   12.86
   0  -7   1  363.76   14.74
   0  -7   1  361.83   13.52
   0  -7   1  363.69   13.22
  -1   7  -1  117.84    7.12
  -1   7  -1  111.40    7.14
  -1   7  -1  130.18    8.68
  -1   7  -1  116.75    7.25
   1  -7   1  109.51    7.82
   1  -7   1  111.89    7.15
   1  -7   1  117.05    6.85
   1  -7   1  127.98    7.77
   1  -7   1  111.66    9.53
   1  -7   1  111.53    7.38
  -2   7  -1   -0.23    3.45
  -2   7  -1    0.53    3.54
   2  -7   1   -2.26    3.64
   2  -7   1    0.16    3.11
   2  -7   1    5.06    2.68
   2  -7   1    6.71    4.31
  -3   7  -1  176.41   10.86
  -3   7  -1  181.53    9.81
  -3   7  -1  172.18    9.88
   3  -7   1  169.17    9.61
   3  -7   1  174.04   10.97
   3  -7   1  172.60    9.72
   3  -7   1  164.09   10.10
   3  -7   1  179.10    8.97
  -4   7  -1    2.42    4.20
  -4   7  -1    0.14    4.21
  -4   7  -1    5.20    7.64
   4  -7   1    8.13    5.08
   4  -7   1    3.94    4.66
   4  -7   1    2.40    4.35
   4  -7   1    1.24    3.23
  -5   7  -1    3.28    4.77
  -5   7  -1   11.56    6.09
  -5   7  -1    5.66    4.64
  -5   7  -1    6.83    4.71
   5  -7   1   10.46    4.67
   5  -7   1    7.88    5.61
   5  -7   1   -1.06    4.97
   5  -7   1    5.34    3.36
   5  -7   1    3.11    4.56
   8   6  -1    2.30   13.86
   8   6  -1    8.93    6.06
   8   6  -1   15.36    4.64
   8   6  -1   13.52    2.30
   8   6  -1    9.95    5.30
   8   6  -1   12.46    2.25
   8   6  -1   13.70    3.35
   8   6  -1   11.15    4.61
  -8  -6   1   14.90    7.01
   7   6  -1   31.65    5.69
   7   6  -1   28.55    4.80
   7   6  -1   39.22    6.11
   7   6  -1   32.00    7.07
   7   6  -1   49.80    4.99
   7   6  -1   39.30    4.01
  -7  -6   1   46.85    9.02
   6   6  -1   31.47    6.56
   6   6  -1   23.89    4.40
   6   6  -1   37.38    6.07
   6   6  -1   36.63    3.75
   6   6  -1   34.42    5.68
   6   6  -1   31.06    4.23
  -6  -6   1   39.01    5.28
  -6  -6   1   40.62    7.02
   5   6  -1   86.71    5.77
   5   6  -1   75.59    9.34
   5   6  -1   77.40    8.24
   5   6  -1   84.46    7.70
   5   6  -1   84.10    7.04
   5   6  -1   80.34    6.80
  -5  -6   1   80.27    5.90
  -5  -6   1   75.00    6.85
  -5  -6   1   79.51    8.94
  -5  -6   1   83.54    6.68
   4   6  -1  534.07   18.15
   4   6  -1  475.89   13.49
   4   6  -1  539.07   13.65
   4   6  -1  521.32   16.66
   4   6  -1  527.57   17.58
   4   6  -1  513.97   17.19
   4   6  -1  544.56   17.16
   4   6  -1  531.60   19.58
  -4  -6   1  543.34   17.35
  -4  -6   1  544.91   17.39
  -4  -6   1  526.57   16.80
  -4  -6   1  529.43   13.93
  -4  -6   1  528.98   17.62
  -4  -6   1  535.01   13.97
   3   6  -1   37.68    4.50
   3   6  -1   36.55    4.77
   3   6  -1   48.14    4.87
   3   6  -1   37.86    2.76
   3   6  -1   50.28    6.68
   3   6  -1   42.23    4.72
   3   6  -1   35.65    2.87
  -3  -6   1   42.07    4.88
  -3  -6   1   41.76    4.46
  -3  -6   1   42.58    4.88
  -3  -6   1 -101.06 1814.95
  -3  -6   1   34.73    2.96
  -3  -6   1   44.58    5.09
  -3  -6   1   34.43    2.87
   2   6  -1  272.80   10.50
   2   6  -1  272.81   10.17
   2   6  -1  267.15    8.93
   2   6  -1  264.05   11.98
   2   6  -1  271.53   11.33
   2   6  -1  272.77   10.65
   2   6  -1  275.08    8.90
  -2  -6   1  284.14    9.00
  -2  -6   1 -187.89 1933.53
  -2  -6   1  268.74   10.72
  -2  -6   1  275.61   10.24
  -2  -6   1  271.06   12.23
  -2  -6   1  276.99   10.58
  -2  -6   1  276.76   10.62
  -2  -6   1  272.54    8.95
   1   6  -1    3.60    2.66
   1   6  -1   -2.44    3.13
   1   6  -1    0.76    3.31
   1   6  -1    1.82    2.13
   1   6  -1    2.49    2.82
   1   6  -1    0.11    2.19
  -1  -6   1    0.73    2.09
  -1  -6   1    0.11    2.66
  -1  -6   1   -0.17    1.96
  -1  -6   1    3.08    3.31
  -1  -6   1    0.74    2.78
  -1  -6   1    4.34    2.88
   0   6  -1  136.06    7.16
   0   6  -1  142.48    8.43
   0   6  -1  137.73    6.66
   0   6  -1  149.84    7.57
   0   6  -1  152.74    7.06
   0  -6   1  144.53    7.34
   0  -6   1  126.33    6.93
   0  -6   1  145.02    6.97
   0  -6   1  142.48    6.68
   0  -6   1  144.44    7.32
   0  -6   1  151.43    8.48
  -1   6  -1   96.38    7.15
  -1   6  -1   81.86    5.85
  -1   6  -1   88.66    5.96
  -1   6  -1   88.71    3.48
  -1   6  -1   87.73    5.83
   1  -6   1   96.87    6.17
   1  -6   1   90.05    7.37
   1  -6   1   84.64    5.83
   1  -6   1   84.74    5.56
   1  -6   1   90.55    5.98
   1  -6   1   92.56    6.64
  -2   6  -1  101.42    8.09
  -2   6  -1   93.92    6.63
  -2   6  -1  100.32    4.29
  -2   6  -1  110.26    7.00
   2  -6   1   95.77    6.35
   2  -6   1   92.96    6.63
   2  -6   1   96.14    5.60
   2  -6   1  109.16    6.91
   2  -6   1  108.24    8.14
   2  -6   1  104.68    7.18
  -3   6  -1    8.23    4.06
  -3   6  -1    7.09    4.12
  -3   6  -1   13.53    4.02
   3  -6   1    9.00    2.42
   3  -6   1   16.06    3.57
   3  -6   1   14.04    4.12
   3  -6   1    6.74    3.87
   3  -6   1   14.29    4.90
   3  -6   1   11.64    4.32
  -4   6  -1   14.44    4.72
  -4   6  -1   11.79    4.48
  -4   6  -1   11.23    4.45
   4  -6   1    8.78    4.63
   4  -6   1    3.85    3.92
   4  -6   1   21.22    5.01
   4  -6   1   12.47    4.68
   4  -6   1   13.20    3.32
  -5   6  -1   55.47    7.00
  -5   6  -1   78.48    8.03
  -5   6  -1   77.06    6.08
  -5   6  -1   65.81    7.30
   5  -6   1   80.06    8.35
   5  -6   1   70.73    5.74
   5  -6   1   66.44    8.57
   5  -6   1   69.35    8.12
   5  -6   1   75.70    7.82
  -6   6  -1    8.52    4.78
  -6   6  -1    1.15    4.24
  -6   6  -1   -0.49    2.28
   6  -6   1   -1.50    5.04
   6  -6   1    1.55    2.76
   6  -6   1   10.38    5.46
   6  -6   1   -5.29    6.71
   6  -6   1    4.86    4.42
  -9  -5   1   43.10   12.49
   8   5  -1   54.86    6.05
   8   5  -1   63.86    9.22
   8   5  -1   95.35    9.79
  -8  -5   1   62.76    9.29
   7   5  -1   28.09    5.02
   7   5  -1   17.20    5.06
   7   5  -1   27.99    2.72
   7   5  -1   33.46    6.90
   7   5  -1   30.10    3.87
  -7  -5   1   21.15    5.65
   6   5  -1  437.89   16.77
   6   5  -1  427.12   15.11
   6   5  -1  425.08   13.80
   6   5  -1  425.86   16.17
   6   5  -1  413.07   12.88
  -6  -5   1  428.45   18.54
   5   5  -1    9.27    2.42
   5   5  -1   10.51    2.83
   5   5  -1   10.43    3.54
   5   5  -1   13.59    3.77
   5   5  -1   19.90    4.13
   5   5  -1    6.69    5.32
   5   5  -1    0.10    8.27
   5   5  -1   11.69    3.41
  -5  -5   1   15.00    3.75
  -5  -5   1   12.25    4.80
   4   5  -1 1078.94   29.78
   4   5  -1  424.14 1900.29
   4   5  -1 1071.80   32.34
   4   5  -1 1090.70   30.39
   4   5  -1 1074.89   30.00
   4   5  -1 1004.84   26.38
   4   5  -1 1071.02   30.04
   4   5  -1 1049.78   29.15
   4   5  -1 1066.72   30.57
   4   5  -1 1073.80   26.45
  -4  -5   1 1057.88   30.17
  -4  -5   1 1056.58   32.41
  -4  -5   1 1050.74   26.74
  -4  -5   1 1078.86   29.31
  -4  -5   1 1069.17   29.88
   3   5  -1  881.66   24.63
   3   5  -1  868.90   26.97
   3   5  -1  882.70   22.57
   3   5  -1  882.53   25.72
   3   5  -1  851.52   22.45
   3   5  -1  862.48   25.17
   3   5  -1  900.09   24.89
  -3  -5   1 -218.98 1702.68
  -3  -5   1  877.71   22.63
  -3  -5   1  892.20   25.46
  -3  -5   1  877.18   24.80
  -3  -5   1  886.13   25.09
  -3  -5   1  870.00   24.68
   2   5  -1  207.43   10.04
   2   5  -1  199.83    6.88
   2   5  -1  209.28    8.76
   2   5  -1  216.63    9.38
   2   5  -1  206.33    8.27
   2   5  -1  211.80    6.86
   2   5  -1  201.46    8.24
  -2  -5   1  211.01    8.34
  -2  -5   1  207.44    6.94
  -2  -5   1  205.88    8.61
  -2  -5   1  212.60    8.91
  -2  -5   1  240.57 2722.68
  -2  -5   1  203.09    6.85
  -2  -5   1  197.04    8.21
   1   5  -1 3626.35   88.54
   1   5  -1 3457.05   88.58
   1   5  -1 3527.07   89.08
   1   5  -1 3588.39   90.25
   1   5  -1 3460.37   90.66
   1   5  -1 3590.06   89.50
   1   5  -1 3315.34   89.27
  -1  -5   1 3626.98   89.24
  -1  -5   1 3640.27   89.75
  -1  -5   1 3570.36   88.47
  -1  -5   1 3432.57   89.99
  -1  -5   1 3531.15   89.44
   0   5  -1    2.35    2.23
   0   5  -1    0.31    2.42
   0   5  -1    1.23    2.54
   0   5  -1    7.41    3.32
   0   5  -1    1.90    3.02
   0  -5   1    4.44    2.29
   0  -5   1    3.83    2.61
   0  -5   1    7.16    3.37
   0  -5   1    3.70    2.71
   0  -5   1    0.45    2.97
   0  -5   1    2.00    2.43
  -1   5  -1  120.51    7.52
  -1   5  -1  111.25    6.24
  -1   5  -1  127.54    6.45
  -1   5  -1  120.24    6.43
  -1   5  -1  128.77    4.53
   1  -5   1  131.50    7.79
   1  -5   1  126.61    6.40
   1  -5   1  121.17    6.50
   1  -5   1  124.81    6.41
   1  -5   1  125.03    6.12
   1  -5   1  136.25    7.22
  -2   5  -1   39.12    4.84
  -2   5  -1   45.97    4.90
  -2   5  -1   43.97    3.24
  -2   5  -1   51.02    5.16
   2  -5   1   50.15    3.94
   2  -5   1   52.78    4.97
   2  -5   1   58.06    4.85
   2  -5   1   69.12    6.64
   2  -5   1   46.86    5.17
   2  -5   1   57.09    5.17
  -3   5  -1  133.36    7.77
  -3   5  -1  154.01    9.02
  -3   5  -1  150.64    8.54
   3  -5   1  153.23    8.02
   3  -5   1  145.39    8.70
   3  -5   1  157.51    8.13
   3  -5   1  145.58    8.86
   3  -5   1  143.45    7.09
  -4   5  -1  165.98    9.48
  -4   5  -1  159.64    8.96
  -4   5  -1  160.85    9.64
   4  -5   1  156.37    9.88
   4  -5   1  167.91    7.59
   4  -5   1  154.62    8.80
   4  -5   1  149.15    8.81
  -5   5  -1   15.69    3.08
  -5   5  -1   11.09    4.26
  -5   5  -1   12.81    5.32
  -5   5  -1   19.82    5.21
   5  -5   1   13.19    4.63
   5  -5   1   12.83    4.30
   5  -5   1   23.42    5.40
   5  -5   1   13.11    3.11
  -6   5  -1   63.72    7.38
  -6   5  -1   64.85    7.40
  -6   5  -1   75.10    4.79
  -6   5  -1   59.41    7.12
   6  -5   1   79.72    8.44
   6  -5   1   66.58    4.97
   6  -5   1   85.15    7.90
   6  -5   1   60.68    7.18
   9   4  -1   53.54    7.46
  -9  -4   1   46.74    8.46
   8   4  -1   23.60    2.59
   8   4  -1   27.59    2.77
   8   4  -1   26.27    9.57
   8   4  -1   30.76    5.27
   8   4  -1   21.85    5.94
  -8  -4   1   29.74    3.02
  -8  -4   1   20.94    6.73
   7   4  -1    9.66    2.53
   7   4  -1    7.92    5.57
   7   4  -1    0.41   10.24
   7   4  -1    5.35    1.88
   7   4  -1    7.35    1.15
   7   4  -1    2.11    5.94
   7   4  -1    5.29    1.81
  -7  -4   1    7.12    1.80
  -7  -4   1    5.52    1.85
  -7  -4   1    3.36    5.40
   6   4  -1   26.21    3.22
   6   4  -1   22.11    2.09
   6   4  -1   22.38    2.34
   6   4  -1   24.59    4.26
   6   4  -1   16.71    4.79
   6   4  -1   28.09    5.14
   6   4  -1   22.08    2.10
  -6  -4   1   21.52    2.31
  -6  -4   1   16.52    5.50
  -6  -4   1   23.46    2.12
   5   4  -1   -2.46    1.49
   5   4  -1    0.42    2.58
   5   4  -1    0.27    3.39
   5   4  -1    2.30    3.03
   5   4  -1   -1.36    1.95
   5   4  -1   -0.41    2.87
   5   4  -1   -0.19    1.05
   5   4  -1   -0.05    8.04
   5   4  -1   -0.24    1.07
  -5  -4   1    1.17    2.68
  -5  -4   1    1.02    1.07
  -5  -4   1    2.03    3.72
  -5  -4   1    2.31    1.29
   4   4  -1   93.17    6.28
   4   4  -1   87.00    6.41
   4   4  -1   85.06    5.50
   4   4  -1   82.58    7.72
   4   4  -1   87.47    4.74
   4   4  -1   87.86    3.00
   4   4  -1   87.89    2.97
   4   4  -1  257.59 1938.67
   4   4  -1   91.87    5.72
  -4  -4   1   84.79    5.76
  -4  -4   1   87.40    2.96
  -4  -4   1   91.13    4.94
  -4  -4   1   87.92    3.22
  -4  -4   1   82.75    7.66
   3   4  -1  133.98    8.13
   3   4  -1  127.41    4.12
   3   4  -1  136.57    8.13
   3   4  -1  133.09    4.27
   3   4  -1  133.63    6.35
   3   4  -1  132.33    6.56
   3   4  -1  139.05    5.99
   3   4  -1  621.01 1609.30
   3   4  -1  134.21    6.79
  -3  -4   1  142.71    4.70
  -3  -4   1  127.03    6.48
  -3  -4   1  127.88    8.34
  -3  -4   1  135.53    4.34
  -3  -4   1  129.80    6.40
  -3  -4   1  133.21    7.22
  -3  -4   1  136.04    6.07
  -3  -4   1  196.31 2227.56
   2   4  -1  275.71   10.61
   2   4  -1  280.69    9.68
   2   4  -1  284.21    8.18
   2   4  -1  271.96    8.06
   2   4  -1  269.85    9.87
   2   4  -1  287.25    9.60
  -2  -4   1  282.49    8.13
  -2  -4   1  285.57    9.62
  -2  -4   1  277.58   10.04
  -2  -4   1 -669.20 1582.46
  -2  -4   1  277.83    9.65
  -2  -4   1  264.04    9.62
   1   4  -1   58.04    4.50
   1   4  -1   66.49    3.82
   1   4  -1   67.93    5.82
   1   4  -1   57.23    4.45
   1   4  -1   58.45    5.23
   1   4  -1   60.16    4.97
   1   4  -1   53.61    4.11
  -1  -4   1   55.95    4.50
  -1  -4   1   60.30    3.57
  -1  -4   1   61.50    6.02
  -1  -4   1   56.42    4.82
  -1  -4   1   62.66    4.72
   0   4  -1 3885.09   98.12
   0   4  -1 4085.34   99.28
   0   4  -1 3823.45   98.38
   0   4  -1 3996.73   98.51
   0  -4   1 3916.49   98.54
   0  -4   1 3913.08   98.10
   0  -4   1 3812.95   98.36
   0  -4   1 3966.84   99.11
  -1   4  -1  391.36   12.28
  -1   4  -1  398.38   13.16
  -1   4  -1  376.51   13.41
  -1   4  -1  381.04   12.01
  -1   4  -1  360.85   10.59
   1  -4   1  395.78   12.17
   1  -4   1  370.37   12.79
   1  -4   1  387.43   12.29
   1  -4   1  373.81   11.76
   1  -4   1  377.64   12.12
   1  -4   1  374.41   12.47
  -2   4  -1  907.53   25.44
  -2   4  -1  868.08   23.79
  -2   4  -1  902.63   25.96
   2  -4   1  916.91   25.82
   2  -4   1  847.47   24.60
   2  -4   1  922.32   24.02
   2  -4   1  917.37   25.97
   2  -4   1  897.44   25.38
   2  -4   1  900.50   25.32
  -3   4  -1    1.09    1.85
  -3   4  -1    0.19    2.85
  -3   4  -1   -1.85    2.74
   3  -4   1    0.16    1.43
   3  -4   1    1.87    3.18
   3  -4   1    3.28    2.91
   3  -4   1   -0.04    2.17
   3  -4   1   -1.15    2.63
  -4   4  -1   59.62    6.54
  -4   4  -1   56.48    5.78
  -4   4  -1   56.38    5.83
   4  -4   1   58.41    4.62
   4  -4   1   63.01    5.32
   4  -4   1   64.48    6.25
   4  -4   1   62.98    6.64
   4  -4   1   56.86    5.76
  -5   4  -1   36.69    5.56
  -5   4  -1   42.24    5.57
  -5   4  -1   32.97    5.12
   5  -4   1   34.48    5.30
   5  -4   1   33.40    3.64
   5  -4   1   34.31    4.71
   5  -4   1   31.76    5.48
   5  -4   1   30.32    5.63
  -6   4  -1   -1.29    0.93
  -6   4  -1    2.11    4.12
  -6   4  -1    2.22    1.71
  -6   4  -1    6.96    3.98
   6  -4   1    6.50    4.21
   6  -4   1   -1.70    3.78
   6  -4   1    7.45    4.05
   6  -4   1   -5.04    4.55
   6  -4   1    4.69    2.30
  -7   4  -1    1.24    3.29
  -7   4  -1   -0.90    1.05
  -7   4  -1    3.84    4.72
   7  -4   1    0.25    4.76
   7  -4   1   -4.57    3.76
   7  -4   1    3.89    2.41
   7  -4   1   -1.26    4.62
   7  -4   1    1.81    2.99
  -9  -3   1   12.32    6.94
   8   3  -1    9.35    6.61
   8   3  -1   11.96    3.74
   8   3  -1    8.44    2.65
   8   3  -1   15.99    4.75
   8   3  -1    9.95    5.14
   8   3  -1   12.77    2.89
  -8  -3   1   13.32    5.56
  -8  -3   1   17.94    3.09
   7   3  -1   19.13    2.91
   7   3  -1   17.11    3.75
   7   3  -1   21.01    5.71
   7   3  -1   19.54    2.86
  -7  -3   1   19.88    5.81
  -7  -3   1   21.48    3.14
  -7  -3   1   22.16    2.70
   6   3  -1  256.20   12.57
   6   3  -1  275.98   12.23
   6   3  -1  247.07   10.24
   6   3  -1  261.37    8.57
   6   3  -1  261.18    8.35
   6   3  -1  255.57    8.46
   6   3  -1  270.28    6.92
  -6  -3   1  257.75    8.43
  -6  -3   1  256.69    8.53
  -6  -3   1  243.17   13.05
   5   3  -1   28.62    3.53
   5   3  -1   38.60    2.51
   5   3  -1   35.23    2.70
   5   3  -1   38.32    3.15
   5   3  -1   32.24    5.17
   5   3  -1   37.35    2.90
   5   3  -1   35.51    4.51
  -5  -3   1   32.11    3.58
  -5  -3   1   34.81    2.79
  -5  -3   1   31.56    5.47
  -5  -3   1   35.85    2.72
   4   3  -1  913.57   26.35
   4   3  -1  933.63   26.68
   4   3  -1  900.50   24.45
   4   3  -1  896.65   23.55
   4   3  -1  936.30   25.44
   4   3  -1  900.37   23.57
   4   3  -1  939.08   25.53
   4   3  -1  184.50 1477.94
  -4  -3   1  951.36   28.06
  -4  -3   1  925.10   25.54
  -4  -3   1  918.14   23.68
   3   3  -1  425.58   15.10
   3   3  -1  433.46   12.57
   3   3  -1  445.25   13.42
   3   3  -1 -149.75 1486.08
   3   3  -1  424.08   11.37
   3   3  -1  429.84   13.83
   3   3  -1  434.04   13.12
   3   3  -1  424.58   11.35
  -3  -3   1  429.13   11.44
  -3  -3   1  441.52   13.17
  -3  -3   1  437.86   13.39
  -3  -3   1  431.70   11.33
  -3  -3   1  416.90   15.02
   2   3  -1  171.18 1167.82
   2   3  -1  630.09   16.51
   2   3  -1  639.78   19.42
   2   3  -1  630.63   18.16
   2   3  -1  656.94   16.62
   2   3  -1  640.38   17.70
   2   3  -1  608.05   18.84
  -2  -3   1  648.39   18.26
  -2  -3   1  658.15   18.02
  -2  -3   1  654.54   19.64
  -2  -3   1  651.20   16.54
  -2  -3   1  637.56   16.61
  -2  -3   1  654.04   18.19
  -2  -3   1  458.27 1987.14
   1   3  -1 1818.87   46.63
   1   3  -1 1969.01   47.33
   1   3  -1 1825.62   46.46
   1   3  -1 1793.10   45.66
   1   3  -1 1795.28   47.45
   1   3  -1 1741.57   46.37
  -1  -3   1 1874.45   47.19
  -1  -3   1 1777.00   45.67
  -1  -3   1 1813.74   47.06
  -1  -3   1  102.07 1450.52
   0   3  -1 2894.22   72.86
   0   3  -1 2840.63   72.79
   0  -3   1 2909.27   73.28
   0  -3   1 2919.07   72.57
   0  -3   1 2924.39   72.81
   0  -3   1 2907.23   72.89
  -1   3  -1  232.26    7.27
  -1   3  -1  246.29    8.96
  -1   3  -1  243.36    8.53
  -1   3  -1  244.79   10.92
   1  -3   1  238.10    8.22
   1  -3   1  229.70    8.23
   1  -3   1  251.84    8.93
   1  -3   1  236.67    8.99
   1  -3   1  258.18    8.62
   1  -3   1  242.02    7.87
  -2   3  -1  565.80   16.51
  -2   3  -1  615.43   17.96
  -2   3  -1  605.51   17.93
   2  -3   1  624.85   17.68
   2  -3   1  596.33   18.05
   2  -3   1  588.38   16.90
   2  -3   1  621.07   17.62
   2  -3   1  590.23   16.19
  -3   3  -1  576.64   17.50
  -3   3  -1  601.46   18.29
  -3   3  -1  625.34   18.60
   3  -3   1  601.39   18.22
   3  -3   1  598.97   16.02
   3  -3   1  607.79   17.57
   3  -3   1  615.52   18.39
   3  -3   1  642.43   17.26
   3  -3   1  590.53   18.40
  -4   3  -1   23.19    4.06
  -4   3  -1   31.20    4.40
   4  -3   1   21.61    4.06
   4  -3   1   23.30    3.66
   4  -3   1   27.08    3.06
   4  -3   1   29.03    4.27
   4  -3   1   25.24    4.15
  -5   3  -1   65.93    3.97
  -5   3  -1   63.99    6.53
  -5   3  -1   69.35    6.84
  -5   3  -1   65.24    6.01
   5  -3   1   69.11    6.77
   5  -3   1   72.28    4.40
   5  -3   1   64.45    6.81
   5  -3   1   75.68    6.62
   5  -3   1   70.83    6.50
  -6   3  -1   29.19    2.69
  -6   3  -1   30.85    5.03
  -6   3  -1   23.13    4.50
   6  -3   1   25.45    4.80
   6  -3   1   29.58    6.82
   6  -3   1   33.05    5.12
   6  -3   1   30.14    2.95
  -7   3  -1   68.84    6.62
  -7   3  -1   59.82    7.80
   7  -3   1   52.42    6.24
   7  -3   1   63.00    3.32
   7  -3   1   59.09    7.05
   7  -3   1   47.09    6.43
   8   2  -1   27.91    4.46
   8   2  -1   27.12    6.47
   8   2  -1   37.77    6.89
   8   2  -1   39.61    4.82
   8   2  -1   26.97    3.82
   8   2  -1   34.94    5.83
  -8  -2   1   40.07    4.39
  -8  -2   1   27.04    6.26
   7   2  -1   34.16    3.83
   7   2  -1   37.88    3.94
   7   2  -1   18.58    5.06
  -7  -2   1   33.23    6.00
   6   2  -1   46.97    4.00
   6   2  -1   48.87    4.11
   6   2  -1   51.81    5.89
   6   2  -1   37.56    4.29
  -6  -2   1   51.64    3.94
  -6  -2   1   47.56    6.72
  -6  -2   1   43.86    3.98
   5   2  -1   39.03    3.27
   5   2  -1   45.15    4.32
   5   2  -1   42.10    3.35
   5   2  -1   37.52    2.57
   5   2  -1   43.46    4.97
  -5  -2   1   35.12    3.15
  -5  -2   1   38.84    5.37
  -5  -2   1   40.62    3.43
   4   2  -1  143.49    8.37
   4   2  -1  170.69    5.67
   4   2  -1  162.41    5.43
   4   2  -1  158.67    5.65
   4   2  -1  162.22    7.77
   4   2  -1  158.03    4.92
   4   2  -1  159.21    6.66
  -4  -2   1  151.45    5.54
  -4  -2   1  170.90    6.55
  -4  -2   1  160.42    5.68
  -4  -2   1  162.19    8.87
   3   2  -1  214.22    7.25
   3   2  -1 -218.87 1365.92
   3   2  -1  200.98    6.43
   3   2  -1  204.57    6.12
   3   2  -1  202.28    8.74
   3   2  -1  198.67    6.12
   3   2  -1  197.78    7.33
  -3  -2   1  203.10    6.18
  -3  -2   1  188.67    6.08
  -3  -2   1  194.55    9.12
  -3  -2   1  201.71    6.44
   2   2  -1  191.22  948.32
   2   2  -1 1065.64   27.59
   2   2  -1 1181.85   29.51
   2   2  -1 1101.88   30.09
   2   2  -1 1085.26   28.24
   2   2  -1 1114.47   28.81
   2   2  -1 1133.80   29.19
   2   2  -1 1113.57   27.66
  -2  -2   1 1150.98   28.93
  -2  -2   1 1074.16   29.02
  -2  -2   1 1079.93   27.58
  -2  -2   1  954.57   33.39
  -2  -2   1 1102.11   27.67
  -2  -2   1 1119.76   28.31
  -2  -2   1 1126.46   28.60
   1   2  -1  205.79    6.11
   1   2  -1  214.66    7.91
   1   2  -1  210.58    6.18
   1   2  -1  219.87    7.19
   1   2  -1  204.40    8.55
   1   2  -1  211.06    6.83
  -1  -2   1   70.10  978.05
  -1  -2   1  214.54    7.16
  -1  -2   1  204.11    7.97
  -1  -2   1  217.17    6.18
  -1  -2   1  213.03    7.28
  -1  -2   1  204.39    6.76
   0   2  -1  241.87    7.32
   0   2  -1  247.10    7.49
   0   2  -1  242.92    8.21
   0   2  -1  239.08    7.88
   0   2  -1  240.24    7.60
   0   2  -1  245.05    7.97
   0  -2   1  231.83    7.27
   0  -2   1  256.98    7.46
   0  -2   1  235.64    7.68
   0  -2   1  252.37    7.94
   0  -2   1  250.29    8.30
   0  -2   1  222.35    7.53
  -1   2  -1    1.12    1.94
  -1   2  -1    1.52    2.14
  -1   2  -1   -2.21    1.38
  -1   2  -1    0.75    1.94
   1  -2   1   -0.01    1.91
   1  -2   1   -0.96    2.25
   1  -2   1    1.79    2.01
   1  -2   1    4.41    2.68
   1  -2   1    3.16    1.85
  -2   2  -1 1025.52   26.67
  -2   2  -1  977.78   27.77
  -2   2  -1 1007.08   27.11
   2  -2   1 1021.65   28.21
   2  -2   1 1032.08   27.10
   2  -2   1  993.94   27.10
   2  -2   1 1024.08   26.44
   2  -2   1 1017.62   26.71
  -3   2  -1  269.25    9.83
  -3   2  -1  277.44    9.84
  -3   2  -1  277.91    9.66
  -3   2  -1  271.92    9.52
   3  -2   1  262.65    9.71
   3  -2   1  260.51    9.52
   3  -2   1  276.56    8.62
   3  -2   1  279.85    9.69
   3  -2   1  279.51    9.60
  -4   2  -1   80.23    5.41
  -4   2  -1   91.47    5.79
  -4   2  -1   86.81    5.96
   4  -2   1   75.21    4.19
   4  -2   1   90.88    5.88
   4  -2   1   85.11    5.67
   4  -2   1   88.98    5.52
   4  -2   1   84.82    5.86
  -5   2  -1  359.91   13.00
  -5   2  -1  347.01   11.08
   5  -2   1  353.66   14.28
   5  -2   1  355.32   12.73
   5  -2   1  352.56   12.96
   5  -2   1  354.32   11.54
   5  -2   1  364.03   13.41
  -6   2  -1   25.13    4.28
  -6   2  -1   21.30    1.84
  -6   2  -1   21.45    1.73
  -6   2  -1   25.47    4.31
   6  -2   1   26.88    4.56
   6  -2   1   24.62    4.49
   6  -2   1   29.55    7.43
   6  -2   1   24.17    2.49
  -7   2  -1   47.67    6.51
  -7   2  -1   48.16    5.74
  -7   2  -1   49.73    5.65
   7  -2   1   60.49    7.13
   7  -2   1   48.16    2.45
   7  -2   1   51.13    6.05
   7  -2   1   42.09    6.01
  -8   2  -1    9.07    4.75
  -8   2  -1   -3.46    3.78
  -8   2  -1    3.47    2.12
   8  -2   1   10.67    4.93
   8  -2   1    4.13    5.01
   8  -2   1    1.86    6.52
   8  -2   1    6.43    3.77
   8   1  -1   17.91    3.89
   8   1  -1   17.49    3.86
   8   1  -1   17.45    3.77
   8   1  -1   20.92    5.59
   8   1  -1   21.83    5.80
  -8  -1   1   20.00    6.13
   7   1  -1   72.69    8.53
   7   1  -1   71.99    6.07
   7   1  -1   66.85    5.37
   7   1  -1   67.72    5.53
  -7  -1   1   86.63   12.07
   6   1  -1   91.28    9.03
   6   1  -1  109.35    7.88
   6   1  -1  126.93    8.12
   6   1  -1  116.21    6.10
  -6  -1   1  115.55    6.25
  -6  -1   1  114.06    5.94
  -6  -1   1  110.27    9.28
   5   1  -1  107.03    5.28
   5   1  -1  109.11    5.56
   5   1  -1  107.83    7.33
  -5  -1   1  111.10    5.31
  -5  -1   1  108.71    5.31
  -5  -1   1  107.03    8.18
   4   1  -1  545.46   15.88
   4   1  -1  559.56   15.90
   4   1  -1  565.80   14.49
   4   1  -1  580.37   17.88
  -4  -1   1  575.41   15.97
  -4  -1   1  570.74   18.82
  -4  -1   1  552.25   15.64
  -4  -1   1  585.16   15.99
   3   1  -1 1695.70   41.66
   3   1  -1 1677.28   42.39
   3   1  -1 1705.93   42.43
   3   1  -1 1615.93   41.35
  -3  -1   1 1683.87   42.52
  -3  -1   1 1645.90   42.37
  -3  -1   1 1697.57   42.41
   2   1  -1  376.51   10.60
   2   1  -1  376.12   10.09
   2   1  -1  388.54   10.36
   2   1  -1  386.11   11.88
   2   1  -1  389.60   10.35
  -2  -1   1  381.38   10.35
  -2  -1   1  356.35   10.23
  -2  -1   1  384.39   10.08
  -2  -1   1  381.33   10.75
  -2  -1   1  367.38   12.47
   1   1  -1 -104.07  878.24
  -1  -1   1  153.29 1071.25
   0   1  -1    0.06    1.61
   0   1  -1    1.21    1.60
   0   1  -1    1.24    1.03
   0   1  -1   -0.71    1.04
   0   1  -1   -0.09    1.02
   0  -1   1    1.42    1.13
   0  -1   1   -0.22    0.96
   0  -1   1    0.70    1.50
   0  -1   1    1.21    1.03
   0  -1   1   -2.57    1.92
   0  -1   1    0.04    1.26
  -1   1  -1  124.63   12.58
  -2   1  -1  442.26   12.58
  -2   1  -1  438.09   12.46
  -2   1  -1  440.26   12.67
   2  -1   1  431.92   12.52
   2  -1   1  449.30   12.58
   2  -1   1  433.33   12.43
   2  -1   1  419.63   12.63
  -3   1  -1  919.84   23.59
  -3   1  -1  944.37   25.03
  -3   1  -1  934.12   24.97
  -3   1  -1  903.57   24.82
  -3   1  -1  929.60   25.36
   3  -1   1  950.43   24.92
   3  -1   1  911.37   25.26
   3  -1   1  851.65   24.74
   3  -1   1  955.87   25.04
  -4   1  -1  230.52    8.70
  -4   1  -1  229.27    8.66
  -4   1  -1  241.97    6.94
  -4   1  -1  235.27    9.51
   4  -1   1  231.49    8.91
   4  -1   1  234.36    8.81
   4  -1   1  260.81    9.08
   4  -1   1  232.13    9.45
   4  -1   1  233.19    6.46
  -5   1  -1    5.43    2.83
  -5   1  -1    2.27    0.99
   5  -1   1    4.95    1.69
   5  -1   1    3.75    2.92
   5  -1   1    6.98    2.75
   5  -1   1    3.79    2.82
   5  -1   1    3.59    2.82
  -6   1  -1   49.69    5.25
  -6   1  -1   60.75    5.21
  -6   1  -1   69.18    7.67
   6  -1   1   65.16    3.34
   6  -1   1   63.65    6.26
   6  -1   1   64.54    5.47
   6  -1   1   59.29    5.65
  -7   1  -1   25.90    4.05
  -7   1  -1    8.23    3.20
  -7   1  -1   15.26    4.80
   7  -1   1   18.30    4.40
   7  -1   1   17.93    4.13
   7  -1   1   26.24    4.32
   7  -1   1   15.10    4.79
  -8   1  -1   -1.02    1.57
  -8   1  -1    1.37    3.37
  -8   1  -1    0.58    4.26
   8  -1   1   -0.70    3.11
   8  -1   1    0.09    4.38
   8  -1   1    2.78    3.70
   8  -1   1    3.15    4.75
   8   0  -1    0.01    4.47
   8   0  -1   -4.28    3.02
   8   0  -1    5.94    3.42
   8   0  -1    7.25    4.66
  -8   0   1    4.94    5.13
   7   0  -1   23.81    4.15
   7   0  -1   31.42    5.32
   6   0  -1    3.34    2.87
   6   0  -1    1.50    2.84
   6   0  -1   -2.33    3.17
   6   0  -1   -2.27    3.15
  -6   0   1   -1.68    2.04
  -6   0   1   -3.21    4.49
   5   0  -1   48.64    4.98
   5   0  -1   51.44    5.67
   5   0  -1   49.81    4.38
   5   0  -1   52.77    4.57
  -5   0   1   47.96    4.34
  -5   0   1   53.26    4.20
   4   0  -1   49.24    5.22
   4   0  -1   61.87    5.44
   4   0  -1   67.23    4.35
   4   0  -1   63.98    4.27
  -4   0   1   63.86    4.21
  -4   0   1   65.33    4.30
   3   0  -1  185.59    6.83
   3   0  -1  179.90    6.76
   3   0  -1  187.60    7.81
  -3   0   1  192.87    5.80
  -3   0   1  203.60    6.88
  -3   0   1  199.12    7.05
   2   0  -1  585.42   15.78
   2   0  -1  581.20   14.64
   2   0  -1  599.49   15.81
  -2   0   1  604.44   15.20
  -2   0   1  566.49   15.89
  -2   0   1  578.28   15.77
   1   0  -1  569.18   14.56
   1   0  -1  554.99   14.52
   1   0  -1  551.66   14.08
  -1   0   1  566.91   14.65
  -1   0   1  562.89   14.09
  -1   0   1  543.95   14.53
  -1   0  -1  127.64    9.33
  -3   0  -1   14.94    1.29
  -3   0  -1   13.32    2.31
  -3   0  -1    8.14    2.68
   3   0   1   13.29    2.11
   3   0   1   10.06    2.54
   3   0   1   12.47    2.33
   3   0   1   14.05    2.42
  -4   0  -1 2989.45   71.06
  -4   0  -1 2867.69   73.72
  -4   0  -1 2849.05   74.16
  -4   0  -1 2796.71   72.84
   4   0   1 2833.05   72.86
   4   0   1 2961.49   72.93
   4   0   1 2946.70   74.21
   4   0   1 2755.05   71.56
   4   0   1 2965.69   72.95
  -5   0  -1  379.24   13.67
  -5   0  -1  384.77   12.50
  -5   0  -1  409.66   12.62
   5   0   1  396.38   12.53
   5   0   1  365.56   13.80
   5   0   1  365.06   10.64
   5   0   1  385.48   12.43
   5   0   1  394.44   12.75
  -6   0  -1   -0.36    3.65
  -6   0  -1   -5.17    2.31
  -6   0  -1    0.67    2.59
   6   0   1   -6.22    3.95
   6   0   1   -1.33    2.70
   6   0   1    0.37    2.90
  -7   0  -1   42.94    5.88
  -7   0  -1   58.96    7.37
   7   0   1   50.65    2.30
   7   0   1   48.28    5.32
   7   0   1   44.20    5.10
   7   0   1   42.62    2.22
   7   0   1   46.36    6.15
   7   0   1   49.99    5.18
  -8   0  -1   15.03    4.67
  -8   0  -1   12.75    5.31
   8   0   1   19.90    3.96
   8   0   1   12.12    5.22
   8   0   1    6.46    3.67
   8  -1  -1    5.06    3.54
   8  -1  -1    3.73    3.65
   8  -1  -1    8.69    5.15
   8  -1  -1    1.20    4.49
  -8   1   1   11.96    5.36
  -8   1   1    1.46    1.70
   7  -1  -1   29.33    5.56
   7  -1  -1   33.40    4.83
   7  -1  -1   36.54    4.77
  -7   1   1   39.14    5.50
  -7   1   1   49.39   12.58
   6  -1  -1  198.24    9.13
   6  -1  -1  186.57   10.16
   6  -1  -1  201.52   10.28
   6  -1  -1  195.12    9.15
  -6   1   1  183.64    8.88
   5  -1  -1   32.34    4.11
   5  -1  -1   28.94    4.37
   5  -1  -1   30.86    4.15
   5  -1  -1   26.74    4.18
  -5   1   1   28.27    4.47
  -5   1   1   20.81    3.52
   4  -1  -1  551.69   17.16
   4  -1  -1  562.28   16.45
   4  -1  -1  539.74   17.03
   4  -1  -1  517.31   16.13
  -4   1   1  529.93   16.19
  -4   1   1  542.09   16.35
   3  -1  -1  698.35   19.36
   3  -1  -1  694.44   19.34
   3  -1  -1  688.06   19.96
   3  -1  -1  677.34   19.71
  -3   1   1  683.30   17.37
  -3   1   1  685.98   19.23
  -3   1   1  684.09   19.34
   2  -1  -1  197.04    7.62
   2  -1  -1  195.19    7.00
   2  -1  -1  205.92    7.71
  -2   1   1  189.69    5.16
  -2   1   1  203.45    7.01
  -2   1   1  202.68    6.86
  -2   1   1  198.20    5.62
   1  -1  -1  800.91   21.71
   1  -1  -1  821.90   20.75
   1  -1  -1  813.65   21.36
   1  -1  -1  819.31   21.36
  -1   1   1  803.53   20.74
  -1   1   1  843.62   20.54
  -1   1   1  823.73   21.40
  -1   1   1  823.33   21.83
  -1   1   1  831.46   21.38
   0   1   1  197.89    6.11
   0   1   1  211.83    6.69
   1   1   1   76.14  580.07
  -2  -1  -1    3.95    2.13
  -2  -1  -1    1.75    2.35
  -2  -1  -1    4.68    1.19
  -2  -1  -1    3.84    1.08
  -2  -1  -1    4.09    1.35
   2   1   1    3.56    2.01
   2   1   1    3.61    2.23
   2   1   1    1.74    1.06
   2   1   1    3.57    1.30
   2   1   1    4.33    1.25
  -3  -1  -1   43.16    2.56
  -3  -1  -1   41.60    2.92
  -3  -1  -1   39.80    2.03
  -3  -1  -1   37.65    4.12
  -3  -1  -1   43.95    4.35
   3   1   1   45.12    2.90
   3   1   1   39.60    2.67
   3   1   1   41.18    1.97
   3   1   1   42.95    2.92
   3   1   1   39.93    3.95
  -4  -1  -1    1.50    0.80
  -4  -1  -1    1.39    1.78
  -4  -1  -1   -1.12    2.44
  -4  -1  -1   -0.17    2.69
   4   1   1   -0.42    1.94
   4   1   1    5.10    1.89
   4   1   1    2.13    1.83
   4   1   1    1.04    1.78
   4   1   1    2.33    2.63
  -5  -1  -1  489.27   16.06
  -5  -1  -1  460.00   13.96
  -5  -1  -1  478.02   13.99
   5   1   1  463.00   13.87
   5   1   1  463.96   13.38
   5   1   1  465.86   13.88
   5   1   1  459.08   14.39
   5   1   1  462.45   15.95
  -6  -1  -1   14.91    4.76
  -6  -1  -1    8.07    2.48
  -6  -1  -1    5.66    2.38
   6   1   1   15.08    3.25
   6   1   1    9.55    2.51
   6   1   1   13.68    2.86
   6   1   1    6.80    2.72
   6   1   1   10.21    2.22
  -7  -1  -1    6.74    4.27
  -7  -1  -1    4.59    2.40
  -7  -1  -1    3.86    2.23
   7   1   1    0.75    3.05
   7   1   1    3.95    3.00
   7   1   1    4.05    1.47
   7   1   1    1.35    3.68
   7   1   1    2.47    2.90
  -8  -1  -1   42.89    7.14
  -8  -1  -1   42.09    4.88
   8   1   1   36.59    4.72
   8   1   1   37.05    6.49
   8   1   1   43.18    4.69
   8   1   1   39.52    6.10
  -9  -1  -1    0.54    1.74
  -9  -1  -1    4.37    5.00
   9   1   1   -0.57    4.63
   9   1   1   10.63    3.35
   9   1   1    9.61    4.52
   9   1   1    5.49    3.43
   8  -2  -1   29.35    6.77
  -8   2   1   21.48    6.29
   7  -2  -1   11.62    4.31
   7  -2  -1   -1.34    4.75
   7  -2  -1   17.47    5.43
   7  -2  -1   14.38    4.20
  -7   2   1    4.61    2.66
  -7   2   1   11.09    4.59
   6  -2  -1   20.53    4.58
   6  -2  -1   16.64    4.04
   6  -2  -1   18.78    4.07
   6  -2  -1   20.38    4.65
  -6   2   1   15.91    4.02
  -6   2   1   17.06    3.76
   5  -2  -1  119.21    6.99
   5  -2  -1  125.17    8.21
   5  -2  -1  126.00    7.66
   5  -2  -1  128.54    7.37
  -5   2   1  122.80    6.87
  -5   2   1  121.46    7.37
   4  -2  -1   17.94    3.23
   4  -2  -1   15.30    3.61
   4  -2  -1   21.81    3.59
   4  -2  -1   17.67    3.33
  -4   2   1   17.10    3.50
  -4   2   1   15.46    3.21
  -4   2   1   18.27    1.68
   3  -2  -1  190.04    7.60
   3  -2  -1  188.49    7.59
   3  -2  -1  192.71    7.67
   3  -2  -1  197.90    8.55
   3  -2  -1  195.10    5.69
  -3   2   1  187.09    8.49
  -3   2   1  180.98    5.95
  -3   2   1  194.50    7.85
  -3   2   1  196.62    7.70
   2  -2  -1  662.67   18.48
   2  -2  -1  663.57   17.11
   2  -2  -1  668.60   19.01
   2  -2  -1  660.17   18.54
   2  -2  -1  601.74   19.74
  -2   2   1  617.70   18.34
  -2   2   1  678.33   18.54
  -2   2   1  672.65   17.09
  -2   2   1  667.61   17.34
  -2   2   1  678.41   19.13
   1  -2  -1   27.58    3.11
   1  -2  -1   30.62    3.11
   1  -2  -1   34.13    3.21
   1  -2  -1   39.41    2.57
  -1   2   1   37.05    4.23
  -1   2   1   35.94    3.20
  -1   2   1   35.03    2.69
  -1   2   1   33.81    3.16
  -1   2   1   33.19    2.45
  -1   2   1   35.23    2.07
   0  -2  -1  497.79   13.59
   0  -2  -1  488.20   13.55
   0  -2  -1  538.53   13.67
   0  -2  -1  526.05   14.23
   0   2   1  526.88   13.62
   0   2   1  481.09   13.56
   0   2   1  515.65   13.61
   0   2   1  495.09   13.60
   0   2   1  484.21   14.15
  -1  -2  -1    6.58    1.61
  -1  -2  -1 -335.34 1779.65
   1   2   1    4.92    1.70
   1   2   1  -17.03  831.47
  -2  -2  -1 2290.40   56.77
   2   2   1 2246.65   56.21
   2   2   1 2252.17   56.49
   2   2   1 4351.94 2705.50
   2   2   1 2178.31   57.22
  -3  -2  -1    8.61    2.56
  -3  -2  -1    9.93    1.40
  -3  -2  -1   12.25    1.35
   3   2   1   11.87    2.24
   3   2   1   11.29    1.28
   3   2   1    9.90    2.49
   3   2   1   12.60    1.35
   3   2   1   10.63    3.19
   3   2   1    6.78    1.39
  -4  -2  -1  172.42    8.22
  -4  -2  -1  167.08    5.61
  -4  -2  -1  179.36    5.72
   4   2   1  162.76    5.50
   4   2   1  157.27    5.59
   4   2   1  168.33    7.94
   4   2   1  171.24    5.19
   4   2   1  158.94    6.44
   4   2   1  157.88    5.96
  -5  -2  -1  233.37   10.39
  -5  -2  -1  212.58    7.42
  -5  -2  -1  223.64    7.39
   5   2   1  223.70    8.02
   5   2   1  221.33    6.11
   5   2   1  218.80    7.30
   5   2   1  213.40    7.42
   5   2   1  227.16    7.39
   5   2   1  216.67    9.75
  -6  -2  -1  545.93   18.64
  -6  -2  -1  513.84   15.05
  -6  -2  -1  474.16   17.05
   6   2   1  524.64   15.08
   6   2   1  466.53   22.08
   6   2   1  508.27   14.46
   6   2   1  508.46   16.10
   6   2   1  550.75   15.25
   6   2   1  502.29   15.25
  -7  -2  -1   59.11    7.42
  -7  -2  -1   49.62    4.57
  -7  -2  -1   62.50    4.49
   7   2   1   60.21    4.70
   7   2   1   54.30    5.88
   7   2   1   60.72    3.51
   7   2   1   66.33    4.88
   7   2   1   62.10    6.82
   7   2   1   57.65    4.65
  -8  -2  -1  229.70   15.43
  -8  -2  -1  177.71    8.35
   8   2   1  194.55    6.02
   8   2   1  206.63    8.46
   8   2   1  177.57   10.70
   8   2   1  212.91   12.32
  -9  -2  -1    5.92    5.02
  -9  -2  -1    0.48    2.77
  -9  -2  -1    5.90    1.85
   9   2   1    9.60    5.09
   9   2   1    2.27    2.74
   9   2   1    1.45    3.83
   9   2   1    6.07    3.96
   9   2   1   -3.34    3.28
   7  -3  -1   46.83    7.44
   7  -3  -1   36.06    6.06
  -7   3   1   34.42    5.94
   6  -3  -1  194.94    9.87
   6  -3  -1  152.41    9.29
   6  -3  -1  165.96   10.72
   6  -3  -1  170.49    9.77
  -6   3   1  168.77    8.99
  -6   3   1  164.04    9.34
   5  -3  -1    3.39    3.05
   5  -3  -1    2.28    4.45
   5  -3  -1    9.96    3.95
   5  -3  -1    8.84    6.07
  -5   3   1    6.75    3.45
  -5   3   1    2.56    1.40
  -5   3   1    0.37    3.44
   4  -3  -1  242.38   10.94
   4  -3  -1  225.70    7.41
   4  -3  -1  253.65   10.42
   4  -3  -1  244.53    9.97
   4  -3  -1  256.17    9.84
  -4   3   1  242.80    7.82
  -4   3   1  252.42   10.31
  -4   3   1  270.67   10.49
   3  -3  -1  460.05   14.36
   3  -3  -1  418.70   13.44
   3  -3  -1  440.16   12.36
   3  -3  -1  442.64   14.91
   3  -3  -1  430.26   14.18
  -3   3   1  421.24   15.65
  -3   3   1  454.66   14.27
  -3   3   1  458.73   15.10
  -3   3   1  436.69   13.11
   2  -3  -1  169.24    7.11
   2  -3  -1  169.27    7.32
   2  -3  -1  161.23    6.08
   2  -3  -1  164.16    5.90
   2  -3  -1  168.67    7.92
  -2   3   1  171.91    6.48
  -2   3   1  158.73    6.14
  -2   3   1  173.20    5.12
  -2   3   1  183.09    7.20
  -2   3   1  163.71    8.14
  -2   3   1  170.36    7.89
   1  -3  -1   29.41    2.03
   1  -3  -1   39.11    3.49
   1  -3  -1   25.91    3.01
   1  -3  -1   22.99    3.23
   1  -3  -1   32.19    2.95
  -1   3   1   26.61    3.41
  -1   3   1   32.25    3.38
  -1   3   1   29.61    3.10
  -1   3   1   30.14    2.46
  -1   3   1   30.73    3.25
  -1  -3  -1  332.11    9.05
  -1  -3  -1  316.32   10.04
  -1  -3  -1  241.34 2428.33
  -1  -3  -1  345.28    9.11
  -1  -3  -1  318.53    9.19
  -1  -3  -1  340.41   10.04
   1   3   1  340.05   10.37
   1   3   1  327.97    9.90
   1   3   1  322.92    9.04
   1   3   1  316.39    9.19
   1   3   1  328.20    9.07
   1   3   1  329.58   10.72
   1   3   1  331.59   10.00
   1   3   1  322.34    9.15
   1   3   1  328.12   10.13
  -2  -3  -1  317.34   10.06
  -2  -3  -1  346.81    8.36
  -2  -3  -1  323.32   13.15
  -2  -3  -1  310.94    9.71
  -2  -3  -1  318.44    8.14
   2   3   1  321.53    8.15
   2   3   1 -179.77 1952.67
   2   3   1  300.57    8.08
   2   3   1  291.18    9.60
   2   3   1  313.27   10.54
   2   3   1  293.36    9.87
   2   3   1  305.09   10.84
   2   3   1  317.66    9.19
   2   3   1  316.32    9.74
   2   3   1  314.70    9.44
   2   3   1  316.67    9.90
   3   3   1 2835.87   72.44
   3   3   1 2831.22   71.68
   3   3   1 2874.36   73.42
   3   3   1 2858.84   71.64
   3   3   1  737.70 2398.57
   3   3   1 2909.33   71.24
   3   3   1 2969.68   72.21
   3   3   1 2833.66   72.16
   3   3   1 2724.83   71.52
  -4  -3  -1  473.15   16.05
  -4  -3  -1  460.88   12.01
  -4  -3  -1  477.84   12.10
   4   3   1  464.01   12.87
   4   3   1  455.86   11.86
   4   3   1  483.64   14.24
   4   3   1  446.31   11.99
   4   3   1  -44.53 1611.51
   4   3   1  458.56   15.82
   4   3   1  452.94   15.02
   4   3   1  468.74   13.51
   4   3   1  450.96   14.36
  -5  -3  -1  454.81   16.55
  -5  -3  -1  462.28   12.52
  -5  -3  -1  455.39   12.61
   5   3   1  459.94   12.39
   5   3   1  460.63   14.83
   5   3   1  466.04   14.33
   5   3   1  463.15   12.59
   5   3   1  453.46   15.75
   5   3   1  448.05   13.47
  -6  -3  -1  335.47   10.20
  -6  -3  -1  325.36   10.09
  -6  -3  -1  336.57   14.39
   6   3   1  345.42   15.34
   6   3   1  323.52   10.55
   6   3   1  332.45   10.01
   6   3   1  350.70   12.59
   6   3   1  356.17   10.47
   6   3   1  339.17    9.23
   6   3   1  326.60   11.50
  -7  -3  -1    2.85    2.13
  -7  -3  -1    1.85    1.89
  -7  -3  -1    6.60    4.63
   7   3   1    4.03    2.81
   7   3   1    0.59    2.02
   7   3   1    4.15    2.06
   7   3   1    7.67    3.59
   7   3   1    4.52    2.15
  -8  -3  -1    2.52    2.46
  -8  -3  -1    7.74    5.38
  -8  -3  -1    6.18    1.50
   8   3   1    1.46    2.37
   8   3   1    3.13    3.54
   8   3   1    1.36    4.19
   8   3   1    8.26    3.71
   8   3   1    4.43    2.33
  -9  -3  -1   10.14    2.83
  -9  -3  -1   14.20    5.91
   9   3   1   11.19    2.87
   9   3   1    9.26    4.26
   9   3   1   15.88    4.80
   9   3   1    5.37    5.07
   9   3   1   10.78    2.66
   7  -4  -1   13.25    6.31
   7  -4  -1    9.53    4.87
  -7   4   1   12.88    4.00
   6  -4  -1   -3.77    3.11
   6  -4  -1   -0.79    4.65
   6  -4  -1   -2.43    3.65
   6  -4  -1   -2.37    3.69
  -6   4   1   -1.16    1.26
  -6   4   1   -1.46    3.69
  -6   4   1    0.87    3.67
   5  -4  -1   -6.30    3.68
   5  -4  -1   -2.21    2.67
   5  -4  -1    3.66    4.03
   5  -4  -1   -3.09    3.10
  -5   4   1   -2.32    3.73
  -5   4   1   -1.46    3.32
  -5   4   1    0.23    1.60
   4  -4  -1   10.52    3.98
   4  -4  -1   11.86    2.92
   4  -4  -1    8.79    3.73
   4  -4  -1   18.05    2.91
   4  -4  -1   10.14    3.60
  -4   4   1   13.40    3.79
  -4   4   1   12.45    2.35
  -4   4   1   11.78    3.79
  -4   4   1   14.98    4.24
   3  -4  -1   -0.63    2.86
   3  -4  -1   -0.01    1.74
   3  -4  -1   -1.08    1.74
   3  -4  -1   -3.23    2.60
   3  -4  -1   -1.86    2.61
  -3   4   1   -3.18    2.87
  -3   4   1   -1.57    1.77
  -3   4   1   -0.13    2.93
  -3   4   1    0.29    3.11
   2  -4  -1   16.88    3.21
   2  -4  -1   12.81    3.16
   2  -4  -1   14.72    3.54
   2  -4  -1   10.07    1.78
   2  -4  -1    9.91    2.18
  -2   4   1   12.38    3.04
  -2   4   1   11.18    1.81
  -2   4   1    7.84    2.08
  -2   4   1    8.72    2.87
  -2   4   1    9.31    2.19
  -2   4   1    7.37    3.16
   1  -4  -1   57.82    5.44
   1  -4  -1   55.05    2.32
   1  -4  -1   54.99    4.36
   1  -4  -1   51.14    4.15
   1  -4  -1   51.92    3.96
  -1   4   1   49.71    4.25
  -1   4   1   57.36    3.94
  -1   4   1   52.75    4.03
  -1   4   1   54.84    4.20
  -1   4   1   54.40    5.35
   0  -4  -1  272.79    8.96
   0  -4  -1  273.42   10.13
   0  -4  -1  277.90    9.26
   0  -4  -1  272.79    8.95
   0   4   1  287.86   10.24
   0   4   1  269.64    9.18
   0   4   1  264.60    8.93
   0   4   1  277.51    8.99
   0   4   1  285.75    9.06
  -1  -4  -1  663.55   19.39
  -1  -4  -1  684.92   18.05
  -1  -4  -1  695.20   19.07
  -1  -4  -1  663.66   19.00
  -1  -4  -1  683.20   18.20
   1   4   1  685.80   19.04
   1   4   1  671.59   19.38
   1   4   1  688.23   18.20
   1   4   1  688.46   17.57
   1   4   1  677.31   18.86
   1   4   1  685.43   18.01
   1   4   1  658.63   18.93
   1   4   1  679.03   19.98
  -2  -4  -1  792.91   20.54
  -2  -4  -1  792.00   20.55
  -2  -4  -1  809.57   22.12
  -2  -4  -1  803.05   22.28
  -2  -4  -1  774.49   22.24
  -2  -4  -1  818.45   21.17
  -2  -4  -1 -123.74 1499.19
   2   4   1  807.04   20.56
   2   4   1  809.77   22.33
   2   4   1  -60.85 1299.91
   2   4   1  817.75   20.57
   2   4   1  787.67   21.80
   2   4   1  795.43   21.15
   2   4   1  826.95   22.15
   2   4   1  806.26   22.39
   2   4   1  807.02   22.25
  -3  -4  -1  247.12 2260.06
  -3  -4  -1  344.39   11.63
   3   4   1  357.80   11.53
   3   4   1  347.41   10.91
   3   4   1  360.55   13.11
   3   4   1  360.18   11.30
   3   4   1  376.27   11.78
   3   4   1  357.70   11.83
   3   4   1  345.46   11.01
   3   4   1 -251.80 1069.70
   3   4   1  370.95   11.84
   4   4   1  309.87   12.48
   4   4   1  333.62   11.09
   4   4   1  310.63   10.24
   4   4   1  300.86   10.80
   4   4   1   90.97 1728.16
   4   4   1  310.69   10.67
   4   4   1  313.95   11.38
   4   4   1  301.64    9.68
   4   4   1  318.27   10.96
  -5  -4  -1   21.88    4.51
   5   4   1   21.26    4.04
   5   4   1   19.56    3.40
   5   4   1   22.55    2.90
   5   4   1   20.83    4.35
   5   4   1   23.86    5.13
   5   4   1   21.57    3.64
   5   4   1   24.89    2.55
  -6  -4  -1   -0.37    3.93
  -6  -4  -1   -0.01    1.24
  -6  -4  -1    0.03    1.13
   6   4   1    1.03    0.94
   6   4   1   -0.80    3.03
   6   4   1   -1.47    2.51
   6   4   1   -1.03    1.44
   6   4   1    0.81    4.03
   6   4   1    3.95    2.33
   6   4   1   -4.47    2.97
   6   4   1    0.09    6.66
   6   4   1    0.38    0.98
  -7  -4  -1   14.91    1.89
  -7  -4  -1   12.07    1.89
  -7  -4  -1   15.19    5.35
   7   4   1   12.33    1.73
   7   4   1   11.77    1.73
   7   4   1   14.27    2.82
   7   4   1   10.73    3.51
   7   4   1   11.60    1.60
   7   4   1    4.66    3.54
  -8  -4  -1   59.09    8.73
  -8  -4  -1   32.63    2.93
   8   4   1   41.99    3.08
   8   4   1   52.35    5.51
   8   4   1   45.01    3.18
   8   4   1   30.56    5.18
   8   4   1   41.98    4.05
   8   4   1   35.13    6.42
  -9  -4  -1    2.31    2.62
  -9  -4  -1   -1.46    4.95
  -9  -4  -1    1.45    1.05
   9   4   1   10.48    6.57
   9   4   1    3.72    1.89
   9   4   1    3.53    1.83
   9   4   1    1.52   13.40
   9   4   1    1.06    3.95
   9   4   1    0.00    4.53
   9   4   1    7.52    4.16
   6  -5  -1  211.73   11.37
   6  -5  -1  199.56   11.25
   6  -5  -1  203.67   12.74
  -6   5   1  203.49   11.22
  -6   5   1  182.80   11.12
  -6   5   1  195.43    7.23
   5  -5  -1    0.09    3.79
   5  -5  -1    3.34    4.47
   5  -5  -1   -3.71    3.38
   5  -5  -1   -0.97    2.63
  -5   5   1   -1.69    3.99
  -5   5   1   -0.24    1.97
  -5   5   1   -3.64    3.80
  -5   5   1    0.86    3.67
   4  -5  -1  321.99   13.71
   4  -5  -1  283.37    9.97
   4  -5  -1  312.18   12.52
   4  -5  -1  279.71   12.25
   4  -5  -1  298.26   10.76
  -4   5   1  290.04   12.34
  -4   5   1  290.86   10.37
  -4   5   1  313.48   13.74
   3  -5  -1  427.30   15.00
   3  -5  -1  418.04   12.89
   3  -5  -1  433.33   16.00
   3  -5  -1  416.65   13.28
   3  -5  -1  448.17   15.19
  -3   5   1  420.67   14.96
  -3   5   1  426.54   13.50
  -3   5   1  433.94   15.88
  -3   5   1  419.41   14.95
   2  -5  -1    0.64    2.95
   2  -5  -1    5.05    3.33
   2  -5  -1    5.28    2.98
   2  -5  -1    4.67    1.53
   2  -5  -1    7.57    2.45
  -2   5   1    7.02    3.14
  -2   5   1    5.30    3.49
  -2   5   1    6.05    3.11
  -2   5   1    7.95    2.41
  -2   5   1    3.97    2.55
   1  -5  -1  674.93   19.59
   1  -5  -1  667.56   19.30
   1  -5  -1  669.87   19.71
   1  -5  -1  659.29   19.96
   1  -5  -1  661.68   20.73
  -1   5   1  619.18   19.07
  -1   5   1  699.20   18.85
  -1   5   1  701.92   19.46
  -1   5   1  708.19   19.90
  -1   5   1  679.91   20.89
  -1   5   1  644.69   19.60
   0  -5  -1   39.04    3.81
   0  -5  -1   41.24    4.14
   0  -5  -1   44.51    4.77
   0  -5  -1   34.48    3.60
   0  -5  -1   44.82    4.19
   0   5   1   39.57    3.75
   0   5   1   39.91    3.90
   0   5   1   40.99    4.59
   0   5   1   40.59    4.06
   0   5   1   42.40    3.88
  -1  -5  -1   39.33    3.94
  -1  -5  -1   34.94    4.14
  -1  -5  -1   37.58    3.44
  -1  -5  -1   42.06    4.03
  -1  -5  -1   41.66    4.56
   1   5   1   44.64    3.52
   1   5   1   34.68    2.23
   1   5   1   39.69    4.14
   1   5   1   36.48    4.42
   1   5   1   41.15    4.29
   1   5   1   43.76    3.68
   1   5   1   39.74    3.45
  -2  -5  -1  163.36    7.17
  -2  -5  -1  160.08    7.33
  -2  -5  -1  153.76    7.69
  -2  -5  -1 -467.32 2502.88
  -2  -5  -1  154.91    5.49
  -2  -5  -1  148.87    6.69
  -2  -5  -1  158.00    5.57
   2   5   1  159.45    7.12
   2   5   1  170.13    7.01
   2   5   1  171.11    5.59
   2   5   1  164.92    6.98
   2   5   1  166.23    5.53
   2   5   1  159.78    7.62
   2   5   1  154.86    6.00
   2   5   1  164.29    7.23
  -3  -5  -1  985.35   27.29
  -3  -5  -1  964.07   26.82
  -3  -5  -1  971.32   24.46
  -3  -5  -1  964.37   24.43
  -3  -5  -1 -456.85 2575.03
   3   5   1 1006.76   26.78
   3   5   1  925.23   26.87
   3   5   1 1013.54   24.38
   3   5   1  269.27 1819.68
   3   5   1  985.41   27.15
   3   5   1  944.58   28.82
   3   5   1  961.10   24.35
   3   5   1  958.82   27.30
   3   5   1  961.20   26.41
   3   5   1  981.56   26.86
   3   5   1  978.94   27.11
   4   5   1  917.59   25.33
   4   5   1  930.50   26.19
   4   5   1  933.65   25.91
   4   5   1  930.38   28.33
   4   5   1  931.72   26.58
   4   5   1  920.04   25.65
   4   5   1  957.25   26.63
   4   5   1  448.65 2499.02
   4   5   1  923.76   26.43
   5   5   1   13.33    2.42
   5   5   1    3.89   10.44
   5   5   1   18.52    3.63
   5   5   1   11.01    3.19
   5   5   1   11.79    3.49
   5   5   1    8.25    3.69
   5   5   1    9.42    3.29
   5   5   1   16.06    3.97
   5   5   1   12.12    2.83
   6   5   1  349.14   13.67
   6   5   1  360.93   13.33
   6   5   1  362.26   13.55
   6   5   1  345.10   13.08
   6   5   1  350.57   11.16
   6   5   1  343.58   12.01
   6   5   1  395.91   19.57
   6   5   1  339.17   14.10
   7   5   1   26.40    5.40
   7   5   1   48.67    6.42
   7   5   1   38.31    5.22
   7   5   1   30.50    3.78
   7   5   1   38.28    6.43
   7   5   1   28.53    4.89
   7   5   1   29.30    2.83
   8   5   1    5.22    1.43
   8   5   1    6.67    2.79
   8   5   1    8.04    4.06
   8   5   1    8.06    5.12
   8   5   1    7.41    4.72
   8   5   1   -4.21    7.74
   8   5   1    4.66    3.81
   8   5   1    8.59    4.57
   9   5   1   52.71    7.12
   9   5   1   53.79    7.71
   9   5   1   50.11    8.00
   6  -6  -1    8.50    4.51
   6  -6  -1    2.63    3.14
  -6   6   1    6.49    2.13
  -6   6   1    7.49    4.71
   5  -6  -1    4.29    4.51
   5  -6  -1    5.54    5.33
   5  -6  -1   -1.80    4.02
   5  -6  -1    0.24    1.72
  -5   6   1    3.35    2.42
  -5   6   1    3.46    4.87
  -5   6   1    0.20    3.90
  -5   6   1    2.75    4.74
   4  -6  -1   21.40    5.68
   4  -6  -1   12.50    3.07
   4  -6  -1   17.18    2.99
   4  -6  -1   15.41    4.45
   4  -6  -1   18.22    5.29
  -4   6   1   19.14    4.71
  -4   6   1   10.56    3.08
  -4   6   1   15.84    4.70
  -4   6   1   16.58    5.45
   3  -6  -1    5.71    4.10
   3  -6  -1    3.60    2.76
   3  -6  -1    1.96    3.84
   3  -6  -1    0.52    3.55
  -3   6   1    3.43    3.97
  -3   6   1    4.94    4.58
  -3   6   1    0.37    3.50
  -3   6   1    2.23    2.69
   2  -6  -1   84.14    7.60
   2  -6  -1   77.48    6.14
   2  -6  -1   81.50    5.61
   2  -6  -1   89.72    6.22
   2  -6  -1   74.10    6.59
  -2   6   1   68.38    5.58
  -2   6   1   81.37    6.65
  -2   6   1   77.89    5.35
  -2   6   1   85.61    6.30
   1  -6  -1  225.68    9.36
   1  -6  -1  237.93   10.82
   1  -6  -1  237.22    9.52
   1  -6  -1  223.50    9.15
   1  -6  -1  243.94    9.46
  -1   6   1  215.03    9.12
  -1   6   1  210.82    8.98
  -1   6   1  220.58    8.52
  -1   6   1  243.41   10.77
  -1   6   1  225.35    9.36
  -1   6   1  234.59    9.48
   0  -6  -1   23.14    3.36
   0  -6  -1   27.30    4.32
   0  -6  -1   29.65    3.94
   0  -6  -1   28.47    3.63
   0  -6  -1   29.74    3.64
   0   6   1   28.83    3.70
   0   6   1   33.56    3.75
   0   6   1   27.66    3.61
   0   6   1   21.92    4.03
   0   6   1   24.46    3.59
  -1  -6  -1  848.48   22.95
  -1  -6  -1  836.06   23.84
  -1  -6  -1  830.37   24.66
  -1  -6  -1  803.60   23.82
  -1  -6  -1  844.21   22.78
  -1  -6  -1  824.61   22.83
   1   6   1  865.64   23.90
   1   6   1  841.88   24.66
   1   6   1  835.80   22.94
   1   6   1  819.43   21.02
   1   6   1  807.47   22.82
   1   6   1  803.08   23.74
  -2  -6  -1   35.45    4.22
  -2  -6  -1   40.08    3.77
  -2  -6  -1   32.93    4.45
  -2  -6  -1  -40.40 1491.32
  -2  -6  -1   37.31    2.93
  -2  -6  -1   41.19    4.42
  -2  -6  -1   32.95    2.90
   2   6   1   25.26    3.76
   2   6   1   34.98    3.93
   2   6   1   33.81    4.60
   2   6   1   36.80    4.24
   2   6   1   28.19    3.57
   2   6   1   32.40    3.05
   2   6   1   33.15    3.71
  -3  -6  -1   37.69 2042.44
  -3  -6  -1    9.76    3.30
  -3  -6  -1    9.59    1.61
  -3  -6  -1    4.55    4.06
  -3  -6  -1    9.14    3.04
  -3  -6  -1    7.47    2.99
   3   6   1    5.57    2.48
   3   6   1    4.71    2.85
   3   6   1   10.23    4.02
   3   6   1    7.85    2.33
   3   6   1    5.29    2.56
   3   6   1    7.87    1.50
   3   6   1   11.66    3.40
   3   6   1    6.78    1.51
   3   6   1    9.33    2.94
  -4  -6  -1   62.56    5.70
   4   6   1   50.69    4.75
   4   6   1   60.45    4.75
   4   6   1   55.66    5.40
   4   6   1   57.85    6.66
   4   6   1   52.38    5.39
   4   6   1   63.90    5.21
   4   6   1   57.05    5.70
   4   6   1   48.54    4.71
   5   6   1   47.81    5.09
   5   6   1   40.30    3.90
   5   6   1   41.13    4.88
   5   6   1   43.55    4.83
   5   6   1   44.08    4.98
   5   6   1   34.30    4.46
   5   6   1   36.83    4.26
   6   6   1   57.30    6.31
   6   6   1   56.15    5.25
   6   6   1   59.42    6.09
   6   6   1   54.09    6.70
   6   6   1   48.54    5.73
   6   6   1   59.89    6.14
   6   6   1   46.72    4.50
   6   6   1   61.55    7.91
   7   6   1   67.31    7.21
   7   6   1   67.76    7.05
   7   6   1   68.64    7.11
   7   6   1   74.29    8.01
   7   6   1   65.34    4.71
   7   6   1   73.76    5.76
   7   6   1   64.32    7.32
   8   6   1   71.13    7.73
   8   6   1   64.33    7.16
   8   6   1   77.99    5.91
   8   6   1   67.80    4.26
   8   6   1   82.17    8.12
   8   6   1   76.50    8.87
   8   6   1   72.56    8.27
   9   6   1    3.00    4.43
   9   6   1   -1.38    2.73
   9   6   1    0.07   10.31
   9   6   1    1.73    4.24
   9   6   1    6.95    5.27
   9   6   1    1.64    5.12
   5  -7  -1    4.12    5.23
   5  -7  -1    2.93    4.30
  -5   7   1    5.50    4.77
  -5   7   1   -0.49    2.54
  -5   7   1    2.14    4.13
   4  -7  -1  109.23   10.55
   4  -7  -1  108.08    8.30
   4  -7  -1   91.37    8.32
   4  -7  -1  101.76    6.42
  -4   7   1  106.24    6.88
  -4   7   1  110.67    9.96
  -4   7   1  112.90    8.67
  -4   7   1  117.36    8.78
   3  -7  -1   18.41    5.53
   3  -7  -1   20.42    4.97
   3  -7  -1   15.96    3.59
   3  -7  -1   19.04    5.33
  -3   7   1   18.93    5.12
  -3   7   1   16.32    5.01
  -3   7   1   13.89    3.39
  -3   7   1   19.43    5.25
   2  -7  -1   22.08    4.09
   2  -7  -1   17.47    4.53
   2  -7  -1   18.32    5.06
   2  -7  -1   22.40    4.44
   2  -7  -1   10.45    4.47
  -2   7   1   20.68    6.49
  -2   7   1   20.81    3.93
  -2   7   1   18.99    4.69
  -2   7   1   19.36    3.74
  -2   7   1   24.93    4.73
   1  -7  -1   59.55    5.79
   1  -7  -1   99.32   12.55
   1  -7  -1   85.39    6.43
   1  -7  -1   83.89    6.51
   1  -7  -1   81.25    6.19
  -1   7   1   71.91    6.01
  -1   7   1   92.98    6.84
  -1   7   1   69.52    7.21
  -1   7   1   75.70    5.60
  -1   7   1   79.79    6.14
  -1   7   1   82.65    6.32
   0  -7  -1    1.48    2.85
   0  -7  -1   -0.59    2.96
   0  -7  -1   -3.96    2.18
   0  -7  -1    2.91    3.37
   0  -7  -1   -1.13    2.59
   0   7   1   -3.28    2.58
   0   7   1   -1.82    2.39
   0   7   1   -2.45    2.70
   0   7   1   -1.54    3.18
   0   7   1   -2.84    2.68
   0   7   1    0.84    2.71
  -1  -7  -1  230.96    8.67
  -1  -7  -1  220.15    9.65
  -1  -7  -1  224.20    8.75
  -1  -7  -1  232.24   10.72
  -1  -7  -1  215.03    9.62
  -1  -7  -1  227.41    8.61
   1   7   1  223.90    8.69
   1   7   1  223.00    9.55
   1   7   1  220.86    8.68
   1   7   1  211.98   10.29
   1   7   1  231.73    9.64
   1   7   1  222.53    9.50
  -2  -7  -1   79.14    6.11
  -2  -7  -1   69.15    5.85
  -2  -7  -1   69.02    6.73
  -2  -7  -1   72.09    4.12
  -2  -7  -1   58.90    4.08
  -2  -7  -1   64.02    4.82
   2   7   1   71.67    4.83
   2   7   1   70.01    5.52
   2   7   1   66.59    6.44
   2   7   1   63.44    5.81
   2   7   1   69.85    4.35
   2   7   1   70.98    5.74
   2   7   1   66.56    5.84
  -3  -7  -1 1206.60   34.07
  -3  -7  -1 1184.87   30.96
  -3  -7  -1 1177.87   33.67
  -3  -7  -1 1199.57   31.96
  -3  -7  -1 1218.52   31.00
  -3  -7  -1 1185.60   33.40
   3   7   1 1184.85   30.85
   3   7   1 1184.96   31.89
   3   7   1 1208.37   30.94
   3   7   1 1203.45   34.04
   3   7   1 1180.93   33.71
   3   7   1 1188.51   35.83
   3   7   1 1218.89   33.14
   3   7   1 1183.79   33.46
   3   7   1 1170.70   32.11
  -4  -7  -1   -0.17    9.03
  -4  -7  -1    8.11    1.30
  -4  -7  -1    5.22    1.27
  -4  -7  -1    8.51    3.30
  -4  -7  -1    6.90    3.46
   4   7   1    7.37    1.05
   4   7   1    5.29    3.53
   4   7   1    5.74    2.77
   4   7   1    9.07    3.34
   4   7   1    6.90    3.52
   4   7   1    7.68    2.84
   4   7   1    4.74    2.94
   4   7   1   10.82    4.54
   5   7   1  269.98   11.51
   5   7   1  288.50   11.85
   5   7   1  269.39   11.75
   5   7   1  287.17   10.78
   5   7   1  270.52   14.14
   5   7   1  273.59   11.05
   5   7   1  260.05   11.53
   5   7   1  266.48   10.43
   6   7   1   15.42    3.69
   6   7   1   26.58    4.67
   6   7   1   23.86    3.51
   6   7   1   22.71    6.53
   6   7   1   16.85    4.22
   6   7   1   17.57    4.15
   6   7   1   14.25    3.87
   6   7   1   16.83    4.28
   7   7   1    2.97    3.80
   7   7   1    6.05    4.04
   7   7   1   11.52    4.57
   7   7   1    4.76    3.98
   7   7   1    0.21   10.22
   7   7   1    4.79    3.96
   7   7   1    5.43    2.72
   7   7   1    0.60    5.67
   7   7   1    6.59    3.69
   8   7   1   15.74    4.57
   8   7   1   16.55    4.87
   8   7   1   16.63    5.45
   8   7   1   15.53    3.92
   8   7   1   12.57    2.82
   8   7   1    1.77    9.10
   8   7   1   19.69    5.14
   8   7   1   16.47    5.33
   9   7   1   48.97    5.32
   9   7   1   48.71    7.33
   9   7   1   35.19    6.35
   9   7   1   42.49    6.07
   9   7   1   38.80    3.63
   4  -8  -1   44.44    7.08
   4  -8  -1   45.57    6.55
   4  -8  -1   46.35    5.10
   4  -8  -1   64.89    8.98
  -4   8   1   52.61    6.99
  -4   8   1   53.41    5.54
  -4   8   1   45.15    7.49
   3  -8  -1   -2.90    3.65
   3  -8  -1    7.94    5.32
   3  -8  -1    0.61    4.34
   3  -8  -1   -2.39    3.68
   3  -8  -1    1.92    3.16
  -3   8   1    6.34    4.87
  -3   8   1   -3.18    3.03
  -3   8   1    8.73    7.70
  -3   8   1   -0.61    3.97
   2  -8  -1   60.10    6.81
   2  -8  -1   60.07    6.59
   2  -8  -1   64.62    7.11
   2  -8  -1   56.51    5.95
   2  -8  -1   56.69    7.16
  -2   8   1   61.95    6.79
  -2   8   1   52.97    7.03
  -2   8   1   63.01    6.74
  -2   8   1   57.83    7.90
  -2   8   1   62.32    6.56
   1  -8  -1  290.02   12.03
   1  -8  -1  286.16   12.03
   1  -8  -1  286.78   12.06
   1  -8  -1  314.59   13.89
   1  -8  -1  283.19   11.95
  -1   8   1  287.48   12.06
  -1   8   1  289.22   16.93
  -1   8   1  297.39   12.36
  -1   8   1  281.86   13.83
   0  -8  -1  241.31   10.11
   0  -8  -1  223.10    9.70
   0  -8  -1  224.77   11.62
   0  -8  -1  232.96   10.24
   0  -8  -1  231.44   10.57
   0   8   1  220.35   10.06
   0   8   1  234.61   10.58
   0   8   1  237.27   10.13
  -1  -8  -1  380.30   13.86
  -1  -8  -1  353.34   12.49
  -1  -8  -1  364.77   13.96
  -1  -8  -1  393.60   16.09
  -1  -8  -1  370.29   12.70
  -1  -8  -1  349.26   12.30
   1   8   1  373.25   14.94
   1   8   1  356.78   13.51
   1   8   1  340.80   12.32
   1   8   1  339.27   13.40
  -2  -8  -1  533.33   19.76
  -2  -8  -1  523.81   17.64
  -2  -8  -1  514.30   15.94
  -2  -8  -1  529.31   17.80
   2   8   1  511.30   14.94
   2   8   1  535.00   15.99
   2   8   1  522.66   15.70
   2   8   1  517.37   18.48
   2   8   1  513.46   17.34
   2   8   1  507.13   17.52
   2   8   1  517.72   15.78
  -3  -8  -1   28.03    5.71
  -3  -8  -1   17.32    3.20
  -3  -8  -1   18.64    4.28
  -3  -8  -1   20.50    3.77
  -3  -8  -1   25.05    4.55
  -3  -8  -1   17.55    2.53
   3   8   1   21.52    3.00
   3   8   1   26.00    5.05
   3   8   1   17.73    4.73
   3   8   1   17.26    2.69
   3   8   1   24.20    2.91
   3   8   1   45.12    9.96
   3   8   1   27.30    4.23
   3   8   1   15.99    4.14
   3   8   1   20.65    3.34
  -4  -8  -1  221.52    7.07
  -4  -8  -1  220.90    7.01
  -4  -8  -1  217.26    9.60
  -4  -8  -1  205.81   10.05
  -4  -8  -1  242.57   12.76
   4   8   1  227.01   10.41
   4   8   1  234.49    9.26
   4   8   1  219.23   12.64
   4   8   1  224.49    6.88
   4   8   1  215.35    9.82
   4   8   1  229.22   11.15
   4   8   1  211.05    9.37
   4   8   1  217.87    6.79
   4   8   1  222.69   10.55
  -5  -8  -1  146.51    8.74
   5   8   1  136.41    7.70
   5   8   1  134.89    8.22
   5   8   1  144.33    7.78
   5   8   1  125.69    8.80
   5   8   1  142.95    9.24
   5   8   1  153.81    8.45
   6   8   1    6.01    5.78
   6   8   1    4.10    3.34
   6   8   1   -0.39   10.90
   6   8   1   -2.94    2.91
   6   8   1    5.21    3.98
   6   8   1    1.65    3.43
   6   8   1   -0.86    2.51
   6   8   1    3.67    3.52
   6   8   1    7.85    3.84
   7   8   1   87.10   10.33
   7   8   1   70.69    6.46
   7   8   1   68.42    5.68
   7   8   1   68.57    6.96
   7   8   1   63.49    7.29
   7   8   1   82.82    8.16
   8   8   1    3.41    3.64
   8   8   1    7.67    3.69
   8   8   1    6.42    4.30
   8   8   1    0.18    4.07
   8   8   1    7.44    2.82
   8   8   1    5.56    4.46
   3  -9  -1    3.52    3.69
   3  -9  -1   -5.31    6.48
   3  -9  -1    5.30    9.57
   3  -9  -1    5.58    6.03
   3  -9  -1   -0.42    4.32
  -3   9   1   -2.34    3.44
  -3   9   1    5.79    4.91
  -3   9   1    2.65    4.43
   2  -9  -1   21.21    5.04
   2  -9  -1   36.43    6.05
   2  -9  -1   18.70    6.02
   2  -9  -1   31.18    6.14
   2  -9  -1   24.47    4.68
  -2   9   1   13.37    4.06
  -2   9   1   23.34    6.24
  -2   9   1   17.46    4.79
   1  -9  -1  112.11    8.16
   1  -9  -1  115.20    8.62
   1  -9  -1  126.71    8.44
  -1   9   1  120.61   10.24
  -1   9   1  120.22    8.61
  -1   9   1  118.58    8.34
  -1   9   1  114.78    8.45
   0  -9  -1   36.23    4.99
   0  -9  -1   30.81    4.84
   0  -9  -1   28.75    5.00
   0  -9  -1   29.62    4.73
   0  -9  -1   32.49    5.40
   0   9   1   42.71    5.41
   0   9   1   21.21    5.44
   0   9   1   38.28    5.74
   0   9   1   29.34    4.95
   0   9   1   34.27    4.85
  -1  -9  -1   56.83    5.70
  -1  -9  -1   87.63    6.12
  -1  -9  -1   99.97    7.93
  -1  -9  -1   89.44    7.28
  -1  -9  -1   71.80    8.20
  -1  -9  -1   79.28    6.31
   1   9   1   87.16    7.10
   1   9   1   92.00    6.38
   1   9   1   80.07    6.84
   1   9   1   90.66    7.43
   1   9   1   85.42    8.72
  -2  -9  -1  256.42   11.76
  -2  -9  -1  256.70   11.57
  -2  -9  -1  225.50   12.49
  -2  -9  -1  249.10    9.89
   2   9   1  248.94   11.49
   2   9   1  262.22    9.82
   2   9   1  249.10    9.54
   2   9   1  238.91    7.53
   2   9   1  238.90   12.48
   2   9   1  247.08   11.19
   2   9   1  241.17   11.34
  -3  -9  -1   -2.18   11.87
  -3  -9  -1    3.33    4.39
  -3  -9  -1    2.59    2.34
  -3  -9  -1   -0.75    3.67
  -3  -9  -1   -2.34    3.38
  -3  -9  -1    1.10    2.86
  -3  -9  -1   -1.74    1.84
   3   9   1    1.56    2.40
   3   9   1   -3.57    3.19
   3   9   1    2.71    2.86
   3   9   1    7.23    4.60
   3   9   1    0.30    4.80
   3   9   1    7.58    2.97
   3   9   1   -4.29    3.49
   3   9   1    2.59    2.36
   3   9   1    0.67    2.02
  -4  -9  -1    0.44   11.22
  -4  -9  -1   22.29    4.93
  -4  -9  -1   14.48    2.26
  -4  -9  -1   13.60    2.35
  -4  -9  -1   14.75    4.50
  -4  -9  -1   13.74    4.42
   4   9   1   11.98    6.82
   4   9   1   12.62    2.19
   4   9   1   10.93    3.65
   4   9   1   10.58    5.49
   4   9   1   12.90    3.17
   4   9   1    9.33    3.40
   4   9   1   17.75    3.97
   4   9   1   10.29    3.98
  -5  -9  -1   46.40    6.57
   5   9   1   43.19    6.21
   5   9   1   40.11    4.97
   5   9   1   46.22    5.25
   5   9   1   46.50    5.30
   5   9   1   51.48    6.38
   6   9   1    1.61    3.56
   6   9   1   -1.95    2.96
   6   9   1    0.79    4.00
   6   9   1    0.82    3.42
   6   9   1   -0.82    4.06
   6   9   1   -2.52    5.83
   6   9   1   -1.96    3.43
   7   9   1  266.47   11.18
   7   9   1  278.51   13.49
   7   9   1  219.56   13.49
   7   9   1  278.15   13.16
   7   9   1  276.46   13.40
   7   9   1  303.00   21.96
   7   9   1  254.86   12.24
   8   9   1    5.21    3.98
   8   9   1   -4.88    3.76
   8   9   1    1.51   11.53
   8   9   1    8.60    4.88
   8   9   1   -0.66    4.33
   8   9   1    6.93    3.92
   8   9   1    1.29    2.69
   8   9   1    6.45    3.55
   2 -10  -1   22.95    6.87
   2 -10  -1   26.50    4.76
   2 -10  -1   31.77    6.14
   2 -10  -1   30.30    5.46
  -2  10   1   19.32    6.00
  -2  10   1   30.27    6.30
  -2  10   1   26.85    5.74
  -2  10   1   47.01    5.68
   1 -10  -1   80.20    8.00
   1 -10  -1   83.59    8.30
   1 -10  -1   77.71    7.57
   1 -10  -1   86.23   11.24
   1 -10  -1   75.11    7.23
  -1  10   1   76.56    9.08
  -1  10   1   73.41    7.78
  -1  10   1   78.23    7.74
  -1  10   1   82.63    7.63
   0 -10  -1   43.00    6.30
   0 -10  -1   37.26    5.20
   0 -10  -1   38.75    5.62
   0 -10  -1   33.94    5.55
   0 -10  -1   44.22    5.73
   0  10   1   55.50    6.54
   0  10   1   40.60    5.32
   0  10   1   32.76    6.39
   0  10   1   37.49    5.42
  -1 -10  -1   66.49    7.05
  -1 -10  -1   61.38    6.31
  -1 -10  -1   73.25    7.57
  -1 -10  -1   74.29    6.01
   1  10   1   69.15    6.43
   1  10   1   61.57    7.48
   1  10   1   66.97    6.23
   1  10   1   74.56    7.25
   1  10   1   68.22    7.02
  -2 -10  -1  195.55   10.98
  -2 -10  -1  206.36   10.81
  -2 -10  -1  197.36    9.05
   2  10   1  207.04    8.95
   2  10   1  188.89   11.81
   2  10   1  202.14    9.13
   2  10   1  185.72   10.45
  -3 -10  -1    4.00    4.03
  -3 -10  -1   10.94    3.45
  -3 -10  -1    5.81    4.05
  -3 -10  -1    7.07    2.43
  -3 -10  -1    1.78    5.08
  -3 -10  -1   -0.23    8.54
   3  10   1    7.82    2.51
   3  10   1    3.32    3.87
   3  10   1    6.18    3.24
   3  10   1    4.54    2.79
   3  10   1    5.51    4.49
   3  10   1    7.41    2.85
  -4 -10  -1   98.83    7.15
  -4 -10  -1   93.70    4.90
  -4 -10  -1  108.18    8.71
  -4 -10  -1   89.02    7.92
   4  10   1   95.24    5.05
   4  10   1  103.53    8.25
   4  10   1   87.85    7.60
   4  10   1   97.04    6.83
   4  10   1  107.01    6.60
   4  10   1  102.63    9.18
   4  10   1  100.88    5.09
  -5 -10  -1  129.95    9.46
  -5 -10  -1  151.38    5.07
  -5 -10  -1  144.25    4.95
   5  10   1  152.21    9.90
   5  10   1  147.21    8.13
   5  10   1  142.97   10.60
   5  10   1  142.26    9.12
   5  10   1  142.98    8.64
  -6 -10  -1   15.71    4.91
   6  10   1   18.94    9.87
   6  10   1    7.36    3.78
   6  10   1    8.61    4.93
   6  10   1    5.92    4.38
   6  10   1    5.01    4.33
   6  10   1    6.95    3.78
   6  10   1    3.64    3.98
   7  10   1   69.82    6.69
   7  10   1   81.12    8.56
   7  10   1   81.12    8.59
   7  10   1   76.83    8.09
   7  10   1   90.12    9.39
   7  10   1  102.96   13.29
   7  10   1   74.26    8.10
   1 -11  -1   25.30    4.79
   1 -11  -1   21.23    5.98
   1 -11  -1   17.22    4.89
   1 -11  -1   17.01    7.44
   1 -11  -1   17.89    5.08
  -1  11   1   22.26    6.66
  -1  11   1   22.74    6.65
  -1  11   1   24.56    5.15
  -1  11   1   18.04    6.39
  -1  11   1   31.83    6.09
   0 -11  -1  128.09   11.69
   0 -11  -1  107.80    8.84
   0 -11  -1  119.36    9.07
   0 -11  -1  113.95    9.45
   0 -11  -1  117.17    8.61
   0  11   1  110.35   10.53
   0  11   1  112.83    8.75
   0  11   1  101.68    8.25
   0  11   1  121.35    8.95
   0  11   1  107.88    8.81
  -1 -11  -1    0.04    1.57
  -1 -11  -1   26.89   10.61
  -1 -11  -1   -1.03   12.57
  -1 -11  -1    6.30    4.26
  -1 -11  -1    0.52    4.45
  -1 -11  -1    6.50    4.50
   1  11   1   -2.96    4.24
   1  11   1    2.71    3.82
   1  11   1    6.75    3.86
   1  11   1   -0.61    3.36
   1  11   1   10.08    4.71
  -2 -11  -1   53.86    5.73
  -2 -11  -1   43.62    5.19
  -2 -11  -1   43.52    6.36
  -2 -11  -1   45.97    7.64
  -2 -11  -1   39.85    6.14
   2  11   1   59.96   10.01
   2  11   1   52.70    6.91
   2  11   1   28.16    6.14
   2  11   1   40.38    4.99
   2  11   1   47.73    6.45
   2  11   1   34.60    4.86
   2  11   1   44.29    6.63
  -3 -11  -1   99.87    8.74
  -3 -11  -1   98.96    6.41
  -3 -11  -1  101.87    6.79
  -3 -11  -1  107.50   11.01
  -3 -11  -1   98.03    8.43
   3  11   1  108.64   12.33
   3  11   1  104.20    9.57
   3  11   1  104.52    8.37
   3  11   1  108.55    6.39
   3  11   1  103.28    5.12
   3  11   1  105.63    8.72
   3  11   1   84.66    8.79
   3  11   1  101.00    6.37
  -4 -11  -1   24.60    5.59
  -4 -11  -1   19.70    3.21
  -4 -11  -1   12.05    4.59
  -4 -11  -1   -0.68   11.21
  -4 -11  -1    8.31    3.04
  -4 -11  -1   22.58    8.81
   4  11   1   18.83    4.55
   4  11   1   24.64    5.65
   4  11   1   22.44    5.94
   4  11   1   17.25    7.56
   4  11   1   10.86    3.19
   4  11   1   15.12    2.80
   4  11   1   19.27    4.07
   4  11   1   16.35    5.47
   4  11   1   18.44    2.92
  -5 -11  -1   39.48    6.35
  -5 -11  -1   43.78    3.44
   5  11   1   41.10    7.08
   5  11   1   56.72   11.00
   5  11   1   48.24    5.49
   5  11   1   32.11    5.13
   5  11   1   48.44    7.35
   5  11   1   42.70    2.76
   5  11   1   42.82    5.17
   5  11   1   40.25    2.59
  -6 -11  -1    1.33   11.97
   6  11   1   10.50    5.25
   6  11   1   13.30    4.11
   6  11   1   13.97    6.42
   6  11   1   14.15    4.38
   6  11   1   21.34    4.86
   6  11   1   11.73    5.22
   6  11   1   11.41    4.72
  -1 -12  -1    0.47    2.53
  -1 -12  -1   -1.57    4.58
  -1 -12  -1    1.20    1.91
  -1 -12  -1    5.01    6.96
  -1 -12  -1   -1.17    4.08
  -1 -12  -1   -0.49   12.36
   1  12   1    5.29    4.08
   1  12   1    6.54    5.75
   1  12   1   10.00    4.52
   1  12   1    2.21    4.73
   1  12   1    2.90    3.58
  -2 -12  -1   32.02    7.45
  -2 -12  -1   26.36    4.69
  -2 -12  -1   27.18    7.36
   2  12   1   31.65    5.76
   2  12   1   26.25    6.32
   2  12   1   28.54    5.14
   2  12   1   26.41    4.64
   2  12   1   32.50    9.67
  -3 -12  -1    8.22    6.95
  -3 -12  -1    4.65    1.89
  -3 -12  -1    2.65    5.03
  -3 -12  -1    3.46    1.84
  -3 -12  -1    4.05    3.22
  -3 -12  -1   -1.42    5.45
   3  12   1   -0.49    4.49
   3  12   1    0.89    3.93
   3  12   1   -1.74    2.99
   3  12   1    0.21    5.45
   3  12   1    2.47    6.43
  -4 -12  -1   21.87    3.45
  -4 -12  -1   18.64    8.74
  -4 -12  -1   16.29    5.13
   4  12   1   14.09    5.49
   4  12   1   17.60    5.36
   4  12   1   18.50    3.29
   4  12   1   18.54    3.12
   4  12   1   20.88    4.24
   4  12   1   20.10    5.95
   4  12   1   21.96    8.15
   4  12   1   16.64    3.13
  -5 -12  -1   24.48    6.25
  -5 -12  -1   28.74    3.13
   5  12   1   33.86    6.70
   5  12   1   30.69    2.86
   5  12   1   31.76    8.35
   5  12   1   25.05    4.72
   5  12   1   23.28    4.42
   5  12   1   43.21   11.11
   5  12   1   26.36    7.30
   5  11  -2    3.71    1.73
   5  11  -2    4.52    3.68
   5  11  -2    3.43    5.90
   5  11  -2    2.97    7.08
   5  11  -2    1.14    4.94
   5  11  -2    9.05    4.72
   5  11  -2    4.26    3.83
  -5 -11   2    5.13    2.28
  -5 -11   2    1.91   11.85
  -5 -11   2    7.83    4.39
  -5 -11   2   -2.82    4.28
  -5 -11   2    1.14    1.08
   4  11  -2    7.04    5.14
   4  11  -2    1.66    6.50
   4  11  -2   12.56    6.27
   4  11  -2    8.50    6.90
   4  11  -2   -3.09    3.92
   4  11  -2    3.57    2.52
   4  11  -2    6.45    2.70
  -4 -11   2    1.50    1.33
  -4 -11   2    7.78    8.16
  -4 -11   2   -0.57   13.96
  -4 -11   2    9.62    7.94
   3  11  -2    2.32    4.10
   3  11  -2    5.10    2.63
   3  11  -2    1.87    4.83
   3  11  -2   -0.28    6.44
   3  11  -2   -0.27    2.73
   3  11  -2    0.36    4.58
   3  11  -2   -1.60    2.98
  -3 -11   2   -0.94    4.16
  -3 -11   2    1.92    4.10
  -3 -11   2    2.61    1.48
  -3 -11   2   -2.16    2.71
  -3 -11   2    0.37   12.43
  -3 -11   2    2.10    3.96
  -3 -11   2    1.69    2.60
   2  11  -2    5.90    2.25
   2  11  -2   10.26    6.66
   2  11  -2   11.54    5.90
   2  11  -2    1.08    3.23
   2  11  -2    2.92    4.05
   2  11  -2    2.74    3.29
  -2 -11   2   10.85    4.85
  -2 -11   2   -0.21    2.97
  -2 -11   2    1.53    4.87
  -2 -11   2    6.26    4.37
  -2 -11   2    1.89    3.53
  -2 -11   2   -0.18   12.71
   1  11  -2   37.75    5.50
   1  11  -2   40.91    8.65
  -1 -11   2   32.44    9.52
  -1 -11   2   72.12    9.00
  -1 -11   2   43.78    5.97
  -1 -11   2   37.48    8.26
  -1 -11   2   45.49    6.46
   0  11  -2    0.45    5.29
   0  11  -2    7.25    4.45
   0  11  -2    2.25    3.73
   0 -11   2    4.82    3.95
   0 -11   2   -1.93    3.70
   0 -11   2    6.28    4.48
   0 -11   2   -0.33    2.11
   0 -11   2    7.13    5.86
   6  10  -2   54.02    9.33
   6  10  -2   53.43    6.30
   6  10  -2   52.77    7.06
   6  10  -2   59.29    7.39
   6  10  -2   61.05    8.64
   6  10  -2   34.16    6.63
  -6 -10   2   42.51    8.91
  -6 -10   2   56.81    7.23
  -6 -10   2   50.19    6.27
   5  10  -2   -4.60    4.07
   5  10  -2    3.42    1.48
   5  10  -2    0.17    1.32
   5  10  -2    1.18    4.03
   5  10  -2    2.78    7.70
   5  10  -2    1.64    3.96
   5  10  -2    6.29    3.76
  -5 -10   2    3.06    4.33
  -5 -10   2   -8.36    3.56
  -5 -10   2   -0.58   11.58
  -5 -10   2    2.11    3.81
  -5 -10   2   12.68    4.09
   4  10  -2    5.62    3.97
   4  10  -2    4.39    4.29
   4  10  -2    4.34    4.58
   4  10  -2    1.19    5.30
   4  10  -2    1.29    2.20
   4  10  -2    3.41    2.37
   4  10  -2    2.19    4.09
  -4 -10   2    8.67    4.62
  -4 -10   2    8.28    4.55
  -4 -10   2    9.01    2.73
  -4 -10   2    9.95    4.48
  -4 -10   2    0.72   12.07
  -4 -10   2   -2.26    1.08
  -4 -10   2   -1.32    3.81
   3  10  -2   33.76    5.81
   3  10  -2   34.20    4.15
   3  10  -2   31.27    4.16
   3  10  -2   30.30    6.57
   3  10  -2   34.45    4.05
   3  10  -2   42.84   12.72
   3  10  -2   27.67    5.32
  -3 -10   2   25.80    5.05
  -3 -10   2   35.80    6.10
  -3 -10   2   34.93    4.29
  -3 -10   2   36.56    6.33
  -3 -10   2   31.43    5.85
   2  10  -2   66.39    5.65
   2  10  -2   74.02    5.86
   2  10  -2   71.79    5.12
   2  10  -2   70.00    8.39
   2  10  -2   50.62    6.45
  -2 -10   2   57.64    7.05
  -2 -10   2   52.06    6.53
  -2 -10   2   78.56    8.02
  -2 -10   2   65.11    7.09
   1  10  -2    0.63    4.49
   1  10  -2    3.06    3.97
   1  10  -2    2.54    3.66
   1  10  -2   -1.01    4.68
   1  10  -2    0.59    3.25
  -1 -10   2   -0.09    4.20
  -1 -10   2    1.13    3.64
  -1 -10   2   -2.23    3.30
  -1 -10   2   -2.84    3.90
  -1 -10   2    1.79    1.96
  -1 -10   2    5.57    4.18
  -1 -10   2    7.84    7.14
   0  10  -2   79.67    7.56
   0  10  -2   77.00    9.46
   0  10  -2   56.67    6.51
   0  10  -2   77.99    9.30
   0 -10   2   81.81    8.01
   0 -10   2   76.51    7.69
   0 -10   2   99.25   11.37
   0 -10   2   71.88    6.84
   0 -10   2   80.28    6.63
  -1  10  -2   85.25    7.73
  -1  10  -2   60.84    8.02
  -1  10  -2  104.65   10.10
  -1  10  -2   67.73    7.22
   1 -10   2   79.99    8.10
   1 -10   2   90.44    7.08
   1 -10   2   73.85    7.45
   1 -10   2  100.90   11.63
  -2  10  -2   40.81    6.81
  -2  10  -2   32.29    5.87
   2 -10   2   38.43    6.19
   2 -10   2   32.65    7.43
   2 -10   2   47.60    6.40
   2 -10   2   39.15    6.89
   2 -10   2   27.86    6.81
   7   9  -2    4.19    3.91
   7   9  -2   13.76    5.03
   7   9  -2    7.65    4.84
   7   9  -2   10.30    5.65
   7   9  -2    4.72    3.02
   6   9  -2    3.22    4.24
   6   9  -2    0.53    3.65
   6   9  -2    4.10    4.60
   6   9  -2   -1.59    3.88
   6   9  -2   -1.48    3.09
  -6  -9   2   -2.23    3.37
  -6  -9   2    0.73    3.43
  -6  -9   2    3.83    3.98
   5   9  -2  105.92    8.35
   5   9  -2   93.20    3.68
   5   9  -2   98.16    8.48
   5   9  -2  114.18    8.56
   5   9  -2   97.00    9.56
   5   9  -2   87.88    3.51
   5   9  -2  108.66   12.93
  -5  -9   2   94.16    4.15
  -5  -9   2  104.02    8.88
  -5  -9   2   97.31    8.21
  -5  -9   2  102.04    8.07
  -5  -9   2  106.38    8.44
   4   9  -2  147.22   10.65
   4   9  -2  158.05    8.87
   4   9  -2  155.60    6.32
   4   9  -2  142.66    9.35
   4   9  -2  150.86    6.25
   4   9  -2  140.68   10.88
  -4  -9   2  138.55    6.09
  -4  -9   2  151.49    9.82
  -4  -9   2  153.65    9.89
  -4  -9   2  149.11    9.31
  -4  -9   2  143.87    9.43
   3   9  -2  219.54   12.24
   3   9  -2  206.85    8.44
   3   9  -2  196.07    9.30
   3   9  -2  214.14    8.57
   3   9  -2  168.30   12.43
   3   9  -2  228.33   10.96
   3   9  -2  222.12   10.92
  -3  -9   2  199.09   10.82
  -3  -9   2  227.98   11.64
  -3  -9   2  216.10    8.47
  -3  -9   2  221.19   11.25
  -3  -9   2  237.30   11.98
   2   9  -2  149.69   10.92
   2   9  -2  134.98    7.21
   2   9  -2  134.92   10.44
   2   9  -2  147.66    7.28
   2   9  -2  142.04    8.93
  -2  -9   2  142.74    9.32
  -2  -9   2  135.56    9.82
  -2  -9   2  135.80    9.23
  -2  -9   2  130.95    8.96
   1   9  -2    1.49    4.03
   1   9  -2    0.54    3.25
   1   9  -2    7.23    3.65
   1   9  -2    0.97    4.60
   1   9  -2    2.32    4.50
  -1  -9   2   -4.21    3.69
  -1  -9   2    4.96    4.12
  -1  -9   2    5.46    3.83
  -1  -9   2    3.33    2.70
   0   9  -2   42.95    6.95
   0   9  -2   36.59    7.80
   0   9  -2   28.58    4.93
   0   9  -2   26.06    2.51
   0   9  -2   23.37    5.84
   0  -9   2   34.25    5.29
   0  -9   2   30.62    4.60
   0  -9   2   32.42    6.55
   0  -9   2   30.24    5.14
   0  -9   2   33.76    5.75
  -1   9  -2    5.79    4.24
  -1   9  -2    1.86    5.11
  -1   9  -2    4.79    4.01
  -1   9  -2    1.23    4.60
   1  -9   2   -3.80    4.17
   1  -9   2   -2.27    4.01
   1  -9   2   11.65    5.73
   1  -9   2    3.26    3.75
   1  -9   2    5.64    3.75
   1  -9   2    2.23    3.79
  -2   9  -2   -4.10    3.42
  -2   9  -2    5.79    5.08
  -2   9  -2    2.53    5.00
   2  -9   2    2.58    4.02
   2  -9   2   -1.72    4.29
   2  -9   2    2.84    5.75
   2  -9   2    3.40    4.04
   2  -9   2    5.94    3.50
  -3   9  -2   40.87    6.63
  -3   9  -2   20.52    5.74
  -3   9  -2   29.28    5.81
   3  -9   2   22.13    5.72
   3  -9   2   28.75    6.24
   3  -9   2   32.39    8.29
   3  -9   2   36.84   10.37
   3  -9   2   32.05    5.21
   7   8  -2   87.19    8.73
   7   8  -2   90.30    8.74
   7   8  -2  101.95    7.66
   7   8  -2  100.73    9.95
   7   8  -2   99.95    6.54
   6   8  -2   90.58    9.34
   6   8  -2   82.85    8.12
   6   8  -2   94.60    8.53
   6   8  -2   73.73    7.22
   6   8  -2   91.26    7.26
  -6  -8   2   83.32    7.86
  -6  -8   2   77.52    7.64
  -6  -8   2   78.29    6.86
   5   8  -2   86.85    9.36
   5   8  -2  104.34    7.89
   5   8  -2   88.07    3.05
   5   8  -2   87.40    7.32
  -5  -8   2  104.09    7.53
  -5  -8   2   90.46    8.05
  -5  -8   2   94.28    3.95
  -5  -8   2   87.63    7.66
  -5  -8   2   90.32    3.83
   4   8  -2    1.78    3.09
   4   8  -2    5.91    3.66
   4   8  -2    1.85    1.91
   4   8  -2    8.96    5.81
   4   8  -2    2.85    1.80
   4   8  -2    5.12    4.49
   4   8  -2    2.73    3.82
  -4  -8   2    4.15    4.11
  -4  -8   2    1.67    3.45
  -4  -8   2    5.17    2.07
  -4  -8   2    2.40    1.82
  -4  -8   2    4.73    3.75
  -4  -8   2   -0.14    9.39
   3   8  -2   26.59    3.28
   3   8  -2   21.35    5.28
   3   8  -2   28.37    3.39
   3   8  -2   31.92    6.62
   3   8  -2   39.71    5.65
   3   8  -2   23.98    4.79
  -3  -8   2   34.13    5.58
  -3  -8   2   25.04    3.11
  -3  -8   2   24.49    3.23
  -3  -8   2   21.04    4.65
  -3  -8   2   27.36    5.10
  -3  -8   2   22.69    4.56
   2   8  -2  209.52   11.56
   2   8  -2  206.34   15.62
   2   8  -2  225.09   10.53
   2   8  -2  225.19    8.85
   2   8  -2  227.79    8.90
   2   8  -2  190.58    9.99
  -2  -8   2  216.39    8.86
  -2  -8   2  236.65   10.72
  -2  -8   2  217.35   10.54
  -2  -8   2  230.86   11.08
  -2  -8   2  180.95   12.96
   1   8  -2   71.21    7.13
   1   8  -2   59.00    5.47
   1   8  -2   64.39    6.14
   1   8  -2   59.18    7.29
   1   8  -2   61.63    7.73
   1   8  -2   63.45    5.58
  -1  -8   2   61.14    5.41
  -1  -8   2   64.30    6.81
  -1  -8   2   56.68    7.36
  -1  -8   2   63.88    6.56
  -1  -8   2   61.90    5.31
  -1  -8   2   63.48    6.76
   0   8  -2  248.94   12.50
   0   8  -2  256.32   12.72
   0   8  -2  247.39   10.95
   0   8  -2  274.50   11.12
   0  -8   2  274.22   11.68
   0  -8   2  252.61   12.92
   0  -8   2  248.91   10.76
   0  -8   2  262.39   11.46
   0  -8   2  243.58   12.97
   0  -8   2  250.36   10.92
  -1   8  -2   -3.30    3.65
  -1   8  -2    0.26    3.42
  -1   8  -2    0.09    1.27
  -1   8  -2    0.30    4.36
   1  -8   2    6.57    3.33
   1  -8   2    1.84    4.74
   1  -8   2   -4.99    2.80
   1  -8   2   -0.34    3.78
   1  -8   2    4.14    4.26
   1  -8   2    0.13    3.63
  -2   8  -2  101.69    7.91
  -2   8  -2   88.74    9.36
  -2   8  -2   99.21    7.85
   2  -8   2   98.46    6.72
   2  -8   2  105.86   10.09
   2  -8   2  103.32    7.88
   2  -8   2   99.89    7.89
   2  -8   2  102.03    9.12
   2  -8   2  104.22    7.74
  -3   8  -2   94.18    9.41
  -3   8  -2   53.18    6.96
  -3   8  -2   54.80    6.91
   3  -8   2   70.20   13.50
   3  -8   2   51.00    6.11
   3  -8   2   62.00    5.51
   3  -8   2   52.65    6.51
   3  -8   2   77.13    8.76
   3  -8   2   68.75    7.42
  -4   8  -2    2.75    5.06
  -4   8  -2    4.45    4.59
  -4   8  -2    7.99    5.07
   4  -8   2   -1.37    4.77
   4  -8   2    8.25    4.14
   4  -8   2    0.72    4.28
   4  -8   2    1.19    5.43
   4  -8   2    5.97   10.58
   8   7  -2   -1.72   12.94
   8   7  -2   16.16    5.82
   8   7  -2    8.07    4.96
   8   7  -2   17.48    5.51
   8   7  -2   14.45    2.88
   8   7  -2   17.11    3.16
  -8  -7   2   15.65    7.76
   7   7  -2    7.67    4.99
   7   7  -2    2.11    2.42
   7   7  -2    7.89    4.59
   7   7  -2    4.15    3.34
   7   7  -2   -2.34    9.59
   7   7  -2    7.78    5.42
  -7  -7   2    6.58    6.40
   6   7  -2    0.68    9.67
   6   7  -2   -2.22    4.80
   6   7  -2    0.17    4.33
   6   7  -2    0.28    3.55
   6   7  -2    3.16    3.48
  -6  -7   2    3.09    3.18
  -6  -7   2    0.74    3.73
   5   7  -2   78.44    7.53
   5   7  -2   74.67    7.06
   5   7  -2   93.70    9.04
  -5  -7   2   73.03    3.28
  -5  -7   2   87.95   11.04
  -5  -7   2   87.45    7.44
  -5  -7   2   67.75    3.24
  -5  -7   2   67.60    6.41
   4   7  -2   75.03    8.24
   4   7  -2   81.92    9.32
   4   7  -2   76.24    3.88
   4   7  -2   75.33    7.17
   4   7  -2   74.96    3.97
   4   7  -2   94.73    7.51
  -4  -7   2   89.98    6.90
  -4  -7   2   77.93    7.86
  -4  -7   2   81.26    4.02
  -4  -7   2   74.83    4.70
  -4  -7   2   80.54    6.86
   3   7  -2   90.49    6.94
   3   7  -2   73.24    7.75
   3   7  -2   78.54    6.43
   3   7  -2   86.74    4.76
   3   7  -2   83.40    4.50
   3   7  -2   74.65    8.82
  -3  -7   2   88.87    7.10
  -3  -7   2   89.04    7.00
  -3  -7   2   85.43    7.16
  -3  -7   2   84.94    4.64
  -3  -7   2   87.97    6.58
   2   7  -2    0.65    4.00
   2   7  -2   -2.55    3.48
   2   7  -2    4.03    3.34
   2   7  -2    0.37    2.22
   2   7  -2   -0.78    2.86
   2   7  -2    0.71    2.36
  -2  -7   2    5.94    3.55
  -2  -7   2    1.43    2.08
  -2  -7   2    0.84    3.40
  -2  -7   2    5.01    3.59
  -2  -7   2    1.44    3.32
  -2  -7   2   -1.03    1.76
  -2  -7   2   -2.49    8.31
   1   7  -2  119.44    7.52
   1   7  -2  136.89    7.52
   1   7  -2  122.05    8.76
   1   7  -2  117.93    8.50
   1   7  -2  117.77    6.54
   1   7  -2  122.33    6.46
  -1  -7   2  126.76    7.66
  -1  -7   2  119.33    7.69
  -1  -7   2  117.85    7.60
  -1  -7   2  127.18   10.93
  -1  -7   2  128.39    6.48
  -1  -7   2  119.49    6.46
   0   7  -2  169.76    8.97
   0   7  -2  159.24    8.20
   0   7  -2  163.28    9.98
   0   7  -2  169.38    7.93
   0   7  -2  160.23    9.60
   0  -7   2  165.07    8.78
   0  -7   2  169.48    8.67
   0  -7   2  137.96    8.71
   0  -7   2  186.75    9.33
   0  -7   2  184.04    8.04
  -1   7  -2  275.79   12.98
  -1   7  -2  290.48   11.74
  -1   7  -2  286.78    8.96
  -1   7  -2  303.35   11.69
   1  -7   2  291.43   12.01
   1  -7   2  288.88   11.84
   1  -7   2  297.15   13.52
   1  -7   2  293.08   12.39
   1  -7   2  290.89   11.48
  -2   7  -2  221.47    7.55
  -2   7  -2  218.79   10.93
  -2   7  -2  216.48   10.45
   2  -7   2  220.97   10.92
   2  -7   2  232.07   11.62
   2  -7   2  227.09   10.64
   2  -7   2  231.41    9.65
   2  -7   2  217.85   10.50
   2  -7   2  232.45   10.53
  -3   7  -2   -7.25    3.98
  -3   7  -2    1.44    4.69
  -3   7  -2    6.97    4.55
   3  -7   2   -1.71    3.67
   3  -7   2   -0.33    2.40
   3  -7   2   -1.24    4.31
   3  -7   2    4.56    4.48
   3  -7   2    5.57    4.63
   3  -7   2    3.23    3.92
  -4   7  -2    3.52    4.39
  -4   7  -2    5.19    4.37
  -4   7  -2   -2.36    4.01
   4  -7   2    8.62    4.77
   4  -7   2   12.96    5.14
   4  -7   2    0.07    3.40
   4  -7   2    4.14    3.99
   4  -7   2    3.83    4.59
  -5   7  -2   12.71    5.72
  -5   7  -2   18.60    5.93
  -5   7  -2   25.65    5.85
   5  -7   2   19.36    5.76
   5  -7   2   19.24    5.21
   5  -7   2   13.14    5.79
   5  -7   2   26.75    7.45
   5  -7   2   23.16    4.32
   8   6  -2    5.32   14.54
   8   6  -2   10.12    5.50
   8   6  -2   19.15    7.39
   8   6  -2    9.94    5.32
   8   6  -2    4.01    1.97
   8   6  -2    6.58    2.01
  -8  -6   2   12.10    6.96
   7   6  -2  112.98    6.91
   7   6  -2  119.12    9.75
   7   6  -2  130.06   10.21
   7   6  -2  114.88   11.11
   7   6  -2  123.99    6.06
  -7  -6   2  126.11   11.91
   6   6  -2   93.14    8.55
   6   6  -2  108.03   10.98
   6   6  -2   88.82    5.53
   6   6  -2   86.29    8.14
   6   6  -2   91.43    6.18
  -6  -6   2   92.25   10.27
  -6  -6   2   78.50    7.74
   5   6  -2   94.39    7.92
   5   6  -2   84.78    6.04
   5   6  -2   97.55    3.21
   5   6  -2   86.17    9.47
   5   6  -2   95.89    7.58
   5   6  -2   90.34    3.08
  -5  -6   2   97.50    9.46
  -5  -6   2   91.35    6.96
  -5  -6   2   95.49    6.35
  -5  -6   2   98.28    7.58
  -5  -6   2   89.27    3.66
   4   6  -2   26.53    5.15
   4   6  -2   23.75    2.10
   4   6  -2   21.24    3.89
   4   6  -2   24.76    2.23
   4   6  -2   17.71    3.94
  -4  -6   2   23.69    3.93
  -4  -6   2   23.22    4.51
  -4  -6   2   27.34    4.39
  -4  -6   2   25.26    5.15
  -4  -6   2   18.26    5.40
  -4  -6   2   26.15    2.35
   3   6  -2  188.54   10.22
   3   6  -2  197.61    8.72
   3   6  -2  199.00    6.81
   3   6  -2  189.94   10.91
   3   6  -2  193.46    9.04
   3   6  -2  192.45    6.69
  -3  -6   2  199.71    9.43
  -3  -6   2  186.56    9.18
  -3  -6   2  193.78    8.79
  -3  -6   2  187.80    6.81
  -3  -6   2  187.49    8.88
   2   6  -2  151.85    6.28
   2   6  -2  154.46    6.24
   2   6  -2  157.24    7.62
   2   6  -2  148.72    8.81
   2   6  -2  147.48    9.16
   2   6  -2  146.15    7.75
  -2  -6   2  147.94    6.22
  -2  -6   2  145.26    7.88
  -2  -6   2  147.81    7.56
  -2  -6   2  156.61    7.97
  -2  -6   2  151.88    6.24
  -2  -6   2  152.46    7.79
   1   6  -2  131.18    8.25
   1   6  -2  137.36    6.48
   1   6  -2  137.42    7.10
   1   6  -2  145.70    8.51
   1   6  -2  141.99    7.63
   1   6  -2  147.58    6.50
  -1  -6   2  141.65    6.31
  -1  -6   2  152.77    6.60
  -1  -6   2  135.04    7.67
  -1  -6   2  141.28    7.64
  -1  -6   2  133.22    7.33
  -1  -6   2  131.58    8.75
   0   6  -2  102.50    6.70
   0   6  -2  107.47    6.51
   0   6  -2  103.51    7.81
   0   6  -2   95.17    7.12
   0   6  -2  102.15    6.17
   0   6  -2  104.39    5.79
   0  -6   2  108.81    6.74
   0  -6   2   96.26    5.76
   0  -6   2   97.39    7.83
   0  -6   2   94.13    6.40
   0  -6   2   89.53    6.46
   0  -6   2  114.42    6.24
  -1   6  -2    7.35    3.45
  -1   6  -2    8.48    3.29
  -1   6  -2   10.57    3.95
  -1   6  -2   11.11    2.11
   1  -6   2    9.62    3.18
   1  -6   2    2.96    3.52
   1  -6   2    9.80    3.28
   1  -6   2    9.21    3.91
   1  -6   2   11.58    3.18
   1  -6   2    7.00    3.33
  -2   6  -2   48.36    3.62
  -2   6  -2   37.45    5.22
  -2   6  -2   42.96    5.24
  -2   6  -2   41.06    5.07
   2  -6   2   33.83    4.50
   2  -6   2   53.05    6.49
   2  -6   2   42.64    5.02
   2  -6   2   48.08    6.04
   2  -6   2   34.68    3.95
   2  -6   2   43.43    5.20
  -3   6  -2   96.48    7.40
  -3   6  -2  111.59    7.74
  -3   6  -2  109.98    5.58
  -3   6  -2   97.71    8.31
   3  -6   2   93.11    7.42
   3  -6   2  101.98    5.77
   3  -6   2  115.37    7.68
   3  -6   2  100.89    6.96
   3  -6   2  100.13    8.19
   3  -6   2  118.63    8.84
  -4   6  -2   25.27    5.26
  -4   6  -2   26.09    5.47
  -4   6  -2   24.75    5.20
   4  -6   2   39.17    5.95
   4  -6   2   24.19    2.98
   4  -6   2   29.11    4.43
   4  -6   2   29.42    5.54
   4  -6   2   30.61    5.49
  -5   6  -2   18.12    5.34
  -5   6  -2   12.47    5.25
  -5   6  -2   16.58    4.82
   5  -6   2   20.50    7.03
   5  -6   2   16.37    3.79
   5  -6   2   13.85    5.12
   5  -6   2   17.32    5.06
  -6   6  -2   17.18    9.19
  -6   6  -2   11.55    5.18
  -6   6  -2   11.91    6.43
  -6   6  -2   16.51    3.43
   6  -6   2   19.83    5.36
   6  -6   2   23.44    7.46
   6  -6   2   23.53    6.48
   6  -6   2   21.90    3.93
   6  -6   2   19.43    5.04
   8   5  -2   27.71    4.81
   8   5  -2   36.49    6.60
   8   5  -2   24.31    5.86
  -8  -5   2   31.32    8.29
   7   5  -2   54.38    5.88
   7   5  -2   44.62    2.40
   7   5  -2   44.46    2.36
   7   5  -2   49.74    6.93
   7   5  -2   54.15    7.05
   7   5  -2   38.28    3.60
   7   5  -2   43.72    3.55
  -7  -5   2   46.60    8.99
  -7  -5   2   44.21    2.52
  -7  -5   2   45.09    3.12
   6   5  -2   10.18    3.02
   6   5  -2   12.12    4.43
   6   5  -2   12.74    3.70
   6   5  -2    8.92    2.35
   6   5  -2    6.86    1.41
   6   5  -2    8.57    4.29
   6   5  -2    8.91    1.48
  -6  -5   2    9.65    1.43
  -6  -5   2    3.98    3.42
  -6  -5   2   10.20    1.74
  -6  -5   2    6.30    4.38
   5   5  -2  119.05    4.16
   5   5  -2  117.38    6.29
   5   5  -2  129.90    9.47
   5   5  -2  112.11    8.01
   5   5  -2  120.18    4.21
  -5  -5   2  121.45    7.53
  -5  -5   2  112.57    6.19
  -5  -5   2  122.98    4.10
  -5  -5   2  121.05    4.49
  -5  -5   2  108.94    9.47
   4   5  -2  101.46    9.08
   4   5  -2  122.06    4.32
   4   5  -2  114.39    7.56
   4   5  -2  114.35    6.02
  -4  -5   2  115.95    6.77
  -4  -5   2  114.90    8.99
  -4  -5   2  113.48    4.44
  -4  -5   2  120.43    6.39
  -4  -5   2  117.78    7.29
  -4  -5   2  113.46    4.18
   3   5  -2   18.52    5.08
   3   5  -2   19.21    3.79
   3   5  -2   20.35    3.30
   3   5  -2   17.60    2.18
   3   5  -2   15.33    4.24
   3   5  -2   15.36    1.97
  -3  -5   2   16.96    3.54
  -3  -5   2   17.88    5.22
  -3  -5   2   15.84    2.02
  -3  -5   2  -41.82 2324.67
  -3  -5   2   16.18    3.57
  -3  -5   2   14.48    2.05
  -3  -5   2   24.10    4.54
  -3  -5   2   15.93    3.09
   2   5  -2  700.77   20.58
   2   5  -2  710.50   19.17
   2   5  -2  707.96   19.25
   2   5  -2  690.71   20.79
   2   5  -2  697.34   21.61
   2   5  -2  697.65   22.40
  -2  -5   2 -841.89 1520.52
  -2  -5   2  708.13   19.26
  -2  -5   2  694.65   20.69
  -2  -5   2  720.68   20.72
  -2  -5   2  711.76   20.84
  -2  -5   2  702.86   21.21
   1   5  -2  681.99   21.67
   1   5  -2  681.68   20.47
   1   5  -2  705.85   19.56
   1   5  -2  714.27   19.64
   1   5  -2  705.83   20.66
   1   5  -2  680.37   21.30
  -1  -5   2  733.57   21.90
  -1  -5   2  720.02   20.66
  -1  -5   2  723.17   20.72
  -1  -5   2  679.62   19.53
  -1  -5   2  663.86   20.58
   0   5  -2   88.45    6.41
   0   5  -2   88.53    5.70
   0   5  -2   93.58    5.23
   0   5  -2   79.50    6.33
   0   5  -2   84.97    6.29
   0   5  -2   94.21    5.48
   0  -5   2   94.21    6.07
   0  -5   2   89.92    5.43
   0  -5   2   87.99    6.96
   0  -5   2   96.76    5.54
   0  -5   2   94.56    5.90
   0  -5   2   87.99    5.79
  -1   5  -2 2644.28   68.84
  -1   5  -2 2600.93   67.85
  -1   5  -2 2679.78   68.02
   1  -5   2 2631.99   68.04
   1  -5   2 2659.41   67.94
   1  -5   2 2637.09   68.02
   1  -5   2 2620.04   68.36
   1  -5   2 2656.75   67.63
   1  -5   2 2589.61   68.63
  -2   5  -2   10.84    2.26
  -2   5  -2   11.91    3.46
  -2   5  -2   12.45    3.81
  -2   5  -2   12.79    3.58
   2  -5   2   11.63    2.77
   2  -5   2   10.80    3.63
   2  -5   2    7.10    3.84
   2  -5   2   13.63    3.29
   2  -5   2    8.89    3.39
   2  -5   2   12.05    3.43
  -3   5  -2  200.73    9.67
  -3   5  -2  206.65    9.69
  -3   5  -2  203.97    8.13
  -3   5  -2  225.22   10.56
   3  -5   2  223.42    9.91
   3  -5   2  238.32   10.32
   3  -5   2  208.71   10.30
   3  -5   2  184.90   11.43
   3  -5   2  202.29    8.97
   3  -5   2  207.45    7.89
  -4   5  -2    3.05    3.73
  -4   5  -2    4.63    3.79
  -4   5  -2    7.49    3.87
  -4   5  -2    1.17    2.47
   4  -5   2    3.38    4.78
   4  -5   2    4.83    4.41
   4  -5   2    9.72    4.03
   4  -5   2    2.46    3.50
   4  -5   2    4.46    3.02
  -5   5  -2   61.10    6.70
  -5   5  -2   60.31    6.81
   5  -5   2   65.46    6.81
   5  -5   2   58.66    5.38
   5  -5   2   70.75    8.07
   5  -5   2   55.65    6.69
  -6   5  -2   30.38    5.31
  -6   5  -2   21.58    5.16
  -6   5  -2   34.58    6.40
   6  -5   2   33.85    6.36
   6  -5   2   31.08    5.32
   6  -5   2   38.40    6.48
   6  -5   2   29.23    3.95
   6  -5   2   27.92    7.93
   8   4  -2   29.65    2.93
   8   4  -2   21.94    4.40
   8   4  -2   24.49    2.97
   8   4  -2   16.72    5.78
   8   4  -2   26.98    6.15
  -8  -4   2   27.12    3.29
  -8  -4   2   35.07    8.21
   7   4  -2  264.28   13.44
   7   4  -2  254.65    7.32
   7   4  -2  296.31   11.90
   7   4  -2  265.69    7.39
   7   4  -2  253.29    8.54
   7   4  -2  257.83    8.58
  -7  -4   2  263.45    8.58
  -7  -4   2  262.12   14.81
   6   4  -2   31.95    2.78
   6   4  -2   38.12    4.71
   6   4  -2   29.36    2.69
   6   4  -2   31.14    6.31
   6   4  -2   27.49    2.65
  -6  -4   2   29.70    2.65
  -6  -4   2   30.47    2.79
  -6  -4   2   23.81    5.64
  -6  -4   2   31.70    4.58
   5   4  -2   51.15    3.11
   5   4  -2   62.47    7.06
   5   4  -2   48.89    6.21
   5   4  -2   47.99    4.06
   5   4  -2   51.44    5.08
   5   4  -2   47.40    3.08
  -5  -4   2   56.65    4.22
  -5  -4   2   47.62    6.89
  -5  -4   2   55.90    5.43
  -5  -4   2   52.24    3.04
  -5  -4   2   52.14    3.22
   4   4  -2 -448.43 2001.96
   4   4  -2   10.19    3.39
   4   4  -2    9.26    2.50
  -4  -4   2   11.80    2.89
  -4  -4   2    7.64    1.70
  -4  -4   2    6.70    2.36
  -4  -4   2    5.00    3.04
  -4  -4   2   10.74    3.67
   3   4  -2  338.10   10.95
   3   4  -2  342.46    9.71
   3   4  -2 -264.17 1974.13
   3   4  -2  329.18    9.58
   3   4  -2  335.30   13.75
   3   4  -2  346.33   12.11
  -3  -4   2  122.81 1904.31
  -3  -4   2  346.04   11.40
  -3  -4   2  322.09   13.45
  -3  -4   2  331.62   11.86
  -3  -4   2  330.23    9.70
  -3  -4   2  336.63   12.13
  -3  -4   2  339.40    9.60
  -3  -4   2  331.59   11.03
   2   4  -2  451.65   14.47
   2   4  -2  447.90   12.80
   2   4  -2  467.85   14.10
   2   4  -2  471.79   12.94
   2   4  -2  459.29   15.97
   2   4  -2  439.04   15.04
  -2  -4   2  456.08   12.92
  -2  -4   2  470.78   12.87
  -2  -4   2  450.49   14.43
  -2  -4   2  443.90   14.07
  -2  -4   2  458.87   14.57
  -2  -4   2 -327.81 1817.29
  -2  -4   2  474.93   14.25
  -2  -4   2  464.49   16.03
   1   4  -2  408.95   11.64
   1   4  -2  378.31   13.41
   1   4  -2  366.05   11.62
   1   4  -2  384.88   12.55
   1   4  -2  388.30   13.35
   1   4  -2  390.70   12.41
  -1  -4   2  383.98   12.66
  -1  -4   2  400.05   12.52
  -1  -4   2  385.11   12.64
  -1  -4   2  384.06   11.53
   0   4  -2   57.96    4.13
   0   4  -2   64.20    5.33
   0   4  -2   55.89    4.45
   0   4  -2   59.92    5.69
   0   4  -2   60.60    5.36
   0  -4   2   60.17    4.96
   0  -4   2   59.95    4.43
   0  -4   2   57.25    6.13
   0  -4   2   53.57    4.92
   0  -4   2   62.63    4.57
  -1   4  -2   67.78    5.72
  -1   4  -2   70.83    5.60
  -1   4  -2   69.02    4.87
   1  -4   2   67.70    5.06
   1  -4   2   63.34    4.78
   1  -4   2   73.37    5.63
   1  -4   2   75.08    5.92
   1  -4   2   69.90    5.14
   1  -4   2   69.95    4.76
  -2   4  -2  365.07   12.36
  -2   4  -2  338.89   12.12
  -2   4  -2  350.19   11.33
  -2   4  -2  363.00   12.82
   2  -4   2  357.22   12.73
   2  -4   2  348.41   12.19
   2  -4   2  366.72   12.29
   2  -4   2  363.03   11.28
   2  -4   2  341.40   12.62
   2  -4   2  353.33   11.88
  -3   4  -2  135.52    7.83
  -3   4  -2  147.99    6.57
  -3   4  -2  147.34    7.48
  -3   4  -2  159.63    7.71
   3  -4   2  139.20    7.43
   3  -4   2  129.89    8.19
   3  -4   2  137.98    6.65
   3  -4   2  138.07    7.83
   3  -4   2  145.74    6.87
   3  -4   2  144.64    7.45
  -4   4  -2   66.75    6.64
  -4   4  -2   57.39    5.99
  -4   4  -2   64.36    6.43
  -4   4  -2   66.15    5.46
   4  -4   2   74.94    3.84
   4  -4   2   60.88    5.90
   4  -4   2   68.56    7.17
   4  -4   2   73.34    6.29
   4  -4   2   63.79    6.67
   4  -4   2   76.76    5.28
  -5   4  -2   -4.05    3.18
  -5   4  -2    2.71    3.87
  -5   4  -2    3.87    4.03
  -5   4  -2    5.04    2.17
   5  -4   2    4.65    2.77
   5  -4   2    2.39    3.76
   5  -4   2    5.34    4.09
   5  -4   2   -3.32    3.58
   5  -4   2    6.44    4.68
  -6   4  -2    3.69    4.63
  -6   4  -2    3.08    4.13
  -6   4  -2    2.21    1.28
  -6   4  -2    6.45    3.91
   6  -4   2    3.94    4.07
   6  -4   2    5.39    2.82
   6  -4   2    0.86    4.10
   6  -4   2   15.46    4.70
  -7   4  -2   16.62    4.53
  -7   4  -2    7.41    4.30
   7  -4   2   14.71    5.39
   7  -4   2   16.50    2.89
   7  -4   2   14.35    4.85
   7  -4   2   22.11    5.08
   8   3  -2    8.17    6.25
   8   3  -2    2.75    2.52
   8   3  -2    1.44    4.49
   8   3  -2    2.03    2.61
   8   3  -2   -4.55    8.69
   8   3  -2    1.84    3.22
  -8  -3   2    0.76    1.24
  -8  -3   2    6.16    6.19
  -8  -3   2    5.60    3.86
   7   3  -2    0.37    5.37
   7   3  -2    0.85    3.01
   7   3  -2    0.64    9.47
   7   3  -2   -2.37    2.09
   7   3  -2    0.31    2.22
  -7  -3   2   -4.76    4.02
  -7  -3   2    0.63    1.64
   6   3  -2    0.10    2.46
   6   3  -2   -0.24    2.60
   6   3  -2    2.07    4.55
   6   3  -2    1.72    1.07
   6   3  -2   -0.58    1.07
   6   3  -2   -1.10    7.82
  -6  -3   2   -4.05    1.72
  -6  -3   2   -0.30    2.47
  -6  -3   2    0.54    1.84
   5   3  -2   82.96    4.19
   5   3  -2   86.27    5.52
   5   3  -2   89.66    4.23
   5   3  -2   89.94    4.29
   5   3  -2   78.50    7.27
   5   3  -2   82.27    6.64
  -5  -3   2   83.35    5.67
  -5  -3   2   86.14    4.24
  -5  -3   2   79.86    8.04
   4   3  -2  182.67 1555.76
   3   3  -2 -337.27 1561.69
   2   3  -2 -107.78 1481.70
   2   3  -2  582.88   16.31
   2   3  -2  563.63   18.30
   2   3  -2  580.92   17.09
   2   3  -2  546.14   15.34
   2   3  -2  577.21   15.47
  -2  -3   2  578.23   16.44
  -2  -3   2  590.44   17.17
  -2  -3   2  570.31   15.39
  -2  -3   2  583.93   17.03
  -2  -3   2 -454.08 1536.20
  -2  -3   2  588.29   16.39
  -2  -3   2  571.68   15.49
  -2  -3   2  573.58   18.33
   1   3  -2  361.13   12.26
   1   3  -2  340.58   12.11
   1   3  -2  356.67   11.55
   1   3  -2  357.64   10.46
   1   3  -2  364.68   11.19
  -1  -3   2  357.07   12.27
  -1  -3   2  356.31   11.15
  -1  -3   2  360.30   10.45
  -1  -3   2  356.64   11.45
  -1  -3   2  372.82   11.53
   0   3  -2  726.91   20.03
   0   3  -2  760.17   20.12
   0   3  -2  728.40   20.65
   0   3  -2  737.16   20.90
   0  -3   2  703.94   20.38
   0  -3   2  752.88   20.72
   0  -3   2  763.62   20.16
   0  -3   2  730.62   19.99
   0  -3   2  753.23   21.09
   0  -3   2  730.31   20.45
  -1   3  -2 2090.60   54.19
  -1   3  -2 2127.25   54.66
  -1   3  -2 2166.18   54.25
  -1   3  -2 2096.58   54.61
   1  -3   2 2208.54   54.36
   1  -3   2 2099.23   54.62
   1  -3   2 2058.22   54.14
   1  -3   2 2131.15   54.19
   1  -3   2 2087.21   54.50
  -2   3  -2 1283.82   33.39
  -2   3  -2 1196.25   32.36
  -2   3  -2 1217.99   33.27
  -2   3  -2 1285.78   33.30
   2  -3   2 1237.92   33.62
   2  -3   2 1215.07   33.17
   2  -3   2 1260.21   33.24
   2  -3   2 1174.31   33.15
   2  -3   2 1239.53   32.76
  -3   3  -2   -0.29    2.69
  -3   3  -2   -0.36    2.40
  -3   3  -2   -0.66    2.61
  -3   3  -2    3.35    2.14
   3  -3   2    1.99    3.49
   3  -3   2    1.60    2.13
   3  -3   2    4.13    2.70
   3  -3   2   -2.20    2.58
   3  -3   2   -1.84    2.58
  -4   3  -2  279.77   10.77
  -4   3  -2  256.81   10.61
  -4   3  -2  252.34   10.21
  -4   3  -2  282.50   10.87
   4  -3   2  283.35    9.66
   4  -3   2  270.70    8.23
   4  -3   2  275.77   10.76
   4  -3   2  272.12   10.81
   4  -3   2  269.17   10.70
   4  -3   2  274.80   10.65
  -5   3  -2  276.14   11.43
  -5   3  -2  277.23    9.36
  -5   3  -2  264.06   11.23
  -5   3  -2  297.75   12.03
  -5   3  -2  276.42   11.57
   5  -3   2  271.27   11.42
   5  -3   2  283.89   11.73
   5  -3   2  261.17   11.68
   5  -3   2  283.70   11.46
   5  -3   2  287.02    9.95
  -6   3  -2    3.61    3.70
  -6   3  -2    8.85    3.64
  -6   3  -2   -1.45    1.57
   6  -3   2    1.22    3.70
   6  -3   2    0.59    3.62
   6  -3   2    6.77    4.45
   6  -3   2   -0.08    3.60
   6  -3   2    2.24    2.39
  -7   3  -2   71.18    7.69
  -7   3  -2   75.03    6.61
  -7   3  -2   82.02    6.84
   7  -3   2   66.11    7.12
   7  -3   2   80.53    4.79
   7  -3   2   76.08    7.69
   7  -3   2   77.03    8.40
   8   2  -2    6.67    5.33
   8   2  -2    1.18    4.60
   8   2  -2    7.47    2.91
   8   2  -2   13.00    3.96
   8   2  -2    4.19    3.30
   8   2  -2    1.79    5.99
  -8  -2   2    2.35    1.33
  -8  -2   2    4.93    3.11
  -8  -2   2   -0.61    5.40
   7   2  -2   34.91    7.32
   7   2  -2   32.68    3.92
   7   2  -2   33.37    4.00
   7   2  -2   34.16    5.86
   7   2  -2   34.38    4.46
  -7  -2   2   35.32    7.28
   6   2  -2  104.22    8.11
   6   2  -2   99.30    5.42
   6   2  -2  102.94    9.61
   6   2  -2  102.37    6.16
   6   2  -2   96.94    5.57
  -6  -2   2  109.68    5.59
  -6  -2   2   98.70    5.27
  -6  -2   2   98.63    9.44
   5   2  -2  290.10   12.00
   5   2  -2  287.82    9.39
   5   2  -2  280.53   12.72
   5   2  -2  302.50   10.12
   5   2  -2  271.15    9.30
   5   2  -2  278.68    7.65
   5   2  -2  281.78    7.67
  -5  -2   2  291.98    9.42
  -5  -2   2  280.12   13.25
  -5  -2   2  278.61    9.83
  -5  -2   2  275.89    9.26
   4   2  -2  395.49   13.89
   4   2  -2  388.68   11.77
   4   2  -2  360.62   11.11
   4   2  -2  369.41   10.41
   4   2  -2  369.47   11.14
  -4  -2   2  370.19   11.08
  -4  -2   2  381.00   11.22
  -4  -2   2  377.65   10.67
  -4  -2   2  375.74   14.65
  -4  -2   2  380.66   12.02
   3   2  -2 1863.27   49.55
   3   2  -2 1980.41   48.34
   3   2  -2 1823.59   47.73
   3   2  -2 1897.64   47.80
   3   2  -2  -47.28 1538.03
  -3  -2   2 1929.14   47.86
  -3  -2   2 1895.10   47.80
  -3  -2   2 1888.27   47.72
  -3  -2   2 1927.67   48.80
  -3  -2   2 1863.42   50.84
   2   2  -2  161.32    5.37
   2   2  -2  157.28    7.11
   2   2  -2  -18.77 1171.89
   2   2  -2  149.84    5.25
  -2  -2   2  157.83    7.29
  -2  -2   2  156.94    5.69
  -2  -2   2  157.10    7.89
  -2  -2   2  162.52    6.57
  -2  -2   2  153.53    5.20
  -2  -2   2  160.33    5.83
  -2  -2   2  155.24    5.26
  -1  -2   2  228.37 1700.69
   0   2  -2   37.92    3.69
   0   2  -2   37.57    4.23
   0   2  -2   36.68    3.35
   0   2  -2   40.96    3.87
   0   2  -2   40.78    3.32
   0  -2   2   37.49    3.31
   0  -2   2   41.67    3.05
   0  -2   2   41.92    3.87
   0  -2   2   38.71    3.38
   0  -2   2   41.26    3.82
   0  -2   2   51.77    6.43
  -1   2  -2  780.44   21.29
  -1   2  -2  813.64   21.34
  -1   2  -2  827.49   21.51
  -1   2  -2  791.71   20.65
   1  -2   2  712.75   22.04
   1  -2   2  787.38   21.26
   1  -2   2  801.86   21.71
  -2   2  -2  204.64    7.57
  -2   2  -2  191.91    7.52
  -2   2  -2  193.63    7.74
  -2   2  -2  200.43    7.33
   2  -2   2  212.44    7.67
   2  -2   2  197.13    8.24
   2  -2   2  204.61    7.58
  -3   2  -2  272.47    9.69
  -3   2  -2  274.55    9.53
  -3   2  -2  267.18    9.54
  -3   2  -2  264.21    9.63
   3  -2   2  272.26    9.63
   3  -2   2  261.22    9.66
  -4   2  -2   36.18    3.98
  -4   2  -2   40.86    3.36
  -4   2  -2   51.92    4.98
  -4   2  -2   37.77    4.12
  -4   2  -2   32.06    4.06
   4  -2   2   37.79    5.19
   4  -2   2   48.14    5.04
   4  -2   2   41.94    4.29
   4  -2   2   34.45    3.92
  -5   2  -2   16.41    3.47
  -5   2  -2   16.23    4.24
  -5   2  -2   17.62    3.70
  -5   2  -2   13.97    3.67
  -5   2  -2   16.34    2.20
   5  -2   2   14.84    2.73
   5  -2   2   23.22    3.85
   5  -2   2   22.22    4.47
   5  -2   2   16.36    4.07
   5  -2   2   16.82    3.59
  -6   2  -2   17.15    2.11
  -6   2  -2   14.95    3.98
  -6   2  -2   12.95    3.92
  -6   2  -2    9.34    3.52
   6  -2   2   21.04    4.30
   6  -2   2    8.18    3.52
   6  -2   2    8.15    5.96
   6  -2   2   16.36    4.04
   6  -2   2   13.68    2.68
  -7   2  -2   49.23    5.94
  -7   2  -2   54.28    5.85
  -7   2  -2   43.62    5.93
   7  -2   2   44.40    5.79
   7  -2   2   58.97    6.51
   7  -2   2   43.66    6.19
   7  -2   2   46.38    5.64
   7  -2   2   49.42    3.86
  -8   2  -2    3.17    2.00
  -8   2  -2    5.01    3.49
  -8   2  -2    0.67    3.79
   8  -2   2    3.74    1.38
   8  -2   2    1.79    4.99
   8  -2   2    6.66    4.23
   8  -2   2    2.74    3.79
   8  -2   2    4.75    3.53
   8   1  -2   92.33   10.68
   8   1  -2   71.48    5.92
   8   1  -2   71.20    6.27
   8   1  -2   53.67    8.56
   8   1  -2   62.06    7.90
  -8  -1   2   73.43    6.12
  -8  -1   2   51.00    7.72
   7   1  -2   26.42    4.11
   7   1  -2   28.70    4.10
   7   1  -2   26.98    5.31
   7   1  -2   27.78    4.01
  -7  -1   2   43.57    7.49
  -7  -1   2   30.31    4.38
   6   1  -2  365.80   14.56
   6   1  -2  372.03   14.85
   6   1  -2  364.66   12.43
   6   1  -2  370.54   12.43
   6   1  -2  365.00   12.46
  -6  -1   2  358.51   12.34
  -6  -1   2  342.15   15.83
  -6  -1   2  367.46   12.18
   5   1  -2  511.26   15.56
   5   1  -2  539.24   15.76
   5   1  -2  519.35   17.87
   5   1  -2  544.27   15.76
  -5  -1   2  517.29   15.64
  -5  -1   2  517.28   19.28
  -5  -1   2  525.85   15.11
  -5  -1   2  508.63   15.47
   4   1  -2  236.41    8.33
   4   1  -2  247.02    8.49
   4   1  -2  250.18    8.56
   4   1  -2  248.48    6.69
  -4  -1   2  264.68    8.54
   3   1  -2    0.47    1.84
   3   1  -2   -0.51    1.71
   3   1  -2    0.66    1.77
   3   1  -2    2.56    1.16
   3   1  -2    2.07    3.49
  -3  -1   2    2.48    1.94
  -3  -1   2    0.84    1.13
  -3  -1   2    0.53    0.80
  -3  -1   2   -0.87    1.72
   2   1  -2   24.56    2.29
   2   1  -2   23.02    2.29
   2   1  -2   15.06    3.02
   2   1  -2   26.66    2.56
   2   1  -2   27.20    2.46
  -2  -1   2   27.79    2.40
  -2  -1   2   27.14    2.20
  -2  -1   2   26.85    2.53
   1   1  -2 -162.00  750.75
  -1  -1   2  399.74  758.40
   0  -1   2 1816.60   44.87
   0  -1   2 1720.45   44.39
  -1   1  -2 1690.61   41.96
  -1   1  -2 1670.71   42.15
  -1   1  -2 1645.08   42.39
  -1   1  -2 1676.57   42.11
   1  -1   2 1670.93   42.11
   1  -1   2 1619.94   43.04
   1  -1   2 1654.09   41.94
   1  -1   2 1653.05   42.10
  -2   1  -2  160.50    5.53
  -2   1  -2  151.84    5.66
  -2   1  -2  155.73    6.33
  -2   1  -2  158.74    6.05
  -2   1  -2  155.94    6.06
   2  -1   2  152.54    6.00
   2  -1   2  153.42    5.71
  -3   1  -2    0.63    2.21
  -3   1  -2   -0.01    2.11
  -3   1  -2    1.29    1.82
  -3   1  -2    2.95    2.23
   3  -1   2   -0.47    2.19
   3  -1   2   -1.58    2.27
   3  -1   2   -2.94    2.30
  -4   1  -2  361.98   11.33
  -4   1  -2  328.91   11.52
  -4   1  -2  365.72   12.41
  -4   1  -2  346.22   11.57
   4  -1   2  350.10   11.60
   4  -1   2  345.87   12.30
   4  -1   2  341.49   11.63
   4  -1   2  342.92   11.23
  -5   1  -2   -1.90    2.36
  -5   1  -2   -2.39    1.57
  -5   1  -2   -2.60    2.85
  -5   1  -2    0.04    2.75
  -5   1  -2   -1.26    2.78
   5  -1   2    1.10    2.88
   5  -1   2   -0.46    2.78
   5  -1   2   -0.69    2.40
   5  -1   2   -2.05    2.28
  -6   1  -2  150.89    8.24
  -6   1  -2  156.80    8.10
  -6   1  -2  165.99    8.39
  -6   1  -2  154.05    5.04
   6  -1   2  146.87    7.91
   6  -1   2  152.82    8.02
   6  -1   2  141.44    8.10
   6  -1   2  154.55    4.48
  -7   1  -2   39.19    5.43
  -7   1  -2   36.46    5.24
  -7   1  -2   37.83    5.06
   7  -1   2   33.99    4.93
   7  -1   2   37.50    5.01
   7  -1   2   39.31    5.86
   7  -1   2   36.94    3.58
   7  -1   2   36.27    5.07
  -8   1  -2   49.31    6.49
  -8   1  -2   45.36    5.92
   8  -1   2   57.89    7.19
   8  -1   2   63.29    7.69
   8  -1   2   47.52    2.82
   8  -1   2   45.51    5.66
   8  -1   2   47.84    6.08
   8   0  -2    1.25    3.23
   8   0  -2    0.03    5.26
   8   0  -2   -5.03    4.27
   8   0  -2    3.29    3.46
  -8   0   2    2.72    6.05
  -8   0   2    1.03    1.95
  -8   0   2    4.08    3.10
   7   0  -2   12.72    5.21
   7   0  -2   14.95    3.75
   7   0  -2   12.25    3.30
  -7   0   2   10.14    4.97
   6   0  -2    4.48    3.02
   6   0  -2    6.93    3.07
   6   0  -2    3.11    3.60
  -6   0   2    4.31    3.32
   5   0  -2   48.89    4.60
   5   0  -2   54.93    5.70
   5   0  -2   56.22    4.83
   5   0  -2   51.33    5.61
  -5   0   2   49.95    4.49
  -5   0   2   51.38    6.20
   4   0  -2   31.81    4.19
   4   0  -2   36.07    3.60
   4   0  -2   39.53    3.83
   4   0  -2   38.55    4.62
  -4   0   2   30.44    2.61
  -4   0   2   40.00    3.87
  -4   0   2   32.55    3.41
   3   0  -2  150.43    6.02
   3   0  -2  147.39    4.33
   3   0  -2  148.68    5.87
  -3   0   2  141.44    5.97
  -3   0   2  145.63    5.22
  -3   0   2  140.28    5.96
   2   0  -2  644.73   17.96
   2   0  -2  680.21   17.10
   2   0  -2  659.34   17.06
   2   0  -2  702.10   18.07
  -2   0   2  641.10   17.04
  -2   0   2  673.37   18.04
  -2   0   2  648.06   16.72
   1   0  -2 1929.17   49.68
   1   0  -2 1973.88   49.32
   1   0  -2 1968.17   48.94
  -1   0   2 1962.66   49.74
  -1   0   2 1991.65   49.33
  -4   0  -2  368.81   12.86
  -4   0  -2  375.49   11.75
  -4   0  -2  369.78   11.72
  -4   0  -2  353.14   11.40
  -4   0  -2  372.31   10.17
   4   0   2  335.71   11.33
   4   0   2  363.66   11.54
   4   0   2  358.72   12.65
  -5   0  -2  508.68   16.10
  -5   0  -2  522.06   17.26
  -5   0  -2  508.62   13.55
  -5   0  -2  499.40   15.64
  -5   0  -2  508.72   15.63
   5   0   2  503.78   15.58
   5   0   2  503.40   15.23
   5   0   2  501.83   16.98
   5   0   2  523.84   15.75
  -6   0  -2  326.01   11.56
  -6   0  -2  334.59   12.59
  -6   0  -2  309.46   11.49
  -6   0  -2  318.20    8.39
   6   0   2  330.96   11.50
   6   0   2  323.85   12.80
   6   0   2  315.78    9.69
   6   0   2  317.88   11.61
   6   0   2  287.14   16.51
  -7   0  -2   44.67    6.05
  -7   0  -2   36.32    4.36
   7   0   2   24.28    4.12
   7   0   2   31.07    4.32
   7   0   2   32.21    5.90
   7   0   2   34.16    4.63
  -8   0  -2    3.79    4.19
   8   0   2    8.02    5.22
   8   0   2    1.36    3.26
   8   0   2    0.32    3.40
   8   0   2    4.42    1.59
   8  -1  -2   24.35    4.76
   8  -1  -2   24.52    6.54
   8  -1  -2   29.33    4.78
   8  -1  -2   36.37    6.94
  -8   1   2   29.85    7.14
   7  -1  -2    4.59    3.27
   7  -1  -2    1.62    3.51
   7  -1  -2   -2.20    4.24
  -7   1   2    2.33    3.65
  -7   1   2    2.02    1.72
   6  -1  -2   48.11    5.30
   6  -1  -2   54.92    6.51
   6  -1  -2   50.55    5.58
   6  -1  -2   53.60    6.28
  -6   1   2   47.89    5.07
   5  -1  -2   96.99    6.33
   5  -1  -2  108.13    6.59
   5  -1  -2  100.91    7.77
   5  -1  -2  104.42    7.38
  -5   1   2  102.97    6.41
  -5   1   2  106.74    6.43
   4  -1  -2  228.77    8.94
   4  -1  -2  228.06   10.00
   4  -1  -2  237.86    8.84
   4  -1  -2  225.63    9.62
  -4   1   2  230.50    8.98
  -4   1   2  224.10    8.72
   3  -1  -2    4.39    2.82
   3  -1  -2   -1.40    2.05
   3  -1  -2    4.19    2.56
  -3   1   2   -1.23    2.30
  -3   1   2    2.46    1.13
  -3   1   2    0.05    1.05
  -3   1   2   -1.19    2.26
   2  -1  -2 2073.94   52.16
   2  -1  -2 2128.75   53.37
   2  -1  -2 2038.58   53.25
   2  -1  -2 2079.32   53.99
  -2   1   2 2135.63   53.39
  -2   1   2 2086.97   51.63
  -2   1   2 2053.04   52.16
  -2   1   2 2189.74   53.43
   1  -1  -2 1847.83   47.12
   1  -1  -2 1766.07   45.91
   1  -1  -2 1865.26   46.00
   1  -1  -2 1792.72   45.37
  -1   1   2 1757.41   45.92
  -1   1   2 1880.06   46.01
  -1   1   2 1808.64   45.38
  -2  -1  -2   24.38   15.40
  -3  -1  -2 1740.73   43.48
  -3  -1  -2 1719.30   45.15
  -3  -1  -2 1707.15   44.49
  -3  -1  -2 1767.93   43.94
   3   1   2 1645.20   44.37
   3   1   2 1756.83   43.84
   3   1   2 1743.87   45.21
   3   1   2 1758.75   43.48
   3   1   2 1763.25   43.85
   3   1   2 1729.51   43.21
  -4  -1  -2  366.65   12.20
  -4  -1  -2  372.59    9.95
  -4  -1  -2  355.44   12.52
  -4  -1  -2  358.03   10.94
   4   1   2  352.57   10.75
   4   1   2  347.71   12.37
   4   1   2  344.72   10.36
   4   1   2  354.23   10.70
   4   1   2  344.37    9.81
  -5  -1  -2  296.55    8.37
  -5  -1  -2  311.16   10.06
  -5  -1  -2  297.25   11.28
  -5  -1  -2  287.36   11.68
   5   1   2  315.21   12.05
   5   1   2  301.66    9.78
   5   1   2  296.47   10.02
   5   1   2  300.08    9.52
   5   1   2  293.39    9.86
  -6  -1  -2   37.37    5.22
  -6  -1  -2   33.50    3.27
  -6  -1  -2   43.67    4.35
   6   1   2   44.97    7.30
   6   1   2   43.11    4.20
   6   1   2   37.51    3.94
   6   1   2   33.97    3.76
   6   1   2   31.32    3.43
  -7  -1  -2  212.27    8.71
  -7  -1  -2  218.43   10.95
   7   1   2  226.81   11.62
   7   1   2  216.72    9.20
   7   1   2  209.79    8.97
   7   1   2  203.38    7.57
   7   1   2  210.01    8.85
  -8  -1  -2   35.38    4.59
  -8  -1  -2   38.02    6.40
   8   1   2   29.49    4.25
   8   1   2   27.99    4.59
   8   1   2   20.75    4.14
   8   1   2   29.06    3.02
   8   1   2   31.48    6.38
  -9  -1  -2    3.57    1.68
  -9  -1  -2    5.42    4.55
   9   1   2   -1.38    2.70
   9   1   2    0.76    4.79
   9   1   2    6.03    3.42
   9   1   2   -2.52    3.81
   7  -2  -2   66.82    6.85
   7  -2  -2   67.10    8.02
   7  -2  -2   51.60    6.17
  -7   2   2   68.41   10.85
   6  -2  -2   83.41    8.58
   6  -2  -2   91.75    7.73
   6  -2  -2   91.00    7.45
   6  -2  -2   86.95    6.95
  -6   2   2   78.69    7.06
  -6   2   2   85.34    6.35
   5  -2  -2    1.64    3.09
   5  -2  -2    3.39    3.22
   5  -2  -2    5.18    3.10
   5  -2  -2   -2.63    3.33
  -5   2   2    1.25    3.26
  -5   2   2    1.24    3.07
   4  -2  -2  133.42    6.91
   4  -2  -2  153.36    7.53
   4  -2  -2  135.81    8.06
   4  -2  -2  131.38    7.18
  -4   2   2  134.93    7.25
  -4   2   2  138.33    6.93
  -4   2   2  138.21    4.59
   3  -2  -2  216.32    9.26
   3  -2  -2  219.10    8.35
   3  -2  -2  179.15    7.96
   3  -2  -2  224.24    8.42
  -3   2   2  220.88    8.61
  -3   2   2  205.54    6.52
  -3   2   2  219.74    8.48
   2  -2  -2    3.22    2.75
   2  -2  -2    2.39    2.31
   2  -2  -2   -0.31    2.24
  -2   2   2    3.28    2.30
  -2   2   2   -0.68    2.19
  -2   2   2    4.16    1.50
  -2   2   2    4.67    1.17
   1  -2  -2 1542.85   40.11
   1  -2  -2 1608.27   39.56
   1  -2  -2 1557.80   40.69
   1  -2  -2 1577.62   40.18
  -1   2   2 1526.55   41.06
  -1   2   2 1606.91   39.58
  -1   2   2 1546.48   39.26
  -1   2   2 1535.84   40.17
   0  -2  -2 1036.91   27.08
   0  -2  -2 1075.92   26.73
   0  -2  -2 1012.61   26.67
   0  -2  -2 1045.95   26.60
   0  -2  -2  994.21   26.15
   0   2   2 1039.52   26.75
   0   2   2  999.89   26.65
   0   2   2 1031.51   26.61
   0   2   2 1047.98   27.17
  -1  -2  -2    8.00    1.75
  -1  -2  -2    6.74    1.88
  -1  -2  -2  138.97 1414.17
  -1  -2  -2    8.24    2.01
  -1  -2  -2    4.69    1.60
   1   2   2    7.61    1.93
   1   2   2 -128.09  787.56
   1   2   2    4.86    1.64
   1   2   2   10.07    1.85
   1   2   2    5.61    1.95
   1   2   2    3.67    1.59
   2   2   2  128.73  971.94
  -3  -2  -2  359.84    9.78
  -3  -2  -2  357.47    9.85
  -3  -2  -2  359.19   11.60
  -3  -2  -2  362.19   10.11
   3   2   2  354.00   11.54
   3   2   2  326.62    9.84
   3   2   2  354.55    9.85
   3   2   2  366.09    9.78
   3   2   2  346.43   11.60
   3   2   2  356.51   10.06
  -4  -2  -2   28.88    2.65
  -4  -2  -2   26.91    2.69
  -4  -2  -2   31.63    3.88
  -4  -2  -2   27.11    2.47
  -4  -2  -2   36.21    4.31
   4   2   2   26.12    2.38
   4   2   2   31.68    3.97
   4   2   2   29.60    2.77
   4   2   2   32.12    2.56
   4   2   2   35.77    4.49
  -5  -2  -2   13.40    3.46
  -5  -2  -2   14.43    1.67
  -5  -2  -2   12.84    2.33
  -5  -2  -2   11.63    2.19
  -5  -2  -2   11.17    3.73
   5   2   2   11.83    2.15
   5   2   2    9.89    2.24
   5   2   2    9.45    2.33
   5   2   2    7.42    3.02
   5   2   2    9.52    2.21
   5   2   2   14.18    1.63
  -6  -2  -2   22.71    3.56
  -6  -2  -2   28.52    4.76
  -6  -2  -2   29.39    3.17
   6   2   2   32.81    3.37
   6   2   2   22.56    5.86
   6   2   2   25.09    3.21
   6   2   2   28.10    3.32
   6   2   2   29.87    3.26
  -7  -2  -2   37.70    3.79
  -7  -2  -2   44.86    4.43
  -7  -2  -2   48.63    6.71
   7   2   2   48.65    6.37
   7   2   2   41.54    4.12
   7   2   2   41.33    4.23
   7   2   2   40.99    4.23
   7   2   2   42.74    4.13
   7   2   2   42.95    3.75
  -8  -2  -2   -0.75    2.20
  -8  -2  -2    7.91    4.89
  -8  -2  -2    5.82    3.10
   8   2   2    1.52    2.90
   8   2   2    5.47    2.64
   8   2   2    4.72    2.12
   8   2   2    4.51    3.28
   8   2   2    7.82    2.92
   8   2   2    4.67    4.95
  -9  -2  -2   21.65    6.20
  -9  -2  -2   11.93    3.32
   9   2   2   15.33    3.92
   9   2   2   13.36    5.57
   9   2   2   12.85    2.63
   9   2   2    9.25    3.11
   7  -3  -2   -4.46    3.93
   7  -3  -2    2.29    3.70
   7  -3  -2    0.78    5.54
  -7   3   2    4.23    2.36
  -7   3   2   -0.10    4.49
   6  -3  -2    3.24    4.30
   6  -3  -2    2.86    4.21
   6  -3  -2    4.29    3.40
   6  -3  -2    4.51    3.91
  -6   3   2   -2.62    3.48
  -6   3   2    3.39    3.30
   5  -3  -2   76.44    6.44
   5  -3  -2   96.62    8.47
   5  -3  -2   96.91    7.08
   5  -3  -2   87.02    6.82
  -5   3   2  106.18    7.48
  -5   3   2   83.07    3.64
  -5   3   2   95.29    7.15
   4  -3  -2  258.88   11.54
   4  -3  -2  264.79   10.71
   4  -3  -2  245.40   10.10
   4  -3  -2  252.76   10.43
  -4   3   2  263.95   10.52
  -4   3   2  256.08    8.08
  -4   3   2  262.58   10.49
   3  -3  -2  169.26    7.24
   3  -3  -2  174.85    7.80
   3  -3  -2  165.05    7.73
   3  -3  -2  178.41    8.79
  -3   3   2  170.05    7.76
  -3   3   2  190.04    9.07
  -3   3   2  174.72    8.12
  -3   3   2  184.32    7.09
   2  -3  -2  907.41   24.83
   2  -3  -2  881.85   24.79
   2  -3  -2  894.06   25.55
  -2   3   2  854.14   22.75
  -2   3   2  939.30   24.99
  -2   3   2  842.38   24.37
  -2   3   2  913.98   25.66
  -2   3   2  904.31   23.30
   1  -3  -2 1359.49   34.41
   1  -3  -2 1261.99   34.27
   1  -3  -2 1306.78   34.99
  -1   3   2 1311.39   34.37
  -1   3   2 1291.88   34.59
  -1   3   2 1301.15   33.89
  -1   3   2 1311.09   35.03
  -1   3   2 1305.19   34.19
   0  -3  -2  213.95    7.30
   0  -3  -2  222.10    8.34
   0  -3  -2  226.00    7.52
   0  -3  -2  233.85    7.74
   0  -3  -2  228.32    7.58
   0   3   2  240.25    7.62
   0   3   2  245.02    7.66
   0   3   2  212.03    8.06
   0   3   2  220.19    7.57
  -1  -3  -2  234.18    8.73
  -1  -3  -2  -21.86 2108.27
  -1  -3  -2  233.85    7.79
  -1  -3  -2  230.56    7.23
  -1  -3  -2  232.02    7.08
  -1  -3  -2  234.16    7.76
   1   3   2  244.16    7.30
   1   3   2  246.54    8.08
   1   3   2  237.63    7.25
   1   3   2  237.90    7.90
   1   3   2  229.50   10.13
   1   3   2  234.52    7.73
  -2  -3  -2 1761.59   44.48
  -2  -3  -2 1718.16   44.07
  -2  -3  -2 1771.90   44.30
  -2  -3  -2 1751.22   43.34
  -2  -3  -2 1785.37   43.39
   2   3   2 1701.41   43.47
   2   3   2 1762.76   43.34
   2   3   2 1737.52   44.68
   2   3   2 1730.99   44.28
   2   3   2 -219.49 1696.83
   2   3   2 1698.68   44.05
  -3  -3  -2  187.32    7.57
  -3  -3  -2  178.37    5.27
  -3  -3  -2  187.14    6.48
  -3  -3  -2  191.08    5.37
   3   3   2  335.53 2332.53
   3   3   2  180.18    7.27
   3   3   2  189.47    5.40
   3   3   2  176.07    6.36
   3   3   2  186.56    8.31
   3   3   2  184.11    5.21
   3   3   2  182.71    6.37
   3   3   2  188.93    7.50
  -4  -3  -2  361.11   12.48
  -4  -3  -2  369.39    9.75
  -4  -3  -2  351.35    9.70
  -4  -3  -2  357.46   10.46
   4   3   2  338.69   10.78
   4   3   2  345.03   12.76
   4   3   2  353.77   12.36
   4   3   2  359.56    9.57
   4   3   2  353.91   11.50
   4   3   2  356.62    9.52
   4   3   2  339.98   10.33
  -5  -3  -2  850.77   21.87
  -5  -3  -2  852.52   25.03
   5   3   2  830.64   22.87
   5   3   2  812.96   25.17
   5   3   2  812.30   21.62
   5   3   2  835.33   23.47
   5   3   2  823.51   21.61
   5   3   2  843.16   24.96
   5   3   2  833.83   21.96
  -6  -3  -2   33.16    5.35
  -6  -3  -2   34.83    3.30
  -6  -3  -2   31.01    2.99
   6   3   2   39.71    3.71
   6   3   2   25.61    6.55
   6   3   2   27.16    3.57
   6   3   2   33.62    2.59
   6   3   2   35.25    3.04
  -7  -3  -2  135.63    5.99
  -7  -3  -2  135.65    5.80
  -7  -3  -2  128.22    9.53
   7   3   2  130.24    6.11
   7   3   2  128.98    6.86
   7   3   2  139.42    5.79
   7   3   2  119.64    5.77
   7   3   2  134.47    6.99
  -8  -3  -2  173.13   11.31
   8   3   2  172.47    8.19
   8   3   2  171.39    7.22
   8   3   2  173.10    9.76
   8   3   2  165.54    8.50
   8   3   2  164.70    6.89
   8   3   2  172.17   11.33
   8   3   2  163.60    6.92
  -9  -3  -2    1.48    1.27
  -9  -3  -2    8.23    2.83
   9   3   2    6.40    2.56
   9   3   2    5.81    3.49
   9   3   2   -0.72    5.09
   9   3   2    2.16    3.61
   9   3   2    6.58    2.04
   9   3   2    6.16    2.56
   7  -4  -2   76.11    7.84
   7  -4  -2   50.29    6.77
  -7   4   2   82.53   10.10
   6  -4  -2   14.87    4.18
   6  -4  -2   10.63    4.54
   6  -4  -2   15.20    4.61
   6  -4  -2    6.66    5.08
  -6   4   2   18.14    5.32
  -6   4   2   16.73    4.44
   5  -4  -2   71.90    7.12
   5  -4  -2   71.04    6.14
   5  -4  -2   76.45    8.53
   5  -4  -2   76.99    7.63
  -5   4   2   62.74    6.44
  -5   4   2   69.14    3.91
  -5   4   2   71.27    7.18
   4  -4  -2    4.40    2.53
   4  -4  -2    7.79    4.12
   4  -4  -2    3.10    3.26
  -4   4   2    4.98    2.07
  -4   4   2   -0.24    3.22
  -4   4   2    3.15    3.50
   3  -4  -2   -1.27    2.65
   3  -4  -2    1.51    1.93
   3  -4  -2    5.76    3.38
   3  -4  -2    4.33    3.04
  -3   4   2    2.99    1.75
  -3   4   2    1.75    1.94
  -3   4   2    3.44    2.92
  -3   4   2   -0.40    2.75
  -3   4   2    3.98    3.39
   2  -4  -2   28.85    4.19
   2  -4  -2   27.84    3.75
   2  -4  -2   28.05    3.82
   2  -4  -2   23.29    3.89
   2  -4  -2   32.43    3.13
  -2   4   2   26.49    2.39
  -2   4   2   28.80    2.98
  -2   4   2   27.45    4.40
  -2   4   2   28.09    3.74
  -2   4   2   26.86    3.77
  -2   4   2   30.85    3.05
   1  -4  -2   11.57    2.93
   1  -4  -2    9.57    2.74
   1  -4  -2   14.26    2.46
   1  -4  -2    9.72    3.07
  -1   4   2   13.03    3.02
  -1   4   2   10.09    2.78
  -1   4   2   14.06    2.40
  -1   4   2   12.80    3.33
  -1   4   2    9.54    2.24
   0  -4  -2   50.13    4.78
   0  -4  -2   48.01    3.73
   0  -4  -2   53.04    4.02
   0  -4  -2   51.02    3.84
   0  -4  -2   52.65    3.96
   0   4   2   44.26    3.77
   0   4   2   52.96    5.23
   0   4   2   48.19    3.76
   0   4   2   46.97    3.73
   0   4   2   48.14    3.75
   0   4   2   46.90    4.07
  -1  -4  -2   63.64    5.03
  -1  -4  -2   67.18    3.77
  -1  -4  -2   61.54    3.75
  -1  -4  -2   -7.56 2316.83
  -1  -4  -2   65.92    4.49
  -1  -4  -2   65.50    2.96
   1   4   2   65.66    4.44
   1   4   2   67.92    4.85
   1   4   2   66.73    3.74
   1   4   2   60.81    4.32
   1   4   2   66.63    4.47
   1   4   2   67.26    3.73
  -2  -4  -2  561.01 2047.19
   2   4   2  679.59 3070.42
  -3  -4  -2 -303.53 1364.27
  -3  -4  -2  979.92   23.97
  -3  -4  -2  920.49   25.63
  -3  -4  -2  953.35   23.91
  -3  -4  -2  990.62   26.27
   3   4   2  942.10   24.96
   3   4   2  941.58   25.49
   3   4   2  939.47   27.50
   3   4   2  973.07   23.93
   3   4   2  977.41   26.40
   3   4   2  953.84   25.94
   3   4   2  921.62   25.49
   3   4   2  949.58   26.26
   3   4   2  956.38   26.09
   3   4   2  944.84   23.79
  -4  -4  -2   13.28    3.00
   4   4   2   14.55    2.95
   4   4   2   20.76    2.48
   4   4   2   12.41    3.26
   4   4   2   16.13    2.85
   4   4   2    9.99 1025.49
   4   4   2   14.96    2.90
   4   4   2   15.05    3.15
   4   4   2   12.62    3.58
  -5  -4  -2  365.15    9.47
  -5  -4  -2  349.53    9.36
   5   4   2  206.52 1649.65
   5   4   2  363.06   12.40
   5   4   2  363.92   12.67
   5   4   2  355.60   10.90
   5   4   2  349.67   11.63
   5   4   2  359.65   11.71
   5   4   2  352.56   14.06
   5   4   2  356.53   13.24
  -6  -4  -2   79.31    3.52
  -6  -4  -2   80.23    3.37
   6   4   2   84.25    6.42
   6   4   2   83.21    6.70
   6   4   2   80.80    3.05
   6   4   2   75.14    9.91
   6   4   2   79.86    4.21
   6   4   2   77.80    5.19
   6   4   2   83.57    3.15
   6   4   2   79.43    5.75
  -7  -4  -2   27.12    2.48
  -7  -4  -2   28.86    2.68
   7   4   2   26.73    3.48
   7   4   2   22.48    2.23
   7   4   2   25.75    4.74
   7   4   2   21.95    3.87
   7   4   2   26.18    2.48
   7   4   2   25.22    2.27
  -8  -4  -2   32.87    3.03
   8   4   2   29.83    4.24
   8   4   2   39.36    4.02
   8   4   2   30.91    3.04
   8   4   2   32.73    4.56
   8   4   2   27.37    2.59
   8   4   2   48.79    6.51
  -9  -4  -2    1.64    1.21
  -9  -4  -2    0.51    2.06
   9   4   2   -3.95    2.97
   9   4   2   -0.53    9.98
   9   4   2    0.58    4.60
   9   4   2    0.81    1.82
   9   4   2    2.35    2.22
   9   4   2    1.17    1.73
   9   4   2   -7.30    3.57
   9   4   2   -3.89    2.90
   6  -5  -2    9.21    4.70
   6  -5  -2    2.70    2.58
   6  -5  -2   11.95    4.89
   6  -5  -2   16.99    6.26
  -6   5   2   23.01    5.24
  -6   5   2   13.27    6.19
   5  -5  -2   66.13    5.95
   5  -5  -2   80.33    7.49
   5  -5  -2   73.41    8.57
   5  -5  -2   64.41    6.92
  -5   5   2   75.73    7.72
  -5   5   2   72.32    4.59
  -5   5   2   68.08    7.02
   4  -5  -2  360.96   15.27
   4  -5  -2  362.11   14.18
   4  -5  -2  354.64   12.51
   4  -5  -2  374.95   14.66
  -4   5   2  370.89   15.59
  -4   5   2  352.64   14.47
  -4   5   2  400.27   14.69
  -4   5   2  367.05   12.01
   3  -5  -2   78.82    6.29
   3  -5  -2   74.24    6.38
   3  -5  -2   87.44   11.81
   3  -5  -2   72.41    4.62
  -3   5   2   74.19    5.04
  -3   5   2   84.06    6.36
  -3   5   2   71.56    6.71
  -3   5   2   81.98    7.83
  -3   5   2   68.45    4.55
   2  -5  -2  937.08   24.87
   2  -5  -2  976.93   25.95
   2  -5  -2  923.69   27.13
   2  -5  -2  947.76   28.27
   2  -5  -2  945.49   27.23
  -2   5   2  950.62   25.35
  -2   5   2  953.25   28.30
  -2   5   2  922.65   27.15
  -2   5   2  972.34   25.95
  -2   5   2  968.64   27.32
  -2   5   2  938.07   26.17
   1  -5  -2  562.87   17.32
   1  -5  -2  609.35   17.82
   1  -5  -2  556.88   14.61
   1  -5  -2  578.00   18.30
   1  -5  -2  558.47   16.67
  -1   5   2  592.74   16.76
  -1   5   2  553.05   17.25
  -1   5   2  566.16   18.42
  -1   5   2  550.09   17.23
  -1   5   2  572.27   16.88
  -1   5   2  566.37   16.24
   0  -5  -2  272.10    9.65
   0  -5  -2  268.90   10.68
   0  -5  -2  263.34    9.44
   0  -5  -2  258.69    9.52
   0  -5  -2  278.73    9.10
   0   5   2  285.91   10.98
   0   5   2  279.19    9.72
   0   5   2  274.86    9.43
   0   5   2  272.40    9.65
   0   5   2  274.85    9.54
   0   5   2  283.74    9.60
  -1  -5  -2  970.80   27.31
  -1  -5  -2 1002.33   26.74
  -1  -5  -2 1003.77   28.05
  -1  -5  -2 1029.84   27.49
  -1  -5  -2  982.44   26.72
   1   5   2  990.53   27.44
   1   5   2 1043.97   26.83
   1   5   2 1034.10   28.15
   1   5   2  968.05   26.72
   1   5   2 1032.51   27.54
   1   5   2  987.93   27.32
  -2  -5  -2   55.04    4.82
  -2  -5  -2   54.68    3.24
  -2  -5  -2   57.06    3.41
  -2  -5  -2  -36.02 1177.88
  -2  -5  -2   52.22    3.55
  -2  -5  -2   62.41    5.20
   2   5   2   61.62    5.16
   2   5   2   56.99    3.29
   2   5   2   57.51    4.73
   2   5   2   57.23    3.33
   2   5   2   56.75    4.49
   2   5   2   64.64    5.02
   2   5   2   55.55    4.40
   2   5   2   52.16    5.12
  -3  -5  -2 1056.82 2841.81
  -3  -5  -2   -0.77    1.90
  -3  -5  -2    1.03    1.17
  -3  -5  -2   -0.77    1.08
  -3  -5  -2   -5.01    2.67
  -3  -5  -2    0.65    2.62
   3   5   2   -0.30    2.56
   3   5   2   -0.52    2.51
   3   5   2    0.75    1.04
   3   5   2   -1.64    1.88
   3   5   2    0.21    2.58
   3   5   2    1.86    1.92
   3   5   2    0.32    2.09
   3   5   2 -143.34 2251.79
   3   5   2   -0.16    2.29
   3   5   2    2.01    1.19
   4   5   2    1.00    2.39
   4   5   2    3.66    2.38
   4   5   2    0.14    3.34
   4   5   2   -1.37    2.38
   4   5   2    1.62    2.36
   4   5   2    5.64    2.98
   4   5   2    1.62    2.58
   4   5   2    1.52    1.95
   4   5   2 -388.02 2147.00
   5   5   2  753.83   22.42
   5   5   2  734.26   21.61
   5   5   2  742.39   22.25
   5   5   2  731.56   21.48
   5   5   2  748.21   24.30
   5   5   2  750.18   20.80
   5   5   2  737.33   21.36
   5   5   2  734.31   22.71
   6   5   2  155.94   10.62
   6   5   2  157.75    8.28
   6   5   2  164.25    7.99
   6   5   2  151.27    8.99
   6   5   2  154.82    9.67
   6   5   2  158.27    6.54
   6   5   2  153.14    7.33
   6   5   2  146.21    9.54
   7   5   2   63.17    6.09
   7   5   2   71.18    5.37
   7   5   2   55.96    6.68
   7   5   2   60.29    6.99
   7   5   2   59.39    6.56
   7   5   2   60.36    4.10
   7   5   2   68.22    6.53
   8   5   2  190.63    9.64
   8   5   2  209.19    7.05
   8   5   2  182.58    8.37
   8   5   2  185.02   10.57
   8   5   2  171.13   11.63
   8   5   2  198.74   11.71
   8   5   2  187.83   11.17
   9   5   2   26.02    4.85
   9   5   2   13.09    3.80
   9   5   2   19.41    3.47
   9   5   2   17.17    4.40
   9   5   2   12.71    4.67
   9   5   2   16.94    5.71
   9   5   2   -0.34   11.82
   9   5   2   15.04    5.59
  -6   6   2    3.23    1.54
   5  -6  -2   55.09    7.69
   5  -6  -2   49.85    6.66
   5  -6  -2   54.20    6.88
  -5   6   2   46.65    6.70
  -5   6   2   43.44    4.38
  -5   6   2   51.36    6.60
   4  -6  -2   74.30   11.39
   4  -6  -2   66.89    8.08
   4  -6  -2   74.14    5.17
   4  -6  -2   76.46    7.39
  -4   6   2   76.26    8.41
  -4   6   2   76.17    5.48
  -4   6   2   77.76    7.56
  -4   6   2   69.61    7.25
   3  -6  -2   26.36    3.53
   3  -6  -2   25.17    4.88
   3  -6  -2   20.20    4.45
   3  -6  -2   22.70    2.61
   3  -6  -2   21.48    5.45
  -3   6   2   24.54    3.65
  -3   6   2   22.48    4.92
  -3   6   2   20.24    5.79
  -3   6   2   26.19    4.88
   2  -6  -2   -1.06    3.14
   2  -6  -2   -0.80    3.08
   2  -6  -2    0.04    1.17
   2  -6  -2    0.60    2.55
  -2   6   2    6.28    2.68
  -2   6   2    4.32    2.01
  -2   6   2    3.13    2.52
  -2   6   2   -3.25    3.41
  -2   6   2    1.88    3.10
  -2   6   2   -0.75    3.09
   1  -6  -2  262.74   10.28
   1  -6  -2  270.62   11.41
   1  -6  -2  252.88    9.72
   1  -6  -2  272.57   10.29
   1  -6  -2  256.18   10.02
  -1   6   2  249.72   10.09
  -1   6   2  265.86   10.24
  -1   6   2  265.52   11.73
  -1   6   2  255.35    9.79
  -1   6   2  253.33    9.85
  -1   6   2  269.98    9.30
   0  -6  -2  211.24    8.62
   0  -6  -2  225.47    8.87
   0  -6  -2  218.34    8.60
   0  -6  -2  211.52    8.15
   0  -6  -2  215.79    9.74
   0   6   2  214.88    8.54
   0   6   2  218.05    8.78
   0   6   2  216.15    8.49
   0   6   2  238.18    9.03
   0   6   2  230.92   10.26
   0   6   2  207.91    8.73
  -1  -6  -2    3.51    2.29
  -1  -6  -2    6.18    2.93
  -1  -6  -2    3.92    2.38
  -1  -6  -2    5.17    2.77
  -1  -6  -2    4.04    3.15
   1   6   2    0.30    2.90
   1   6   2   -0.71    2.14
   1   6   2    4.25    2.80
   1   6   2    6.92    2.72
   1   6   2    4.55    2.85
   1   6   2    3.29    2.31
  -2  -6  -2   49.48    5.10
  -2  -6  -2   48.47    3.69
  -2  -6  -2   50.25    3.60
  -2  -6  -2   56.61    4.95
  -2  -6  -2   53.59    3.54
  -2  -6  -2   55.98    5.41
  -2  -6  -2  205.93 1675.36
   2   6   2   53.65    3.66
   2   6   2   47.16    4.65
   2   6   2   54.38    5.40
   2   6   2   58.45    4.99
   2   6   2   50.39    4.79
   2   6   2   56.69    3.57
   2   6   2   51.93    4.10
  -3  -6  -2  261.87   10.73
  -3  -6  -2  280.79    8.31
  -3  -6  -2   19.52 1360.78
  -3  -6  -2  277.77    8.33
  -3  -6  -2  287.74   10.89
   3   6   2  279.29   10.64
   3   6   2  288.25    8.30
   3   6   2  268.30   10.58
   3   6   2  299.62   10.33
   3   6   2  279.96    8.87
   3   6   2  280.12   10.77
   3   6   2  280.85   10.45
   3   6   2  267.70    9.59
   3   6   2  275.23    8.24
  -4  -6  -2   74.72 1807.19
  -4  -6  -2    3.22    3.04
   4   6   2    3.81    2.38
   4   6   2    1.77    2.47
   4   6   2    3.37    2.62
   4   6   2   -1.16    2.25
   4   6   2    1.64    2.39
   4   6   2   -1.28    2.99
   4   6   2    1.55    2.64
   4   6   2    0.57    2.79
   4   6   2 -651.85 2607.51
   5   6   2    1.21    6.25
   5   6   2    7.16    2.97
   5   6   2    0.22    2.23
   5   6   2    1.44    2.80
   5   6   2    0.12    2.51
   5   6   2    0.96    2.46
   5   6   2    0.95    4.64
   5   6   2    4.45    3.16
   5   6   2    0.95    2.75
   6   6   2   50.56    5.57
   6   6   2   42.29    5.33
   6   6   2   38.42    5.22
   6   6   2   46.07    7.72
   6   6   2   41.99    4.72
   6   6   2   32.88    3.51
   6   6   2   36.08    4.41
   7   6   2   46.05    6.26
   7   6   2   30.42    5.06
   7   6   2   34.79    4.93
   7   6   2   62.08    9.84
   7   6   2   39.21    5.85
   7   6   2   34.02    4.54
   7   6   2   39.69    3.75
   7   6   2   44.23    5.64
   8   6   2    8.85    4.79
   8   6   2   15.01    3.57
   8   6   2   10.28    2.37
   8   6   2   14.11    5.05
   8   6   2    9.54    4.23
   8   6   2    1.05   10.92
   8   6   2    5.63    4.27
   8   6   2   12.81    4.07
   9   6   2   31.67    2.95
   9   6   2   46.08    5.62
   9   6   2   54.54   10.97
   9   6   2   44.27    5.78
   9   6   2   37.48    4.55
   9   6   2   44.91    7.30
   9   6   2   29.09    6.55
   5  -7  -2   -0.11    3.96
   5  -7  -2    2.04    5.10
   5  -7  -2   -4.16    4.86
   5  -7  -2   -3.49    1.41
  -5   7   2    1.52    4.67
  -5   7   2    2.31    4.12
  -5   7   2    0.03    4.70
  -5   7   2   -4.39    2.41
   4  -7  -2   29.64    5.50
   4  -7  -2   31.67    6.67
   4  -7  -2   33.83    6.00
  -4   7   2   37.12    6.92
  -4   7   2   32.34    4.43
  -4   7   2   44.69    6.52
  -4   7   2   28.52    5.73
   3  -7  -2   10.77    3.15
   3  -7  -2    7.42    4.14
   3  -7  -2    4.63    4.91
  -3   7   2   13.06    4.52
  -3   7   2    9.99    5.12
  -3   7   2    8.57    3.09
  -3   7   2    7.18    4.20
   2  -7  -2   10.98    4.57
   2  -7  -2   10.74    3.35
   2  -7  -2   11.66    4.00
   2  -7  -2    6.87    3.95
   2  -7  -2   11.73    4.91
  -2   7   2    1.36    4.13
  -2   7   2   10.98    2.71
  -2   7   2    3.51    3.16
  -2   7   2   -0.09    3.47
  -2   7   2    2.62    3.99
  -2   7   2    8.50    3.14
   1  -7  -2   25.84    4.99
   1  -7  -2   25.46    4.15
   1  -7  -2   25.93    4.43
   1  -7  -2   30.83    4.66
   1  -7  -2   33.41    4.45
  -1   7   2   28.61    3.96
  -1   7   2   30.92    4.45
  -1   7   2   28.41    3.74
  -1   7   2   31.77    5.27
  -1   7   2   31.90    4.88
  -1   7   2   24.71    4.02
   0  -7  -2   54.99    5.40
   0  -7  -2   62.50    5.14
   0  -7  -2   58.05    5.08
   0  -7  -2   52.77    5.18
   0  -7  -2   58.11    6.39
   0  -7  -2   57.16    4.83
   0   7   2   51.65    4.90
   0   7   2   49.56    5.10
   0   7   2   57.26    6.24
   0   7   2   58.71    5.14
   0   7   2   61.56    5.39
   0   7   2   50.43    5.28
  -1  -7  -2  348.23   13.51
  -1  -7  -2  349.82   11.08
  -1  -7  -2  312.66   11.37
  -1  -7  -2  357.30   12.65
  -1  -7  -2  352.22   12.57
  -1  -7  -2  326.01   11.39
   1   7   2  373.24   12.73
   1   7   2  333.30   12.28
   1   7   2  337.54   11.48
   1   7   2  336.65   12.27
   1   7   2  347.71   11.67
   1   7   2  349.05   13.46
  -2  -7  -2   71.58    4.41
  -2  -7  -2   74.68    5.65
  -2  -7  -2   71.73    6.09
  -2  -7  -2   70.81    3.99
  -2  -7  -2   74.76    6.50
   2   7   2   75.16    4.51
   2   7   2   72.76    5.57
   2   7   2   74.45    5.74
   2   7   2   81.50    5.94
   2   7   2   79.58    3.97
   2   7   2   82.06    4.69
   2   7   2   77.96    6.60
  -3  -7  -2    3.60    3.08
  -3  -7  -2    0.11    1.59
  -3  -7  -2   -2.37    3.49
  -3  -7  -2   -1.18    9.61
  -3  -7  -2    0.02    2.57
  -3  -7  -2    2.30    1.77
   3   7   2   -2.16    2.01
   3   7   2   -1.43    2.77
   3   7   2    1.33    1.64
   3   7   2   -0.45    2.02
   3   7   2   -2.94    2.92
   3   7   2    0.93    2.92
   3   7   2   -1.68    2.57
  -4  -7  -2  264.38   11.86
  -4  -7  -2  271.30    7.73
  -4  -7  -2  275.20    7.73
  -4  -7  -2  269.01   11.27
   4   7   2  293.24   13.37
   4   7   2  282.85    7.61
   4   7   2  262.54   10.93
   4   7   2  265.09   10.46
   4   7   2  266.36   10.89
   4   7   2  276.44   10.44
   4   7   2  254.58    9.39
   4   7   2  264.85   11.07
   4   7   2  269.73    7.54
   4   7   2  276.18   11.38
   5   7   2  457.62   18.65
   5   7   2  433.88   14.52
   5   7   2  431.98   15.67
   5   7   2  434.85   15.23
   5   7   2  439.60   14.20
   5   7   2  440.06   17.65
   5   7   2  430.12   15.36
   5   7   2  439.99   15.29
   6   7   2   14.04    3.12
   6   7   2   18.17    4.22
   6   7   2   25.06    5.14
   6   7   2   24.32    4.39
   6   7   2   22.60    4.64
   6   7   2   17.93    5.47
   6   7   2   22.41    4.68
   6   7   2   30.26    4.63
   6   7   2    3.96   12.70
   7   7   2  141.19    8.84
   7   7   2  116.23    8.77
   7   7   2  138.35    7.96
   7   7   2  155.76    9.85
   7   7   2  126.32   11.56
   7   7   2  137.51    6.86
   7   7   2  133.20    8.43
   7   7   2  122.09    8.25
   8   7   2    1.51   10.33
   8   7   2    5.83    2.56
   8   7   2    5.07    4.14
   8   7   2   13.57    4.28
   8   7   2   12.81    3.82
   8   7   2    9.88    4.29
   8   7   2   11.49    4.75
   8   7   2    9.53    4.99
   9   7   2    8.14    5.77
   9   7   2    5.70   12.83
   9   7   2    7.24    2.29
   9   7   2   10.65    3.77
   9   7   2   16.05    5.72
   9   7   2    8.77    4.56
   9   7   2    7.04    3.24
   9   7   2    9.31    4.36
   4  -8  -2    0.91    5.59
   4  -8  -2   -1.60    4.00
   4  -8  -2    1.11    4.38
   4  -8  -2   -0.26    4.79
  -4   8   2    1.87    5.27
  -4   8   2    1.20    3.00
  -4   8   2   -1.40    4.90
  -4   8   2    6.52    4.68
   3  -8  -2  151.63    9.87
   3  -8  -2  166.20   10.49
   3  -8  -2  155.47   12.11
   3  -8  -2  151.16    9.72
  -3   8   2  166.21    9.97
  -3   8   2  165.17    9.05
  -3   8   2  163.43   11.32
  -3   8   2  158.63   11.22
   2  -8  -2  193.79    9.97
   2  -8  -2  176.46   11.51
   2  -8  -2  174.19    9.04
   2  -8  -2  181.71   10.47
  -2   8   2  181.37    9.93
  -2   8   2  168.02    8.99
  -2   8   2  187.66   10.45
  -2   8   2  188.50   11.84
   1  -8  -2  586.10   18.92
   1  -8  -2  562.11   18.26
   1  -8  -2  568.43   18.53
   1  -8  -2  522.23   18.58
  -1   8   2  565.34   17.69
  -1   8   2  587.65   18.84
  -1   8   2  572.00   20.69
  -1   8   2  556.98   20.73
  -1   8   2  537.77   18.68
  -1   8   2  553.11   18.64
   0  -8  -2  453.61   15.74
   0  -8  -2  456.54   15.93
   0  -8  -2  443.94   16.99
   0  -8  -2  432.47   15.66
   0  -8  -2  453.29   14.93
   0  -8  -2  450.65   15.52
   0   8   2  460.09   16.00
   0   8   2  473.26   15.88
   0   8   2  448.37   15.38
   0   8   2  456.58   15.50
   0   8   2  467.14   16.05
  -1  -8  -2    9.91    3.85
  -1  -8  -2    9.40    2.95
  -1  -8  -2    8.24    3.16
  -1  -8  -2    4.03    3.58
  -1  -8  -2    4.02    2.94
   1   8   2   12.04    3.71
   1   8   2    2.70    3.07
   1   8   2    7.12    4.10
   1   8   2    5.37    3.27
   1   8   2   -0.03    3.24
   1   8   2    6.56    3.59
  -2  -8  -2   18.27    4.21
  -2  -8  -2   26.04    3.52
  -2  -8  -2   14.59    4.41
  -2  -8  -2   27.08    4.77
   2   8   2   12.54    3.16
   2   8   2   18.97    4.29
   2   8   2   17.67    3.27
   2   8   2   13.69    4.47
   2   8   2   19.48    4.27
  -3  -8  -2  237.11    8.21
  -3  -8  -2  239.55   10.76
  -3  -8  -2  229.97   11.37
  -3  -8  -2  230.75    8.34
   3   8   2  231.73    8.60
   3   8   2  237.48   10.20
   3   8   2  230.70   11.00
   3   8   2  229.56    8.16
   3   8   2  239.36    8.42
   3   8   2  225.49   12.60
  -4  -8  -2  260.98   12.63
  -4  -8  -2  265.68    8.23
  -4  -8  -2  260.54    8.18
  -4  -8  -2  280.08   11.96
   4   8   2  278.36   11.87
   4   8   2  260.99    9.49
   4   8   2  266.40   11.37
   4   8   2  275.49    8.12
   4   8   2  272.83   13.79
   4   8   2  278.98    8.15
   4   8   2  263.27   11.00
   4   8   2  264.37   11.73
   4   8   2  250.60   10.29
  -5  -8  -2    1.82   13.41
  -5  -8  -2    6.14    3.85
   5   8   2   -0.07    3.50
   5   8   2   -2.32    4.93
   5   8   2    1.84    8.44
   5   8   2    5.68    3.75
   5   8   2   -3.46    2.73
   5   8   2   -2.00    2.84
   5   8   2    1.63    3.07
   5   8   2    2.35    3.24
   5   8   2    3.66    3.51
   6   8   2  211.11   10.75
   6   8   2  212.55   10.23
   6   8   2  204.80   10.64
   6   8   2  216.42   10.54
   6   8   2  207.18   10.94
   6   8   2  210.90   13.33
   6   8   2  201.28    9.36
   6   8   2  223.03    9.50
   7   8   2   41.46    5.50
   7   8   2   58.45    6.97
   7   8   2   42.25    5.36
   7   8   2   50.36    6.67
   7   8   2   60.66    9.16
   7   8   2   55.57    6.09
   7   8   2   58.58    5.36
   7   8   2   55.56    6.75
   8   8   2   43.91    5.52
   8   8   2   43.65    5.95
   8   8   2   54.44    5.34
   8   8   2   57.41    7.63
   8   8   2   64.62   10.05
   8   8   2   43.19    6.52
   8   8   2   28.07    5.57
   8   8   2   41.65    5.23
   3  -9  -2  138.51   12.58
   3  -9  -2  145.03   11.46
   3  -9  -2  121.59   10.33
  -3   9   2  133.90    9.58
  -3   9   2  125.22    8.43
  -3   9   2  128.64   10.73
  -3   9   2  155.89   11.74
   2  -9  -2   32.21    5.69
   2  -9  -2   33.50    5.93
   2  -9  -2   28.19    4.76
   2  -9  -2   26.74    6.71
   2  -9  -2   15.43    4.86
  -2   9   2   18.67    6.11
  -2   9   2   21.26    4.54
  -2   9   2   26.88    5.69
  -2   9   2   30.82    4.80
  -2   9   2   21.72    5.11
   1  -9  -2  116.38    8.14
   1  -9  -2  132.87    8.60
   1  -9  -2  122.35    8.06
   1  -9  -2  164.67    9.04
  -1   9   2  107.98    7.99
  -1   9   2  126.28    9.05
  -1   9   2  112.83    8.25
  -1   9   2  122.92    7.49
  -1   9   2  122.24   10.44
  -1   9   2  129.24    8.58
   0  -9  -2   13.04    4.36
   0  -9  -2   11.21    4.20
   0  -9  -2   16.35    3.81
   0  -9  -2   18.62    4.67
   0  -9  -2    5.90    6.00
   0   9   2    9.22    3.98
   0   9   2   12.31    3.82
   0   9   2    4.81    4.43
   0   9   2   12.41    3.88
   0   9   2   14.37    4.40
   0   9   2   17.18    4.52
  -1  -9  -2   38.55    4.64
  -1  -9  -2   30.39    5.63
  -1  -9  -2   31.30    5.93
  -1  -9  -2   29.42    5.07
  -1  -9  -2   30.37    4.66
  -1  -9  -2   26.38    4.21
   1   9   2   28.13    5.48
   1   9   2   26.24    4.37
   1   9   2   27.73    4.24
   1   9   2   34.06    7.49
   1   9   2   24.45    4.51
   1   9   2   21.01    4.55
  -2  -9  -2    5.83    2.76
  -2  -9  -2    6.21    2.49
  -2  -9  -2    3.14    3.77
  -2  -9  -2    9.37    4.03
  -2  -9  -2    1.99   13.80
  -2  -9  -2   10.61    4.80
   2   9   2    7.31    3.95
   2   9   2    0.90    3.35
   2   9   2    2.41    3.49
   2   9   2    7.96    5.08
   2   9   2    4.88    3.01
  -3  -9  -2    0.04   11.05
  -3  -9  -2   13.48    4.65
  -3  -9  -2   13.12    2.89
  -3  -9  -2   17.83    3.53
  -3  -9  -2   10.41    4.62
  -3  -9  -2   13.41    2.72
   3   9   2   17.09    3.40
   3   9   2    2.48    2.57
   3   9   2    7.60    3.97
   3   9   2   13.23    3.85
   3   9   2   14.19    2.65
   3   9   2   10.96    2.76
   3   9   2    7.29    4.89
  -4  -9  -2   77.31    8.38
  -4  -9  -2   51.66    6.15
  -4  -9  -2   57.68    3.69
  -4  -9  -2   64.05    3.99
   4   9   2   51.74    3.69
   4   9   2   62.14    5.06
   4   9   2   56.54    5.74
   4   9   2   59.65    6.76
   4   9   2   52.31    5.66
   4   9   2   63.84    6.72
   4   9   2   54.12    5.39
  -5  -9  -2   72.54    7.33
   5   9   2   73.53    6.71
   5   9   2   63.26    7.53
   5   9   2   61.40    5.60
   5   9   2   73.37    7.20
   5   9   2   66.76    6.51
   6   9   2    2.78    3.38
   6   9   2   -1.20    2.94
   6   9   2   -0.70    5.94
   6   9   2   -2.67    3.91
   6   9   2    4.32    4.94
   6   9   2    2.93    3.49
   6   9   2   -0.96    3.44
   7   9   2   28.65    4.53
   7   9   2   24.67    4.88
   7   9   2   30.56    5.84
   7   9   2   26.79    5.13
   7   9   2   23.72    5.66
   7   9   2   14.33    4.22
   7   9   2   29.15    7.09
   7   9   2   30.88    5.59
   8   9   2   16.98    8.99
   8   9   2   22.75    7.95
   8   9   2   10.09    3.27
   8   9   2   14.02    4.11
   8   9   2   -0.50   11.43
   8   9   2   16.92    4.48
   8   9   2   18.04    4.79
   8   9   2    7.49    4.25
   2 -10  -2   20.75    5.54
   2 -10  -2   15.61    6.47
   2 -10  -2   16.72    5.31
  -2  10   2    9.77    4.52
  -2  10   2   30.05    5.04
  -2  10   2   22.38    7.18
   1 -10  -2   89.77    8.79
   1 -10  -2   81.30    7.75
   1 -10  -2   80.85    7.66
   1 -10  -2   93.95    8.09
   1 -10  -2   79.99    7.36
   1 -10  -2   89.54   12.36
  -1  10   2   82.40    7.84
  -1  10   2   80.36    7.75
  -1  10   2   73.79    7.37
  -1  10   2   64.74    8.10
   0 -10  -2   92.57    7.88
   0 -10  -2   82.86    7.82
   0 -10  -2   88.06    6.66
   0 -10  -2   86.31    8.19
   0 -10  -2   95.18    7.12
   0  10   2   90.73    7.96
   0  10   2   74.05    7.18
   0  10   2   83.15    9.54
   0  10   2   86.63    7.14
  -1 -10  -2   61.34    5.81
  -1 -10  -2   70.61    7.37
  -1 -10  -2   49.08    5.34
  -1 -10  -2   58.29    6.51
  -1 -10  -2   60.53    6.25
   1  10   2   62.51    8.01
   1  10   2   52.49    6.27
   1  10   2   53.28    6.24
   1  10   2   63.93    6.20
  -2 -10  -2    1.59    4.13
  -2 -10  -2   -0.05    9.63
  -2 -10  -2   -1.49    2.66
  -2 -10  -2   -0.06    3.55
   2  10   2   -4.18    4.08
   2  10   2    2.36    3.73
   2  10   2    3.83    3.77
   2  10   2   -3.10    2.61
  -3 -10  -2  358.52   12.05
  -3 -10  -2  344.74   11.92
  -3 -10  -2  339.95   14.63
   3  10   2  354.89   14.44
   3  10   2  340.54   15.57
   3  10   2  377.52   12.16
   3  10   2  332.16   12.00
  -4 -10  -2   50.29    5.23
  -4 -10  -2   36.20    3.57
  -4 -10  -2   60.92    8.52
  -4 -10  -2   39.88    6.17
   4  10   2   37.50    3.80
   4  10   2   48.31    4.77
   4  10   2   46.77    4.59
   4  10   2   44.18    5.82
   4  10   2   39.73    3.83
   4  10   2   41.83    6.60
   4  10   2   34.51    5.69
  -5 -10  -2  106.82    4.27
  -5 -10  -2  111.57    8.90
  -5 -10  -2  109.62    4.15
   5  10   2  107.93    7.61
   5  10   2  107.82    9.20
   5  10   2   95.16    7.94
   5  10   2  106.12    6.77
   5  10   2  110.10    8.67
   6  10   2   18.37    5.53
   6  10   2   18.72    4.26
   6  10   2   26.91    5.07
   6  10   2   25.30    4.64
   6  10   2   21.04    8.50
   6  10   2   24.89    5.43
   6  10   2   28.70    5.70
   7  10   2    5.22    6.25
   7  10   2    2.08    3.41
   7  10   2    8.69    5.15
   7  10   2   10.81    4.48
   7  10   2   11.86    4.49
   7  10   2    6.77    4.51
   7  10   2    3.03    3.69
   8  10   2    4.61    4.02
   8  10   2    1.13    3.60
   1 -11  -2   14.41    4.80
   1 -11  -2   30.15    7.89
   1 -11  -2   20.20    5.56
   1 -11  -2   10.38    4.67
   1 -11  -2    7.48    4.46
   1 -11  -2   19.22    4.41
  -1  11   2    9.33    4.22
  -1  11   2    7.09    5.69
  -1  11   2   14.61    4.86
   0 -11  -2   34.03    7.24
   0 -11  -2   27.88    5.72
   0 -11  -2    8.70    3.38
   0 -11  -2   17.20    5.11
   0 -11  -2   27.78    4.70
   0 -11  -2   21.63    5.31
   0  11   2   23.81    6.30
   0  11   2   23.67    4.95
   0  11   2   34.93    6.50
   0  11   2   20.36    5.05
  -1 -11  -2   73.51    8.04
  -1 -11  -2   83.78    8.42
  -1 -11  -2   86.91    7.94
  -1 -11  -2   54.50   10.46
   1  11   2   72.21    8.71
   1  11   2   87.20    7.12
   1  11   2   86.15    7.89
   1  11   2   84.04    8.50
  -2 -11  -2  126.94   11.63
  -2 -11  -2   97.46    8.52
  -2 -11  -2  109.34    8.25
  -2 -11  -2   98.47    8.84
   2  11   2  101.38    8.13
   2  11   2  111.85    9.01
   2  11   2   99.96    6.94
   2  11   2   83.45    9.41
  -3 -11  -2    5.58    2.09
  -3 -11  -2    7.54    4.15
  -3 -11  -2    0.18    4.98
  -3 -11  -2    1.62    1.44
  -3 -11  -2    2.56   11.52
  -3 -11  -2   -2.11    2.86
   3  11   2   -2.58    4.32
   3  11   2    0.86    3.96
   3  11   2    0.77    2.61
   3  11   2   -0.48    2.79
   3  11   2    2.54    6.67
   3  11   2  -11.19    3.77
   3  11   2    3.45    3.96
  -4 -11  -2   50.96    6.89
  -4 -11  -2   56.98    9.26
  -4 -11  -2   53.90    4.82
   4  11   2   61.00    9.95
   4  11   2   45.68    6.02
   4  11   2   53.30    7.31
   4  11   2   50.39    5.20
   4  11   2   54.34    4.44
   4  11   2   47.82    6.88
   4  11   2   51.89    5.45
   4  11   2   73.33    8.15
   4  11   2   49.79    4.35
  -5 -11  -2  151.81    6.37
  -5 -11  -2  126.74    9.76
   5  11   2  148.00    7.70
   5  11   2  132.49    5.00
   5  11   2  153.43   10.72
   5  11   2  147.51    9.61
   5  11   2  136.87    5.18
   5  11   2  148.48    8.38
   5  11   2  119.73   20.98
   5  11   2  129.25   11.32
  -6 -11  -2    8.78   15.74
   6  11   2    3.76    6.13
   6  11   2    7.20    4.90
   6  11   2    6.02    3.51
   6  11   2    6.13    4.61
   6  11   2    8.35    3.93
   6  11   2   -3.62    4.28
   6  11   2    3.60    3.92
   7  11   2   86.48    8.58
   7  11   2  107.81   14.73
   7  11   2   80.02    7.25
   7  11   2  106.46    9.59
   7  11   2  103.15    8.88
   7  11   2   88.63    7.62
  -1 -12  -2   32.42    6.82
  -1 -12  -2   34.63    6.94
  -1 -12  -2   25.08    6.58
   1  12   2   28.99    5.24
   1  12   2   20.75    6.37
   1  12   2   30.77    6.09
   1  12   2   38.95    7.12
   1  12   2   35.93    5.75
  -2 -12  -2   49.47    5.92
  -2 -12  -2   56.76    7.34
   2  12   2   66.73    8.39
   2  12   2   63.35   11.17
   2  12   2   42.63    6.70
  -3 -12  -2   -0.73    1.27
  -3 -12  -2    8.98    4.61
  -3 -12  -2   -0.08    3.20
  -3 -12  -2    1.08    5.40
  -3 -12  -2    3.37   15.02
  -3 -12  -2   13.95    2.48
   3  12   2    8.36    3.78
   3  12   2    3.53    5.02
   3  12   2    4.44    6.30
   3  12   2   -1.74    6.31
   3  12   2    4.85    4.36
   3  12   2    6.47    3.41
   3  12   2    5.27    4.50
  -4 -12  -2    0.73    1.21
  -4 -12  -2    1.32    2.52
  -4 -12  -2    4.25    6.82
   4  12   2    1.28    6.68
   4  12   2    4.30    2.59
   4  12   2   14.46    5.27
   4  12   2   -7.10    4.30
   4  12   2    3.22    2.50
   4  12   2   -0.51    3.75
  -5 -12  -2    1.58   11.43
  -5 -12  -2   24.87    6.28
  -5 -12  -2   15.59    3.21
   5  12   2   29.31    6.01
   5  12   2   15.85    5.27
   5  12   2   17.96    3.97
   5  12   2   38.50    9.18
   5  12   2   28.54    6.44
   5  12   2   19.73    2.44
   5  12   2   20.74    8.69
   5  12   2   13.89    2.20
   4  11  -3   27.46    4.61
   4  11  -3    9.00    4.85
   4  11  -3    8.00    3.35
   4  11  -3   19.20    7.97
   4  11  -3   10.71    2.98
  -4 -11   3    8.08    4.78
  -4 -11   3   -4.33    9.69
  -4 -11   3   14.65    5.28
  -4 -11   3   10.25    4.92
  -4 -11   3   16.72    3.33
  -4 -11   3   13.29    4.97
   3  11  -3   20.79    3.92
   3  11  -3   29.71    6.14
   3  11  -3   19.29    5.98
   3  11  -3   17.54    4.14
   3  11  -3    9.75    4.58
  -3 -11   3    7.29    4.83
  -3 -11   3   16.12    6.16
  -3 -11   3    3.63   15.85
  -3 -11   3   20.41    4.18
  -3 -11   3   15.97    4.62
  -3 -11   3   14.49    5.03
   2  11  -3   -0.72    4.12
   2  11  -3   -2.23    2.26
   2  11  -3    3.03    3.37
   2  11  -3    3.26    5.19
   2  11  -3   -1.39    3.13
   2  11  -3    6.99    6.15
  -2 -11   3    2.93    4.72
  -2 -11   3    9.66    4.36
  -2 -11   3    7.59    3.37
  -2 -11   3    2.39   11.96
  -2 -11   3   -5.89    3.63
  -2 -11   3   -0.75    4.62
   1  11  -3    3.69    4.88
   1  11  -3    4.59    5.07
   1  11  -3    7.32    3.98
   1  11  -3    2.62    3.41
   1  11  -3    6.23    1.93
  -1 -11   3    4.86    4.81
  -1 -11   3    1.60    4.20
  -1 -11   3    1.94   15.14
  -1 -11   3    6.14    4.52
  -1 -11   3    5.05    4.39
  -1 -11   3    3.99    2.00
  -1 -11   3    3.97    3.90
   0  11  -3   -1.82    5.20
   0  11  -3    4.54    4.02
   0  11  -3    0.85    4.37
   0 -11   3    0.83    1.72
   0 -11   3    7.70    4.73
   0 -11   3    9.22    6.02
   0 -11   3    9.27    4.05
   6  10  -3    7.64    5.16
   5  10  -3   58.39    6.66
   5  10  -3   66.40    3.89
   5  10  -3   55.12    8.32
   5  10  -3   54.85    9.11
   5  10  -3   63.91    3.85
   5  10  -3   82.03    8.73
  -5 -10   3   66.13    7.44
  -5 -10   3   54.59   11.57
  -5 -10   3   78.62    5.42
  -5 -10   3   84.26    9.24
  -5 -10   3   60.76    7.18
   4  10  -3   20.82    8.08
   4  10  -3   20.49    5.46
   4  10  -3    8.49    2.72
   4  10  -3   11.41    3.63
   4  10  -3   17.38    5.82
   4  10  -3   10.50    2.78
  -4 -10   3   -0.97   11.84
  -4 -10   3    6.31    4.47
  -4 -10   3   11.35    4.72
  -4 -10   3   16.49    4.73
  -4 -10   3    8.78    3.42
   3  10  -3    0.35    2.69
   3  10  -3    4.73    2.95
   3  10  -3   -4.15    4.60
   3  10  -3    2.53    4.13
   3  10  -3    2.11    5.57
  -3 -10   3    4.66    3.45
  -3 -10   3    2.39    3.88
  -3 -10   3    4.03    3.86
  -3 -10   3   -6.25    3.69
  -3 -10   3    0.96   13.10
  -3 -10   3   -1.10    3.81
  -3 -10   3    1.78    1.57
   2  10  -3   15.02    5.37
   2  10  -3    9.18    3.37
   2  10  -3   17.22    5.34
   2  10  -3   10.74    3.50
  -2 -10   3   -1.74    2.97
  -2 -10   3    1.75   13.43
  -2 -10   3   14.57    5.29
  -2 -10   3   12.13    4.84
  -2 -10   3    6.82    4.18
  -2 -10   3   10.19    3.56
   1  10  -3   37.35    5.05
   1  10  -3   43.98    5.30
   1  10  -3   25.61    5.45
   1  10  -3   34.35    6.53
  -1 -10   3   30.81   10.88
  -1 -10   3   30.31    5.94
  -1 -10   3   38.05    6.24
  -1 -10   3   49.77    8.24
   0  10  -3   15.23    2.14
   0  10  -3   10.71    5.41
   0  10  -3   17.45    4.63
   0  10  -3    8.26    4.77
   0  10  -3   21.85    4.93
   0 -10   3   17.93    4.68
   0 -10   3   13.38    5.05
   0 -10   3   22.92    9.02
   0 -10   3    9.41    3.32
  -1  10  -3    8.56    4.31
  -1  10  -3    3.20    5.12
  -1  10  -3    9.92    5.07
  -1  10  -3   22.27    5.22
   1 -10   3   12.67    6.38
   1 -10   3    2.96    3.74
   1 -10   3   11.59    4.67
   1 -10   3    6.50    4.50
   1 -10   3   10.18    5.63
   1 -10   3    5.79    3.63
  -2  10  -3   48.57    9.96
  -2  10  -3   42.80    9.74
  -2  10  -3   51.72    7.47
   2 -10   3   32.33    5.39
   2 -10   3   59.38    9.57
   2 -10   3   32.33    6.97
   2 -10   3   38.49    5.57
   2 -10   3   42.64    7.53
   2 -10   3   40.82    6.51
   6   9  -3    7.78    4.35
   6   9  -3    4.10    4.69
   6   9  -3   -3.41    4.24
  -6  -9   3    2.54    3.53
  -6  -9   3    2.20    3.77
  -6  -9   3    1.74    4.20
   5   9  -3    4.03    3.75
   5   9  -3   10.97    2.07
   5   9  -3   12.49    5.26
   5   9  -3    9.39    4.79
   5   9  -3    9.29    1.84
  -5  -9   3    1.04   10.30
  -5  -9   3    8.11    4.41
  -5  -9   3   11.26    4.31
  -5  -9   3    9.64    4.41
  -5  -9   3    8.10    2.25
   4   9  -3   32.20    3.37
   4   9  -3   29.44    8.04
   4   9  -3   29.02    5.67
   4   9  -3   28.40    5.54
   4   9  -3   32.68    3.53
   4   9  -3   36.08    6.81
  -4  -9   3   26.80    5.54
  -4  -9   3   36.80    5.88
  -4  -9   3   24.79    5.31
  -4  -9   3   35.23    4.45
  -4  -9   3   29.28    5.92
   3   9  -3  119.57    8.93
   3   9  -3  121.04    6.64
   3   9  -3  130.14   10.17
   3   9  -3  126.02    6.67
  -3  -9   3  118.34    9.05
  -3  -9   3  125.31    9.30
  -3  -9   3  140.75    9.22
  -3  -9   3  129.23    8.97
   2   9  -3    2.22    3.92
   2   9  -3   -1.11    4.76
   2   9  -3   -1.38    2.92
   2   9  -3   -1.37    2.83
   2   9  -3   -8.19    3.84
  -2  -9   3   -0.21    3.99
  -2  -9   3   -1.45    3.95
  -2  -9   3   -1.67    9.50
  -2  -9   3   -0.70    3.88
  -2  -9   3    3.20    3.99
   1   9  -3  234.34   10.53
   1   9  -3  232.90   10.57
   1   9  -3  249.08   13.47
   1   9  -3  232.65   11.89
   1   9  -3  256.32   13.65
  -1  -9   3  230.12   11.89
  -1  -9   3  257.21   10.59
  -1  -9   3  249.98   12.27
  -1  -9   3  236.00   11.78
   0   9  -3   20.31    4.42
   0   9  -3   21.98    5.38
   0   9  -3   15.45    5.37
   0   9  -3   15.88    5.40
   0  -9   3   20.75    5.07
   0  -9   3   19.65    6.71
   0  -9   3   17.56    5.70
   0  -9   3   18.40    4.86
   0  -9   3   19.67    4.36
   0  -9   3   15.46    4.51
  -1   9  -3   17.79    4.78
  -1   9  -3   12.04    5.33
  -1   9  -3   15.07    4.61
  -1   9  -3   15.62    2.12
  -1   9  -3   21.08    5.52
   1  -9   3    7.78    3.92
   1  -9   3   23.52    6.66
   1  -9   3   21.82    5.37
   1  -9   3   22.75    5.47
   1  -9   3   17.94    4.77
  -2   9  -3   10.80    4.71
  -2   9  -3   16.82    5.73
  -2   9  -3   22.45    2.38
  -2   9  -3   20.86    4.94
   2  -9   3   23.15    5.68
   2  -9   3   12.22    4.19
   2  -9   3   10.78    4.55
   2  -9   3   15.97    5.67
   2  -9   3   21.49    5.13
   2  -9   3   24.01    7.13
  -3   9  -3   -7.92    4.23
  -3   9  -3    2.76    2.51
  -3   9  -3    5.63    4.37
  -3   9  -3    3.59    4.52
   3  -9   3   -0.99    6.59
   3  -9   3   -1.03    4.15
   3  -9   3   -9.42    4.58
   3  -9   3    4.76    6.89
   3  -9   3    3.10    3.77
   7   8  -3   72.99    8.41
   7   8  -3   69.75    9.00
   7   8  -3   70.91    5.97
   7   8  -3   55.53    7.73
  -7  -8   3   61.04    7.27
   6   8  -3    1.54    4.91
   6   8  -3   11.89    5.38
   6   8  -3    0.69    3.63
  -6  -8   3    5.39    3.90
  -6  -8   3    5.96    3.53
  -6  -8   3    5.93    4.62
  -6  -8   3    2.71    1.47
   5   8  -3  108.97    7.75
   5   8  -3   90.84    4.22
   5   8  -3  100.93    8.15
   5   8  -3  101.45    8.73
   5   8  -3   80.23    9.36
   5   8  -3   93.21    4.10
  -5  -8   3   89.70    4.40
  -5  -8   3  107.59    8.15
  -5  -8   3   87.54    7.51
  -5  -8   3   80.78    7.99
  -5  -8   3   98.74    8.78
   4   8  -3   58.03    6.38
   4   8  -3   64.13    7.35
   4   8  -3   48.04    4.12
   4   8  -3   60.86    4.31
   4   8  -3   49.10    6.93
  -4  -8   3   47.69    6.47
  -4  -8   3   58.41    4.06
  -4  -8   3   46.96    4.10
  -4  -8   3   64.64    6.56
  -4  -8   3   41.36    5.57
  -4  -8   3   62.92    7.06
   3   8  -3   36.82    7.12
   3   8  -3   29.57    3.62
   3   8  -3   26.78    5.97
   3   8  -3   27.73    5.16
   3   8  -3   40.55    5.71
   3   8  -3   23.19    3.45
  -3  -8   3   21.84    4.54
  -3  -8   3   26.62    5.33
  -3  -8   3   28.46    5.33
  -3  -8   3   22.21    3.18
  -3  -8   3   26.47    4.99
  -3  -8   3   29.96    3.74
   2   8  -3   30.70    3.91
   2   8  -3   28.62    6.01
   2   8  -3   28.26    4.11
   2   8  -3   39.44    6.21
   2   8  -3   26.93    6.67
  -2  -8   3   35.80    5.60
  -2  -8   3   31.77    5.55
  -2  -8   3   20.53    5.07
  -2  -8   3   25.48    5.23
   1   8  -3  103.01    9.03
   1   8  -3  113.64    6.92
   1   8  -3  111.83    9.27
   1   8  -3  112.89    7.06
   1   8  -3  113.13    8.63
  -1  -8   3  107.13    6.38
  -1  -8   3  116.87    8.37
  -1  -8   3  101.23    7.63
  -1  -8   3  105.94    7.95
   0   8  -3    6.34    3.88
   0   8  -3    3.91    3.37
   0   8  -3    1.86    4.23
   0   8  -3    7.10    5.22
   0   8  -3    5.98    4.57
   0  -8   3   11.17    4.10
   0  -8   3    2.00    2.83
   0  -8   3    9.68    3.95
   0  -8   3    8.07    5.76
   0  -8   3   15.09    4.34
  -1   8  -3  104.95    9.34
  -1   8  -3   97.72    6.23
  -1   8  -3   99.01    7.45
  -1   8  -3   98.24    8.32
  -1   8  -3  109.98    7.66
   1  -8   3  107.68    8.23
   1  -8   3  103.36    9.93
   1  -8   3  112.92    7.79
   1  -8   3   98.20    7.49
   1  -8   3  106.90    8.12
   1  -8   3  109.25    8.87
  -2   8  -3   62.21    7.29
  -2   8  -3   66.53    7.11
  -2   8  -3   51.45    6.92
  -2   8  -3   51.14    6.94
   2  -8   3   55.81    5.99
   2  -8   3   58.25    7.02
   2  -8   3   60.80    6.45
   2  -8   3   54.86    7.85
   2  -8   3   54.95    6.46
  -3   8  -3   -1.26    1.83
  -3   8  -3   -3.16    4.03
  -3   8  -3    3.61    2.32
  -3   8  -3    5.31    4.25
  -3   8  -3   -2.22    4.31
   3  -8   3    2.76    4.45
   3  -8   3   -2.13    2.64
   3  -8   3    7.27    4.46
   3  -8   3   -5.01    3.31
   3  -8   3   12.95    5.85
   3  -8   3    2.33    5.47
  -4   8  -3   44.43    6.98
  -4   8  -3   45.15    6.99
  -4   8  -3   45.70    7.00
   4  -8   3   42.59    8.18
   4  -8   3   50.91    5.14
   4  -8   3   36.73    7.04
   4  -8   3   39.54    5.30
   4  -8   3   36.64    6.37
   7   7  -3   59.14    5.24
   7   7  -3   52.90    7.83
   7   7  -3   65.92    8.72
   7   7  -3   48.07   10.00
  -7  -7   3   66.92    7.47
  -7  -7   3   47.90    9.23
   6   7  -3   42.39    6.22
   6   7  -3   50.04    6.61
   6   7  -3   65.59    8.68
  -6  -7   3   41.82    7.81
  -6  -7   3   61.72    6.89
  -6  -7   3   52.71    2.93
  -6  -7   3   53.65    5.81
   5   7  -3   -1.43    1.41
   5   7  -3   -1.21    4.20
   5   7  -3    2.44    1.66
   5   7  -3    3.62    4.87
  -5  -7   3    1.77    5.47
  -5  -7   3   -1.95    3.76
  -5  -7   3    2.89    3.99
  -5  -7   3   -0.49    3.26
  -5  -7   3   -2.35    1.62
   4   7  -3  138.92    9.25
   4   7  -3  123.89    7.72
   4   7  -3  136.24    5.66
   4   7  -3  143.34   11.83
   4   7  -3  150.87    8.32
   4   7  -3  130.52    9.74
  -4  -7   3  139.97    5.92
  -4  -7   3  132.07    8.11
  -4  -7   3  138.97    8.51
  -4  -7   3  155.80    9.42
  -4  -7   3  131.14    8.90
   3   7  -3    7.44    4.74
   3   7  -3    8.33    3.99
   3   7  -3    5.00    3.49
   3   7  -3    8.84    2.61
   3   7  -3   10.06    2.63
  -3  -7   3   12.22    7.12
  -3  -7   3    4.91    3.57
  -3  -7   3   12.62    3.97
  -3  -7   3   14.92    4.71
  -3  -7   3   -0.48    9.74
  -3  -7   3    9.67    2.54
   2   7  -3    3.71    4.13
   2   7  -3    3.57    3.90
   2   7  -3    2.43    2.56
   2   7  -3    7.34    2.82
   2   7  -3    5.00    4.20
  -2  -7   3   12.99    4.02
  -2  -7   3    8.58    2.68
  -2  -7   3    3.81    3.62
  -2  -7   3    6.44    3.81
  -2  -7   3   -3.24    6.59
  -2  -7   3    7.86    3.75
   1   7  -3   16.09    3.35
   1   7  -3   13.25    4.44
   1   7  -3   26.19    6.16
   1   7  -3   26.37    4.95
   1   7  -3   24.75    3.60
  -1  -7   3   22.51    4.48
  -1  -7   3   29.98    4.92
  -1  -7   3   17.69    4.18
  -1  -7   3   31.45    8.26
  -1  -7   3   19.98    3.44
  -1  -7   3   30.26    3.86
   0   7  -3    0.33    3.77
   0   7  -3   -2.68    3.57
   0   7  -3   -1.55    3.28
   0   7  -3   -2.67    2.65
   0   7  -3    2.11    3.86
   0  -7   3   -2.53    3.19
   0  -7   3    1.75    3.52
   0  -7   3   -5.16    4.71
   0  -7   3    3.22    2.73
   0  -7   3    2.07    3.06
   0  -7   3    4.23    3.24
  -1   7  -3   79.06    9.14
  -1   7  -3   91.35    6.77
  -1   7  -3   87.67    7.41
  -1   7  -3   93.61    5.35
  -1   7  -3  101.24    7.02
   1  -7   3   89.62    6.77
   1  -7   3   84.33    6.82
   1  -7   3   87.24    6.58
   1  -7   3   82.16    7.21
   1  -7   3   94.17    8.93
  -2   7  -3    8.02    2.22
  -2   7  -3    8.87    6.64
  -2   7  -3    8.96    4.36
  -2   7  -3    9.76    4.95
  -2   7  -3    6.85    3.94
   2  -7   3   -0.03    3.54
   2  -7   3    2.63    4.16
   2  -7   3    2.98    4.79
   2  -7   3    7.09    3.21
   2  -7   3   10.21    4.73
  -3   7  -3  172.67   11.12
  -3   7  -3  161.77    7.36
  -3   7  -3  181.75   10.93
  -3   7  -3  171.95   10.05
   3  -7   3  184.41    9.64
   3  -7   3  187.87   10.18
   3  -7   3  194.85   11.82
   3  -7   3  178.14   10.40
   3  -7   3  167.57    8.34
  -4   7  -3   26.65    5.79
  -4   7  -3   34.90    6.47
  -4   7  -3   27.02    3.65
  -4   7  -3   29.00    6.12
   4  -7   3   30.04    5.77
   4  -7   3   36.91    6.73
   4  -7   3   19.08    5.69
   4  -7   3   27.70    4.65
   4  -7   3   28.49    3.82
   4  -7   3   24.97    5.43
  -5   7  -3    5.65    4.39
  -5   7  -3   18.60    6.02
  -5   7  -3   22.59    5.69
   5  -7   3    9.11    5.48
   5  -7   3   13.78    3.99
   5  -7   3   18.50    5.27
   5  -7   3   11.06    5.27
   5  -7   3   11.63    7.13
   8   6  -3    2.18    1.90
   8   6  -3    0.39    1.92
   8   6  -3   12.64    5.52
   8   6  -3    1.30   13.52
  -8  -6   3   -1.62    6.34
   7   6  -3   13.05    2.91
   7   6  -3   10.18    2.63
   7   6  -3   14.59    6.16
   7   6  -3   16.02    5.46
   7   6  -3    9.85    6.06
  -7  -6   3   13.69    4.68
  -7  -6   3    7.62    5.33
   6   6  -3   22.78    5.85
   6   6  -3   29.43    2.29
   6   6  -3   31.41    5.61
   6   6  -3   40.41    7.74
   6   6  -3   24.64    2.24
  -6  -6   3   23.37    2.43
  -6  -6   3   22.71    2.00
  -6  -6   3   26.64    5.03
  -6  -6   3   24.35    3.83
  -6  -6   3   18.04    5.96
   5   6  -3    1.38    1.75
   5   6  -3    3.22    6.38
   5   6  -3    1.56    1.62
   5   6  -3    1.05   10.02
  -5  -6   3   -0.73    4.43
  -5  -6   3    3.58    4.56
  -5  -6   3    1.49    2.92
  -5  -6   3    1.20    3.08
  -5  -6   3    0.45    1.41
  -5  -6   3   -0.77    1.55
   4   6  -3  159.34   10.81
   4   6  -3  160.30    6.14
   4   6  -3  171.76    6.35
   4   6  -3  172.07    8.30
   4   6  -3  164.36    9.28
  -4  -6   3  183.91   12.12
  -4  -6   3  165.30    9.88
  -4  -6   3  166.86    7.10
  -4  -6   3  160.24    8.26
  -4  -6   3  171.47    6.07
  -4  -6   3  156.56    8.95
  -4  -6   3  174.88    8.69
   3   6  -3   15.30    3.71
   3   6  -3   14.45    2.51
   3   6  -3    4.73    3.57
   3   6  -3   15.71    2.64
   3   6  -3   13.15    4.93
   3   6  -3    9.04    5.24
  -3  -6   3   15.00    2.49
  -3  -6   3   10.30    3.61
  -3  -6   3   14.84    2.45
  -3  -6   3   11.63    5.36
  -3  -6   3   10.31    3.46
  -3  -6   3    8.49    3.77
  -3  -6   3   13.24    3.79
   2   6  -3  378.96   12.14
   2   6  -3  365.63   13.81
   2   6  -3  368.47   14.69
   2   6  -3  388.14   15.54
   2   6  -3  375.08   12.17
  -2  -6   3  390.31   14.07
  -2  -6   3  377.10   13.98
  -2  -6   3  384.28   13.67
  -2  -6   3  394.41   12.21
  -2  -6   3  385.65   13.72
   1   6  -3  220.79   10.96
   1   6  -3  221.52    8.81
   1   6  -3  234.75   11.16
   1   6  -3  237.70   10.13
   1   6  -3  211.12    8.64
  -1  -6   3  223.48    8.69
  -1  -6   3  217.96    9.82
  -1  -6   3  226.50   10.22
  -1  -6   3  234.52    9.97
   0   6  -3    9.46    3.60
   0   6  -3   14.04    4.06
   0   6  -3   11.45    3.39
   0   6  -3   14.52    4.45
   0   6  -3   14.50    3.24
   0  -6   3    9.69    3.50
   0  -6   3   19.92    5.18
   0  -6   3   13.37    3.62
   0  -6   3   10.97    3.32
   0  -6   3   23.31    4.52
  -1   6  -3  113.50    8.03
  -1   6  -3  100.46    6.58
  -1   6  -3   99.91    7.73
  -1   6  -3  104.76    7.14
  -1   6  -3   98.28    6.51
   1  -6   3  102.95    6.61
   1  -6   3  103.09    7.09
   1  -6   3  104.69    6.68
   1  -6   3  107.26    8.52
   1  -6   3  110.04    7.04
   1  -6   3  100.72    7.34
  -2   6  -3   32.91    5.15
  -2   6  -3   39.47    5.27
  -2   6  -3   34.63    3.50
  -2   6  -3   36.84    4.95
  -2   6  -3   38.37    5.09
   2  -6   3   44.41    5.30
   2  -6   3   39.36    6.06
   2  -6   3   36.02    5.61
   2  -6   3   51.96    5.73
   2  -6   3   45.43    5.24
   2  -6   3   43.23    4.62
  -3   6  -3    1.99    3.80
  -3   6  -3    0.59    3.67
  -3   6  -3    2.83    2.43
  -3   6  -3    2.97    3.93
   3  -6   3    6.31    3.42
   3  -6   3    4.62    4.27
   3  -6   3    7.47    4.33
   3  -6   3    0.60    3.49
   3  -6   3   -0.47    3.52
   3  -6   3    3.22    2.75
  -4   6  -3    6.36    4.31
  -4   6  -3    4.27    2.58
  -4   6  -3    2.78    4.56
  -4   6  -3    7.26    4.37
   4  -6   3   -1.69    3.69
   4  -6   3    3.91    2.57
   4  -6   3   -0.64    3.17
   4  -6   3   -0.62    5.93
   4  -6   3    2.64    4.11
  -5   6  -3   65.43    7.40
  -5   6  -3   54.74    6.72
  -5   6  -3   55.94    7.09
   5  -6   3   77.49    7.95
   5  -6   3   66.01    4.25
   5  -6   3   61.75    8.19
   5  -6   3   75.07    7.81
   5  -6   3   80.10    9.02
  -6   6  -3    3.81    1.90
  -6   6  -3    7.38    4.33
  -6   6  -3    0.69    7.92
  -6   6  -3    0.94    5.72
   6  -6   3    1.80    4.19
   6  -6   3    3.69    3.04
   6  -6   3   12.88    5.43
   6  -6   3    2.03    4.42
   8   5  -3   41.65    2.83
   8   5  -3   46.34    7.41
   8   5  -3   45.42   10.18
  -8  -5   3   56.54    5.88
  -8  -5   3   17.49   12.42
   7   5  -3   -1.46    1.57
   7   5  -3   -1.70    9.47
   7   5  -3    2.74    2.01
   7   5  -3   -0.16    4.12
   7   5  -3    1.04    4.13
   7   5  -3    0.66    1.83
   7   5  -3   -0.63    1.61
  -7  -5   3   -3.16    3.05
  -7  -5   3    0.05    5.33
  -7  -5   3    1.91    1.40
   6   5  -3  331.85   15.10
   6   5  -3  362.28   11.63
   6   5  -3  343.64   10.36
   6   5  -3  350.92   15.23
   6   5  -3  340.43   10.32
  -6  -5   3  360.97   13.99
  -6  -5   3  354.94   10.33
  -6  -5   3  356.08   10.72
  -6  -5   3  348.71   17.14
   5   5  -3  130.89    5.23
   5   5  -3  133.28    9.30
   5   5  -3  131.76    5.27
  -5  -5   3  133.35   10.65
  -5  -5   3  128.36    5.05
  -5  -5   3  135.14    5.36
  -5  -5   3  126.75    8.00
  -5  -5   3  133.19    6.97
   4   5  -3  336.13   12.47
   4   5  -3  384.15   11.31
   4   5  -3  377.16   14.44
  -4  -5   3  373.32   12.88
  -4  -5   3  389.45   14.58
  -4  -5   3  381.63   14.15
  -4  -5   3  390.97   16.33
  -4  -5   3  383.04   11.36
  -4  -5   3  406.74   11.24
  -4  -5   3  382.54   13.32
   3   5  -3  390.96   11.87
   3   5  -3  403.06   15.60
   3   5  -3  401.21   14.28
   3   5  -3  394.19   11.75
  -3  -5   3  392.09   14.07
  -3  -5   3  402.29   13.40
  -3  -5   3  382.50   15.77
  -3  -5   3  397.74   13.56
  -3  -5   3  412.51   11.85
  -3  -5   3  395.34   14.35
  -3  -5   3  405.48   11.95
   2   5  -3  204.57    9.26
   2   5  -3  198.02   10.56
   2   5  -3  199.33   10.23
   2   5  -3  201.52    7.30
   2   5  -3  207.58    7.49
  -2  -5   3  211.19   10.41
  -2  -5   3  204.40    9.10
  -2  -5   3 -455.72 1821.72
  -2  -5   3  197.55    8.55
  -2  -5   3  209.21    9.15
  -2  -5   3  196.10    8.64
  -2  -5   3  198.19    7.40
  -2  -5   3  201.18    7.21
   1   5  -3  387.45   12.34
   1   5  -3  395.67   14.49
   1   5  -3  389.96   13.70
   1   5  -3  381.26   12.24
   1   5  -3  366.54   14.02
  -1  -5   3  394.59   13.36
  -1  -5   3  379.15   12.22
  -1  -5   3  401.53   12.32
  -1  -5   3  388.41   13.55
  -1  -5   3  401.04   13.63
   0   5  -3   62.41    4.99
   0   5  -3   55.98    5.83
   0   5  -3   59.93    4.92
   0   5  -3   56.11    5.66
   0   5  -3   57.93    6.04
   0  -5   3   62.61    7.26
   0  -5   3   60.03    4.98
   0  -5   3   63.31    5.47
   0  -5   3   52.60    5.40
   0  -5   3   58.36    4.52
  -1   5  -3   16.83    4.43
  -1   5  -3   14.58    3.49
  -1   5  -3   10.12    3.09
  -1   5  -3   10.23    3.32
  -1   5  -3    9.91    3.64
   1  -5   3   14.89    3.41
   1  -5   3   14.44    4.32
   1  -5   3   16.26    3.61
   1  -5   3   11.07    3.52
   1  -5   3   14.25    3.51
  -2   5  -3   86.59    7.05
  -2   5  -3   90.16    6.74
  -2   5  -3   83.05    5.11
  -2   5  -3   71.12    5.88
   2  -5   3   85.55    7.15
   2  -5   3   82.95    6.81
   2  -5   3   72.97    5.50
   2  -5   3   92.79    6.27
   2  -5   3   84.43    6.04
   2  -5   3   86.04    6.06
  -3   5  -3  319.68   12.55
  -3   5  -3  289.78   12.14
  -3   5  -3  325.50   12.99
  -3   5  -3  317.00   11.00
   3  -5   3  288.07   12.10
   3  -5   3  286.85   11.62
   3  -5   3  321.21   12.87
   3  -5   3  318.80   10.92
   3  -5   3  309.39   12.26
   3  -5   3  315.65   13.04
  -4   5  -3    3.92    3.91
  -4   5  -3   -4.10    3.32
  -4   5  -3    1.21    2.66
  -4   5  -3   -3.45    3.36
   4  -5   3    1.55    3.91
   4  -5   3   -2.89    3.51
   4  -5   3    1.43    3.76
   4  -5   3    0.01    3.05
   4  -5   3   -0.08    3.41
   4  -5   3    2.82    2.15
  -5   5  -3   52.52    5.90
  -5   5  -3   75.39    7.61
  -5   5  -3   67.79    7.47
  -5   5  -3   61.26    5.50
  -5   5  -3   65.45    6.89
   5  -5   3   51.64    7.59
   5  -5   3   53.99    6.49
   5  -5   3   63.54    6.85
   5  -5   3   56.73    5.67
   5  -5   3   60.88    5.94
   5  -5   3   63.38    6.93
  -6   5  -3    3.22    4.20
  -6   5  -3    4.59    4.48
  -6   5  -3    0.02    1.53
  -6   5  -3    6.97    4.33
   6  -5   3   -5.44    5.63
   6  -5   3    6.87    3.22
   6  -5   3    2.39    4.60
   6  -5   3   10.03    5.18
   6  -5   3   -3.11    3.33
   8   4  -3   10.01    6.33
   8   4  -3   17.61    4.00
   8   4  -3   13.24    2.55
   8   4  -3   17.14    5.53
   8   4  -3   13.87    2.62
   8   4  -3    0.61   11.59
  -8  -4   3   16.02    3.03
  -8  -4   3   12.34    6.96
   7   4  -3   -0.86    1.92
   7   4  -3    1.09   10.55
   7   4  -3   -1.10    2.08
   7   4  -3   -0.75    1.95
   7   4  -3    2.27    5.20
   7   4  -3    1.07    1.22
   7   4  -3    2.41    3.05
  -7  -4   3   -3.88    4.20
  -7  -4   3    0.45    2.92
  -7  -4   3    0.20    2.62
  -7  -4   3    1.77    1.16
   6   4  -3  140.15    5.81
   6   4  -3  144.57    5.79
   6   4  -3  129.86    5.76
   6   4  -3  134.11    9.81
  -6  -4   3  140.24   10.80
  -6  -4   3  129.77    5.59
  -6  -4   3  135.17    8.01
  -6  -4   3  141.06    6.05
   5   4  -3  285.84   10.34
   5   4  -3  238.89    8.65
   5   4  -3  240.13    8.26
   5   4  -3  237.67   11.65
  -5  -4   3  248.52    9.27
  -5  -4   3  240.41    8.08
  -5  -4   3  258.32   13.96
  -5  -4   3  256.84   10.64
  -5  -4   3  238.02    8.96
   4   4  -3   26.64    2.68
   4   4  -3   17.61    3.95
   4   4  -3   24.35    2.55
  -4  -4   3   31.21    2.85
  -4  -4   3   19.56    3.35
  -4  -4   3   26.03    4.18
  -4  -4   3   32.45    3.95
  -4  -4   3   24.63    3.22
  -4  -4   3   17.21    4.99
   3   4  -3   81.88    4.10
   3   4  -3   81.62    4.10
   3   4  -3   72.43    6.00
  -3  -4   3   69.33    3.98
  -3  -4   3   21.73 1921.02
  -3  -4   3   77.43    5.14
  -3  -4   3   81.96    4.06
  -3  -4   3   80.23    5.05
  -3  -4   3   76.16    5.78
  -3  -4   3   86.03    6.64
  -3  -4   3   76.24    7.16
   2   4  -3   67.20    7.40
   2   4  -3   83.59    6.21
   2   4  -3   77.62    4.12
   2   4  -3   82.98    4.26
   2   4  -3   84.91    7.62
  -2  -4   3   80.79    5.76
  -2  -4   3   80.30    5.72
  -2  -4   3   75.98    4.30
  -2  -4   3   79.90    4.03
  -2  -4   3   84.15    5.29
  -2  -4   3   -3.96 1699.98
  -2  -4   3   80.01    7.08
  -2  -4   3   79.43    5.19
   1   4  -3  303.64   11.99
   1   4  -3  303.79    9.98
   1   4  -3  308.34   11.34
   1   4  -3  311.75   10.07
   1   4  -3  310.50   12.05
  -1  -4   3  314.69   11.90
  -1  -4   3  309.27   11.23
  -1  -4   3  297.24   11.12
  -1  -4   3  319.20    9.99
  -1  -4   3  300.26    9.98
  -1  -4   3  314.58   10.85
   0   4  -3 1663.38   44.68
   0   4  -3 1664.71   44.68
   0   4  -3 1698.02   45.00
   0   4  -3 1652.47   43.85
   0   4  -3 1675.45   43.89
   0  -4   3 1692.04   44.77
   0  -4   3 1648.65   44.33
   0  -4   3 1685.21   43.86
   0  -4   3 1694.15   43.83
   0  -4   3 1769.66   45.36
   0  -4   3 1661.14   44.35
  -1   4  -3  202.93    8.98
  -1   4  -3  197.78    8.96
  -1   4  -3  194.45    8.02
  -1   4  -3  189.87    7.86
  -1   4  -3  186.63    7.89
   1  -4   3  201.98    9.24
   1  -4   3  184.24    8.12
   1  -4   3  200.36    8.99
   1  -4   3  192.64    7.96
  -2   4  -3 1062.62   29.08
  -2   4  -3 1002.84   27.93
  -2   4  -3 1042.45   29.29
  -2   4  -3 1080.46   29.14
   2  -4   3 1031.37   28.72
   2  -4   3 1024.35   28.99
   2  -4   3 1036.17   29.30
   2  -4   3 1012.28   28.89
   2  -4   3  999.36   29.44
  -3   4  -3    2.59    2.94
  -3   4  -3   -3.83    2.87
  -3   4  -3   -3.38    2.02
  -3   4  -3    1.17    3.08
   3  -4   3    2.04    3.29
   3  -4   3   -0.51    2.79
   3  -4   3    0.64    2.99
   3  -4   3    0.66    2.78
   3  -4   3    3.30    2.36
   3  -4   3   -4.40    2.69
  -4   4  -3   80.61    6.68
  -4   4  -3   73.22    6.50
  -4   4  -3   72.85    6.73
  -4   4  -3   86.69    6.21
   4  -4   3   82.67    5.90
   4  -4   3   77.79    7.63
   4  -4   3   73.74    6.38
   4  -4   3   72.43    4.83
   4  -4   3   80.55    6.92
   4  -4   3   78.20    6.57
  -5   4  -3   44.42    4.66
  -5   4  -3   63.43    6.48
  -5   4  -3   37.75    5.17
  -5   4  -3   56.62    6.21
  -5   4  -3   53.28    6.04
   5  -4   3   49.41    5.35
   5  -4   3   60.30    6.31
   5  -4   3   45.80    5.90
   5  -4   3   46.77    3.82
   5  -4   3   50.03    5.94
  -6   4  -3    4.26    2.20
  -6   4  -3   -4.50    4.13
  -6   4  -3   -4.36    3.71
  -6   4  -3    2.25    3.63
   6  -4   3    3.61    4.09
   6  -4   3    3.23    2.95
   6  -4   3    2.08    4.00
   6  -4   3   -1.51    5.68
   6  -4   3   -1.36    4.02
  -7   4  -3    6.63    4.11
  -7   4  -3    0.71    1.19
  -7   4  -3    1.93    4.07
   7  -4   3    6.07    4.88
   7  -4   3    4.65    4.58
   7  -4   3    2.68    2.65
   7  -4   3    1.67    5.16
   7  -4   3   -0.65    3.69
   8   3  -3   -0.21    4.38
   8   3  -3    5.57    2.64
   8   3  -3    1.88   12.54
   8   3  -3    2.04    6.81
   8   3  -3    6.38    2.73
   8   3  -3    2.98    3.57
  -8  -3   3    6.26    2.95
  -8  -3   3    0.20    5.00
  -8  -3   3   -0.59    1.29
   7   3  -3   56.27    7.29
   7   3  -3   61.01    6.02
   7   3  -3   67.27    8.24
   7   3  -3   66.41    4.80
   7   3  -3   68.55    5.05
  -7  -3   3   61.80    5.02
  -7  -3   3   74.52   10.18
   6   3  -3   40.80    3.26
   6   3  -3   53.93    5.58
   6   3  -3   52.71    4.93
   6   3  -3   50.90    4.07
   6   3  -3   51.90    7.01
   6   3  -3   41.79    2.78
  -6  -3   3   44.57    4.68
  -6  -3   3   51.93    8.59
  -6  -3   3   44.99    4.08
  -6  -3   3   37.84    3.73
   5   3  -3    9.77    1.92
   5   3  -3   12.42    2.84
   5   3  -3    8.37    4.26
   5   3  -3    7.99    2.29
   5   3  -3    5.76    2.25
   5   3  -3   -0.31    6.17
  -5  -3   3    2.21    3.51
  -5  -3   3    8.54    3.88
  -5  -3   3   10.83    2.11
  -5  -3   3    7.52    3.06
  -5  -3   3    7.78    2.12
   4   3  -3  138.50    5.61
   4   3  -3  133.66    5.72
   4   3  -3  137.79    5.58
   4   3  -3  136.20    8.32
  -4  -3   3  141.16    5.51
  -4  -3   3  154.76    7.29
  -4  -3   3  136.64    5.63
  -4  -3   3  138.17    9.21
  -4  -3   3  141.50    5.81
   3   3  -3  385.53   13.21
   3   3  -3  342.05 1640.77
   3   3  -3  362.82   10.89
   3   3  -3  370.39   10.85
  -3  -3   3  352.48   13.14
  -3  -3   3  367.42   11.44
  -3  -3   3  365.56   12.44
  -3  -3   3  357.60   14.26
  -3  -3   3  358.08   11.47
  -3  -3   3  361.84   10.79
  -3  -3   3  364.87   10.91
   2   3  -3  389.16   12.94
   2   3  -3  378.09   11.07
   2   3  -3  379.82   11.16
  -2  -3   3  123.63 1277.32
  -2  -3   3  398.00   11.82
  -2  -3   3  323.48   10.79
  -2  -3   3  380.73   12.48
  -2  -3   3  370.29   13.89
  -2  -3   3  381.63   11.81
  -2  -3   3  390.66   11.26
  -2  -3   3  380.30   12.94
   1   3  -3  112.81    5.14
   1   3  -3   96.22    8.16
   1   3  -3  120.24    6.57
   1   3  -3  118.92    5.05
  -1  -3   3  114.63    5.09
  -1  -3   3  109.36    4.86
  -1  -3   3    5.29 1648.94
  -1  -3   3  114.99    5.75
  -1  -3   3  111.93    6.28
  -1  -3   3   97.61    6.54
   0   3  -3  764.75   21.32
   0   3  -3  764.65   20.60
   0   3  -3  748.89   20.57
   0   3  -3  741.52   21.52
   0   3  -3  772.24   21.52
   0  -3   3  747.26   20.53
   0  -3   3  729.67   21.31
   0  -3   3  746.91   20.93
   0  -3   3  714.41   20.43
   0  -3   3  721.74   21.15
  -1   3  -3   23.64    3.48
  -1   3  -3   28.67    4.13
  -1   3  -3   29.77    3.47
  -1   3  -3   30.24    3.64
  -1   3  -3   24.12    3.96
   1  -3   3   33.36    3.50
   1  -3   3   24.40    3.80
   1  -3   3   38.18    4.88
   1  -3   3   28.06    3.44
   1  -3   3   24.48    3.41
  -2   3  -3   35.86    4.22
  -2   3  -3   38.91    4.12
  -2   3  -3   47.04    4.91
  -2   3  -3   41.66    4.26
   2  -3   3   52.24    4.71
   2  -3   3   47.78    5.29
   2  -3   3   42.32    4.29
   2  -3   3   40.57    4.09
   2  -3   3   38.90    4.11
  -3   3  -3  444.02   14.50
  -3   3  -3  454.62   14.24
  -3   3  -3  432.63   13.86
  -3   3  -3  428.29   14.31
   3  -3   3  423.27   14.85
   3  -3   3  431.39   14.15
   3  -3   3  439.14   14.49
   3  -3   3  414.64   14.30
   3  -3   3  417.34   13.65
  -4   3  -3   54.79    5.41
  -4   3  -3   45.80    5.33
  -4   3  -3   44.93    5.01
  -4   3  -3   47.35    4.12
  -4   3  -3   41.22    4.46
   4  -3   3   49.30    5.37
   4  -3   3   38.72    4.87
   4  -3   3   52.85    4.88
   4  -3   3   52.70    5.32
   4  -3   3   46.38    4.97
  -5   3  -3   22.66    4.25
  -5   3  -3   15.84    3.81
  -5   3  -3   15.56    4.11
  -5   3  -3   18.21    4.25
  -5   3  -3   23.72    3.11
   5  -3   3   19.49    4.01
   5  -3   3   22.66    4.28
   5  -3   3   19.06    3.60
   5  -3   3   21.55    4.35
  -6   3  -3   35.92    3.43
  -6   3  -3   32.08    5.54
  -6   3  -3   28.72    4.93
  -6   3  -3   28.27    4.52
  -6   3  -3   30.43    5.37
   6  -3   3   36.60    5.76
   6  -3   3   31.19    5.11
   6  -3   3   35.59    5.18
   6  -3   3   37.18    4.18
  -7   3  -3   35.48    5.88
  -7   3  -3   45.98    5.81
   7  -3   3   37.60    5.78
   7  -3   3   40.37    4.11
   7  -3   3   39.08    6.05
   8   2  -3   13.48    3.60
   8   2  -3   18.08    3.82
   8   2  -3   12.82    5.88
   8   2  -3   17.30   11.40
   8   2  -3   15.05    5.73
  -8  -2   3    0.38    4.59
  -8  -2   3   11.44    3.80
   7   2  -3   -2.33    4.19
   7   2  -3    8.93    2.99
   7   2  -3    6.74    4.76
   7   2  -3   10.99    3.10
   7   2  -3    5.51    2.91
  -7  -2   3   -0.07    1.35
  -7  -2   3    5.75    3.01
  -7  -2   3    5.60    4.53
   6   2  -3   -1.57    3.22
   6   2  -3   -4.97    5.34
   6   2  -3    0.70    2.48
   6   2  -3   -0.07    2.31
   6   2  -3   -1.68    2.33
  -6  -2   3    5.29    4.85
  -6  -2   3   -1.63    2.30
  -6  -2   3    0.07    2.43
  -6  -2   3    2.69    2.12
   5   2  -3  103.89    8.47
   5   2  -3  102.39    5.45
   5   2  -3  113.11    5.69
   5   2  -3  112.20    5.64
   5   2  -3  104.85    4.07
  -5  -2   3  107.38    6.27
  -5  -2   3   99.14    9.08
  -5  -2   3  103.82    5.29
  -5  -2   3  112.84    6.09
   4   2  -3   37.95    4.94
   4   2  -3   37.82    3.48
   4   2  -3   35.76    2.97
   4   2  -3   34.63    3.53
   4   2  -3  107.93 1718.20
   4   2  -3   34.55    3.46
  -4  -2   3   47.06    6.58
  -4  -2   3   40.77    2.90
  -4  -2   3   42.18    3.25
  -4  -2   3   38.03    3.61
  -4  -2   3   43.42    4.33
   3   2  -3  527.34   14.80
   3   2  -3  530.77   16.78
   3   2  -3  521.02   14.60
   3   2  -3 -303.47 1538.76
   3   2  -3  518.21   14.83
  -3  -2   3  531.69   15.78
  -3  -2   3  521.31   14.74
  -3  -2   3  528.25   14.66
  -3  -2   3  513.22   15.59
  -3  -2   3  512.83   18.05
  -3  -2   3  520.71   14.86
   2   2  -3   25.63 1050.81
   2   2  -3  366.88   10.97
   2   2  -3  378.57   10.88
   2   2  -3  367.53   10.81
   2   2  -3  363.90   12.32
  -2  -2   3  356.98   10.82
  -2  -2   3  355.75   13.34
  -2  -2   3  358.15   12.30
  -2  -2   3  370.12   10.88
   1   2  -3 2716.60   66.67
   1   2  -3 2564.53   66.50
   1   2  -3 2683.35   67.58
  -1  -2   3 2690.08   68.22
  -1  -2   3 2726.74   67.07
  -1  -2   3 2595.02   67.48
  -1  -2   3 2581.15   66.60
  -1  -2   3  299.36 1508.93
  -1  -2   3 2745.92   66.63
   0   2  -3  171.55    7.11
   0   2  -3  175.66    6.46
   0   2  -3  161.76    9.30
   0   2  -3  178.91    6.55
   0  -2   3  166.58    6.21
   0  -2   3  164.38    7.00
   0  -2   3  161.93    6.23
   0  -2   3  168.00    6.97
  -1   2  -3 1773.47   47.85
  -1   2  -3 1813.89   47.32
  -1   2  -3 1824.32   46.92
  -1   2  -3 1910.61   47.90
   1  -2   3 1820.58   47.05
   1  -2   3 1748.09   47.23
   1  -2   3 1851.25   46.83
   1  -2   3 1838.27   46.84
  -2   2  -3   25.46    3.37
  -2   2  -3   27.93    3.52
  -2   2  -3   17.69    3.07
   2  -2   3   19.68    3.16
   2  -2   3   22.39    3.05
   2  -2   3   21.33    3.23
   2  -2   3   22.68    4.17
  -3   2  -3   39.48    3.48
  -3   2  -3   38.60    4.16
  -3   2  -3   39.44    4.44
  -3   2  -3   38.93    4.05
  -3   2  -3   48.27    4.52
   3  -2   3   36.31    3.92
   3  -2   3   43.31    5.10
   3  -2   3   35.87    3.97
   3  -2   3   38.90    4.15
  -4   2  -3  131.54    6.59
  -4   2  -3  133.20    6.94
  -4   2  -3  136.56    7.30
  -4   2  -3  139.92    7.35
  -4   2  -3  130.36    5.88
   4  -2   3  149.60    7.33
   4  -2   3  134.00    6.66
   4  -2   3  135.64    6.95
   4  -2   3  122.56    7.76
  -5   2  -3  354.62   11.10
  -5   2  -3  328.02   13.19
  -5   2  -3  376.34   14.89
  -5   2  -3  381.38   15.18
  -5   2  -3  348.47   12.32
   5  -2   3  361.86   13.19
   5  -2   3  334.91   12.69
   5  -2   3  360.99   13.62
   5  -2   3  325.60   12.32
  -6   2  -3   -1.52    1.64
  -6   2  -3    2.18    3.58
  -6   2  -3   -3.76    2.91
   6  -2   3    3.83    2.60
   6  -2   3   -0.70    3.53
   6  -2   3    3.18    3.50
   6  -2   3   -3.14    3.03
   6  -2   3   -1.55    3.14
  -7   2  -3  105.19    9.02
  -7   2  -3  133.81    8.64
  -7   2  -3  108.66    6.51
   7  -2   3   75.64    8.05
   7  -2   3  113.37    8.25
   7  -2   3  113.00    8.50
   7  -2   3  114.60    8.16
   7  -2   3  110.78    6.02
  -8   2  -3    7.04    4.41
  -8   2  -3    4.23    2.64
  -8   2  -3   -0.35    2.32
   8  -2   3   10.72    5.64
   8  -2   3   14.42    4.57
   8  -2   3   15.44    4.85
   8  -2   3    9.58    2.59
   8   1  -3    5.77    5.15
   8   1  -3    3.51    2.75
   8   1  -3    3.98    3.07
   8   1  -3    1.56    5.26
   8   1  -3    9.23    4.93
  -8  -1   3    0.48    3.32
  -8  -1   3    0.37    1.30
  -8  -1   3   -1.84    5.77
   7   1  -3   81.55    6.20
   7   1  -3   91.25    6.06
   7   1  -3   94.73    9.04
   7   1  -3   94.11    6.08
   7   1  -3  106.56    9.59
  -7  -1   3   82.87    9.81
  -7  -1   3   85.75    6.29
   6   1  -3   78.64    5.50
   6   1  -3   87.67    5.36
   6   1  -3  102.11    8.42
   6   1  -3   82.06    9.20
   6   1  -3   85.38    5.72
   6   1  -3   77.63    8.26
  -6  -1   3   86.45   10.30
  -6  -1   3   75.39    4.63
  -6  -1   3   78.96    5.07
   5   1  -3    5.47    2.69
   5   1  -3    3.25    2.57
   5   1  -3    0.55    2.05
   5   1  -3    2.72    4.43
  -5  -1   3    4.51    2.23
  -5  -1   3    4.36    2.41
   4   1  -3 1063.58   27.57
   4   1  -3 1099.75   29.14
   4   1  -3 1059.13   31.19
   4   1  -3 1097.89   28.43
   4   1  -3 1084.65   29.12
  -4  -1   3 1050.04   27.25
  -4  -1   3 1108.96   29.06
  -4  -1   3 1095.84   29.17
   3   1  -3 2515.90   62.56
   3   1  -3 2544.96   63.36
   3   1  -3 2292.53   66.15
   3   1  -3 2592.62   64.92
   3   1  -3 2549.74   62.65
  -3  -1   3 2540.69   63.46
  -3  -1   3 2480.89   63.33
  -3  -1   3 2479.90   62.28
   2   1  -3 2825.03   68.57
   2   1  -3 2729.50   68.29
   2   1  -3 2757.99   69.41
   2   1  -3 2643.69   68.17
  -2  -1   3 2827.22   68.38
  -2  -1   3 2502.67   68.93
  -2  -1   3 2769.50   67.59
  -2  -1   3 2700.56   67.77
  -2  -1   3 2698.34   69.32
   1   1  -3 1198.68   30.58
   1   1  -3 1182.25   30.56
   1   1  -3 1191.51   30.85
   1   1  -3 1139.54   31.96
  -1  -1   3 1184.78   31.33
  -1  -1   3 1206.43   30.62
  -1  -1   3 1181.48   30.61
   0   1  -3   47.23    3.55
   0   1  -3   45.63    4.16
   0   1  -3   44.32    3.32
   0   1  -3   42.37    3.58
   0  -1   3   45.69    3.90
   0  -1   3   48.56    4.11
   0  -1   3   45.47    3.23
  -1   1  -3  272.68    8.51
  -1   1  -3  265.55    8.53
  -1   1  -3  278.12    9.71
  -1   1  -3  262.67    8.50
  -1   1  -3  257.25    8.42
   1  -1   3  248.78    7.72
   1  -1   3  264.21    8.48
   1  -1   3  255.79    8.42
   1  -1   3  249.17    8.87
  -2   1  -3    3.93    1.85
  -2   1  -3    5.46    2.05
  -2   1  -3    2.36    2.24
  -2   1  -3    6.06    2.60
  -2   1  -3    2.05    2.25
   2  -1   3    3.42    2.27
   2  -1   3    4.02    2.57
   2  -1   3    3.90    2.71
   2  -1   3    4.61    2.14
  -3   1  -3   81.42    5.21
  -3   1  -3   79.22    4.79
  -3   1  -3   84.13    4.33
  -3   1  -3   80.45    5.31
  -3   1  -3   74.33    4.24
   3  -1   3   75.84    5.82
   3  -1   3   84.21    4.72
   3  -1   3   71.47    5.08
  -4   1  -3  153.91    5.99
  -4   1  -3  155.28    7.02
  -4   1  -3  146.38    7.48
  -4   1  -3  139.93    6.82
  -4   1  -3  142.78    6.76
   4  -1   3  161.20    7.88
   4  -1   3  143.66    6.33
   4  -1   3  162.98    7.22
   4  -1   3  150.13    6.88
  -5   1  -3   45.68    4.67
  -5   1  -3   51.47    5.71
  -5   1  -3   40.66    3.44
  -5   1  -3   48.45    5.06
   5  -1   3   39.32    4.95
   5  -1   3   40.08    4.42
   5  -1   3   42.67    4.52
   5  -1   3   49.05    4.57
  -6   1  -3  127.20    7.33
  -6   1  -3  115.83    7.29
  -6   1  -3  124.38    5.15
  -6   1  -3  119.44    6.68
  -6   1  -3  134.99    8.68
   6  -1   3  126.18    7.52
   6  -1   3  129.20    9.86
   6  -1   3  129.60    7.73
   6  -1   3  129.82    7.05
  -7   1  -3   15.82    3.65
  -7   1  -3   15.23    3.85
  -7   1  -3   18.53    4.44
   7  -1   3    6.06    3.90
   7  -1   3   14.85    4.60
   7  -1   3   13.35    3.68
   7  -1   3   12.40    1.47
   7  -1   3   10.91    3.72
  -8   1  -3   56.94    5.98
  -8   1  -3   51.29    6.33
   8  -1   3   56.05    7.63
   8  -1   3   54.23    5.80
   8  -1   3   52.26    4.14
   8  -1   3   42.62    5.73
   8   0  -3    6.84    5.30
   8   0  -3    0.84    3.53
   8   0  -3    8.71    5.72
   8   0  -3    3.12    4.82
   8   0  -3    0.21    2.67
   8   0  -3    1.12    3.27
  -8   0   3    0.19    4.89
   7   0  -3   10.69    6.06
   7   0  -3   12.09    5.26
   7   0  -3    6.32    4.56
   7   0  -3    9.67    3.57
   7   0  -3   11.03    2.91
  -7   0   3    7.77    6.74
  -7   0   3   15.74    4.02
   6   0  -3    3.04    3.77
   6   0  -3    5.01    3.20
   6   0  -3    1.00    4.02
   6   0  -3    2.91    2.44
   6   0  -3    5.19    3.24
  -6   0   3    4.78    2.68
   5   0  -3  167.89    6.61
   5   0  -3  156.46    7.54
   5   0  -3  175.39    9.71
   5   0  -3  161.90    7.60
   5   0  -3  155.32    9.47
  -5   0   3  156.43    6.04
  -5   0   3  164.24    7.49
  -5   0   3  176.47    7.65
   4   0  -3   43.96    3.28
   4   0  -3   37.95    3.79
   4   0  -3   47.24    2.24
   4   0  -3   48.02    4.39
   4   0  -3   38.91    5.45
  -4   0   3   46.10    4.10
  -4   0   3   40.45    4.11
  -4   0   3   47.88    3.44
   3   0  -3   26.82    3.03
   3   0  -3   30.72    3.29
   3   0  -3   30.45    2.37
   3   0  -3   28.55    2.36
   3   0  -3   44.99    5.79
  -3   0   3   36.15    3.37
  -3   0   3   28.09    3.07
  -3   0   3   32.47    1.69
   2   0  -3  344.99   10.67
   2   0  -3  345.36   10.67
   2   0  -3  342.14   11.77
   2   0  -3  355.18    9.86
  -2   0   3  346.80   10.72
  -2   0   3  338.07    9.82
  -2   0   3  337.95   10.63
   1   0  -3   83.28    3.98
   1   0  -3   89.44    4.38
   1   0  -3   85.07    5.08
   1   0  -3   90.22    4.17
  -1   0   3   78.54    5.48
  -1   0   3   86.27    4.35
  -1   0   3   87.19    3.93
  -1   0   3   82.88    4.12
   0   0  -3 1165.42   30.94
   0   0  -3 1152.64   30.77
   0   0  -3 1180.21   31.55
   0   0  -3 1161.89   30.72
   0   0   3 1219.36   30.76
   0   0   3 1195.21   30.96
   0   0   3 1261.74   30.90
   0   0   3 1224.93   30.81
  -1   0  -3  456.37   13.05
  -1   0  -3  447.09   14.84
  -1   0  -3  469.53   12.83
  -1   0  -3  455.56   12.77
   1   0   3  450.29   12.79
   1   0   3  450.60   12.75
   1   0   3  447.79   12.76
   1   0   3  431.86   12.94
  -3   0  -3 1396.50   35.40
  -3   0  -3 1404.88   36.58
  -3   0  -3 1419.34   36.07
  -3   0  -3 1426.08   37.49
  -3   0  -3 1430.80   36.74
   3   0   3 1450.54   35.47
   3   0   3 1354.12   37.29
   3   0   3 1479.52   36.73
   3   0   3 1348.33   35.94
   3   0   3 1344.69   36.57
  -4   0  -3 5800.63  144.66
  -4   0  -3 5708.50  145.65
  -4   0  -3 5954.53  144.61
   4   0   3 5949.84  144.62
   4   0   3 5610.29  145.47
  -5   0  -3 2355.19   61.18
  -5   0  -3 2331.78   59.62
  -5   0  -3 2333.65   59.76
  -5   0  -3 2316.13   58.00
  -5   0  -3 2216.81   59.01
   5   0   3 2323.79   61.04
   5   0   3 2348.90   59.57
   5   0   3 2224.94   59.43
   5   0   3 2274.36   58.40
  -6   0  -3  169.95    8.26
  -6   0  -3  179.51    8.32
  -6   0  -3  156.27    7.94
  -6   0  -3  172.30    9.88
   6   0   3  175.38    7.48
   6   0   3  166.36   11.75
   6   0   3  179.67    8.37
   6   0   3  142.52   12.92
  -7   0  -3  387.16   16.00
  -7   0  -3  381.45   10.26
  -7   0  -3  367.46   13.88
   7   0   3  375.40   13.80
   7   0   3  393.98   13.16
   7   0   3  383.69   15.93
   7   0   3  375.80   13.65
   7   0   3  380.01   11.34
  -8   0  -3   37.59    5.58
   8   0   3   30.67    4.56
   8   0   3   31.02    4.47
   8   0   3   43.04    7.12
   8   0   3   22.39    4.55
   7  -1  -3  158.10   11.65
   7  -1  -3  170.91   11.14
   7  -1  -3  145.33    7.29
   7  -1  -3  150.06    8.66
   7  -1  -3  144.99    8.93
   6  -1  -3   17.65    4.15
   6  -1  -3   15.79    4.48
   6  -1  -3   11.02    3.76
   6  -1  -3   16.40    5.28
  -6   1   3   15.46    3.69
   5  -1  -3   47.66    5.13
   5  -1  -3   54.57    5.75
  -5   1   3   50.95    5.23
  -5   1   3   55.07    5.67
   4  -1  -3  185.86    7.90
   4  -1  -3  180.35    7.76
   4  -1  -3  194.66    9.57
  -4   1   3  180.71    7.78
  -4   1   3  177.67    5.93
  -4   1   3  191.24    7.91
  -4   1   3  175.66    5.47
   3  -1  -3  360.92   10.28
   3  -1  -3  377.97   11.99
   3  -1  -3  365.54   13.04
   3  -1  -3  368.63   12.09
  -3   1   3  384.64   12.05
  -3   1   3  361.26   12.04
  -3   1   3  370.63   10.32
   2  -1  -3    2.41    2.14
   2  -1  -3    5.98    3.07
   2  -1  -3    3.63    1.50
   2  -1  -3    1.70    2.06
  -2   1   3    1.10    2.31
  -2   1   3    4.34    2.45
  -2   1   3    5.35    1.60
   1  -1  -3  302.17    9.48
   1  -1  -3  285.10    9.41
   1  -1  -3  304.92   10.15
   1  -1  -3  310.71    9.00
  -1   1   3  304.18    9.58
  -1   1   3  298.48    9.46
  -1   1   3  315.07    9.02
   0  -1  -3 1662.86   42.47
   0  -1  -3  162.30  926.53
   0  -1  -3 1711.02   42.74
   0  -1  -3 1709.87   42.71
   0  -1  -3 1682.75   42.70
   0   1   3 1707.46   42.72
   0   1   3 1665.66   42.68
   0   1   3 1728.79   42.58
   0   1   3 1624.47   42.44
  -1  -1  -3 2156.96   54.92
  -1  -1  -3 2133.34   54.06
   1   1   3 2147.58   54.13
   1   1   3 2179.62   54.09
  -2  -1  -3 3226.73   80.36
  -3  -1  -3  106.33    4.81
  -3  -1  -3  108.16    4.67
  -3  -1  -3   99.69    5.47
  -3  -1  -3  103.97    5.76
   3   1   3  105.38    4.76
   3   1   3  113.83    4.61
   3   1   3  109.53    4.66
   3   1   3  108.53    4.97
   3   1   3  111.53    5.95
  -4  -1  -3 1395.54   35.41
  -4  -1  -3 1379.58   34.63
  -4  -1  -3 1367.51   36.85
   4   1   3 1331.17   35.18
   4   1   3 1360.26   36.85
   4   1   3 1333.66   34.55
   4   1   3 1310.60   37.62
   4   1   3 1312.69   33.89
  -5  -1  -3  357.71   11.78
  -5  -1  -3  372.28   10.83
  -5  -1  -3  379.58   13.64
   5   1   3  369.34   10.79
   5   1   3  376.59   11.99
   5   1   3  345.51   11.54
   5   1   3  367.41   13.51
  -6  -1  -3   98.04    6.80
  -6  -1  -3   99.70    7.71
  -6  -1  -3   98.88    4.22
  -6  -1  -3  102.34    5.73
   6   1   3  101.07    5.23
   6   1   3   94.66    5.73
   6   1   3   99.63    5.91
  -7  -1  -3   43.13    6.18
  -7  -1  -3   48.19    6.44
  -7  -1  -3   47.64    2.24
   7   1   3   45.66    4.08
   7   1   3   46.48    6.40
   7   1   3   54.57    5.11
   7   1   3   44.38    4.83
   7   1   3   55.75    4.98
  -8  -1  -3   10.78    4.44
  -8  -1  -3   15.96    3.73
   8   1   3    9.82    2.42
   8   1   3    9.32    3.52
   8   1   3   14.14    3.43
   8   1   3    7.68    3.19
   8   1   3   17.01    5.50
   9   1   3   21.47    6.50
   9   1   3   16.73    2.54
   9   1   3   22.02    4.12
   9   1   3   14.95    3.72
   9   1   3   11.81    3.66
   7  -2  -3   21.47    5.64
   7  -2  -3   23.91    4.92
   7  -2  -3   24.16    7.46
   7  -2  -3   27.96    6.80
  -7   2   3   19.66    5.10
   6  -2  -3    9.06    4.11
   6  -2  -3    8.21    6.57
   6  -2  -3   -3.43    4.40
   6  -2  -3    5.67    3.40
  -6   2   3    1.62    3.35
  -6   2   3    6.22    3.56
   5  -2  -3  388.18   14.73
   5  -2  -3  384.39   15.53
   5  -2  -3  367.66   13.74
   5  -2  -3  387.53   17.84
  -5   2   3  401.36   14.12
  -5   2   3  369.93   13.80
   4  -2  -3  131.76    8.47
   4  -2  -3  136.56    7.20
   4  -2  -3  157.15    7.97
   4  -2  -3  146.03    8.82
  -4   2   3  143.81    7.25
  -4   2   3  142.15    5.02
  -4   2   3  141.19    7.54
   3  -2  -3  164.83    8.55
   3  -2  -3  164.90    7.65
   3  -2  -3  155.86    7.13
  -3   2   3  160.46    5.56
  -3   2   3  148.05    4.40
  -3   2   3  152.10    7.04
  -3   2   3  166.32    7.23
   2  -2  -3  412.09   12.96
   2  -2  -3  404.60   13.83
   2  -2  -3  420.07   11.94
   2  -2  -3  425.52   13.07
  -2   2   3  416.60   11.86
  -2   2   3  385.06   12.84
  -2   2   3  443.74   11.32
  -2   2   3  418.75   13.05
   1  -2  -3  313.16    9.42
   1  -2  -3  311.38   10.04
   1  -2  -3  284.54    8.32
   1  -2  -3  321.74   10.89
   1  -2  -3  330.39   10.10
  -1   2   3  299.16    9.97
  -1   2   3  327.60   10.12
  -1   2   3  321.87    9.45
   0  -2  -3  346.78   10.05
   0  -2  -3  348.78   10.66
   0  -2  -3  358.82   10.64
   0  -2  -3  347.63   10.36
   0  -2  -3  343.05   10.97
   0   2   3  397.33    9.64
   0   2   3  358.78   10.59
   0   2   3  331.39   10.42
   0   2   3  324.27   10.32
   0   2   3  339.42   11.02
  -1  -2  -3 1952.96   49.72
  -1  -2  -3 1991.37   49.51
  -1  -2  -3 1971.29   49.72
  -1  -2  -3   17.65 1167.57
   1   2   3 1987.62   49.72
   1   2   3 1955.21   49.50
   1   2   3 1041.13 1390.44
   1   2   3 1964.27   49.49
   1   2   3 2007.01   49.52
   2   2   3  285.44 1674.07
  -3  -2  -3  133.83    6.23
  -3  -2  -3  123.55    4.71
  -3  -2  -3  119.15    4.56
  -3  -2  -3  124.31    5.12
   3   2   3  129.81    4.68
   3   2   3  121.38    4.98
   3   2   3  116.29    6.26
   3   2   3  121.51    3.43
   3   2   3  117.71    4.81
  -4  -2  -3 1318.91   35.14
  -4  -2  -3 1324.28   33.11
  -4  -2  -3 1290.83   32.95
  -4  -2  -3 1265.34   32.94
   4   2   3 1271.56   34.30
   4   2   3 1172.11   31.86
   4   2   3 1281.80   34.98
   4   2   3 1328.97   33.11
   4   2   3 1240.91   31.92
   4   2   3 1279.00   32.94
   4   2   3 1273.16   32.93
  -5  -2  -3  275.11    9.14
  -5  -2  -3  264.98    8.47
  -5  -2  -3  289.45    9.01
  -5  -2  -3  274.04   11.33
   5   2   3  274.17    8.44
   5   2   3  266.79    8.23
   5   2   3  269.02   11.17
   5   2   3  269.06    8.95
   5   2   3  280.59    8.92
  -6  -2  -3    1.86    3.33
  -6  -2  -3   -0.05    2.01
  -6  -2  -3    0.75    3.40
   6   2   3    0.43    2.21
   6   2   3    3.96    1.49
   6   2   3    2.50    2.26
   6   2   3    2.51    1.86
   6   2   3    3.08    5.45
   6   2   3    4.20    2.41
  -7  -2  -3   11.63    4.33
  -7  -2  -3   15.84    3.24
  -7  -2  -3   21.21    3.16
   7   2   3   22.69    3.32
   7   2   3   18.55    3.09
   7   2   3   18.90    3.28
   7   2   3   22.48    5.10
   7   2   3   20.71    3.05
  -8  -2  -3  104.46    6.24
   8   2   3   95.19    6.14
   8   2   3  118.15    6.20
   8   2   3  109.55    6.43
   8   2   3   93.72    5.63
   8   2   3  106.80    6.48
   8   2   3  105.36    9.88
  -9  -2  -3   11.26    3.42
  -9  -2  -3    0.29    1.64
   9   2   3    7.37    3.35
   9   2   3    6.94    2.36
   9   2   3    6.13    4.05
   9   2   3   11.43    5.64
   9   2   3    7.60    2.58
   9   2   3   10.28    5.47
   7  -3  -3   43.29    7.35
   7  -3  -3   43.24    6.45
   7  -3  -3   35.23    9.95
   7  -3  -3   41.07    6.19
  -7   3   3   48.65    6.96
   6  -3  -3    9.14    4.27
   6  -3  -3   18.14    5.73
   6  -3  -3   14.27    4.10
   6  -3  -3   14.67    4.52
  -6   3   3    9.22    3.48
  -6   3   3    5.44    4.42
   5  -3  -3   38.20    5.26
   5  -3  -3   32.66    5.78
   5  -3  -3   36.72    4.78
   5  -3  -3   40.40    5.45
  -5   3   3   38.45    2.69
  -5   3   3   39.64    5.13
  -5   3   3   46.63    5.91
   4  -3  -3   99.00    6.63
   4  -3  -3   99.14    7.18
   4  -3  -3  113.53    6.87
   4  -3  -3  106.41    9.31
  -4   3   3  103.53    6.73
  -4   3   3  110.01    7.28
   3  -3  -3  131.51    8.06
   3  -3  -3  123.35    6.78
   3  -3  -3  120.61    6.71
  -3   3   3  123.91    6.78
  -3   3   3  119.48    6.60
  -3   3   3  141.19    5.35
  -3   3   3  121.00    4.34
   2  -3  -3    4.48    3.07
   2  -3  -3    2.27    2.47
   2  -3  -3    3.89    2.59
   2  -3  -3    0.84    1.63
  -2   3   3    1.84    2.41
  -2   3   3    4.04    1.89
  -2   3   3    2.28    2.56
  -2   3   3    0.74    1.42
  -2   3   3   -0.81    2.90
   1  -3  -3  625.66   18.80
   1  -3  -3  615.61   17.36
   1  -3  -3  617.39   17.97
  -1   3   3  623.02   18.87
  -1   3   3  585.07   17.69
  -1   3   3  671.21   17.54
  -1   3   3  635.89   19.32
  -1   3   3  645.60   18.11
   0  -3  -3  334.73   10.32
   0  -3  -3  328.67   10.17
   0  -3  -3  326.56    9.58
   0  -3  -3  315.24   10.85
   0  -3  -3  335.44   10.40
   0   3   3  325.16   10.18
   0   3   3  329.73   11.12
   0   3   3  336.22   10.44
   0   3   3  326.52   11.25
  -1  -3  -3  212.27 1143.44
  -2  -3  -3  347.95 2099.87
  -2  -3  -3 1979.95   49.19
  -2  -3  -3 1892.99   48.45
  -2  -3  -3 1889.89   48.65
  -2  -3  -3 1946.26   49.36
   2   3   3 1954.96   49.23
   2   3   3 1918.23   48.67
   2   3   3  -41.78 1240.10
   2   3   3 1962.80   49.43
   2   3   3 1962.73   48.53
   2   3   3 1917.90   48.47
  -3  -3  -3 1215.65   30.50
  -3  -3  -3 1217.28   30.46
  -3  -3  -3 1101.84   30.37
  -3  -3  -3 1243.76   32.31
  -3  -3  -3 1214.59   31.30
   3   3   3 1219.51   32.24
   3   3   3 1199.07   30.52
   3   3   3 1208.42   31.29
   3   3   3 1205.85   30.45
   3   3   3  179.66 1570.05
   3   3   3 1152.54   30.37
  -4  -3  -3    8.15    1.68
  -4  -3  -3    7.75    1.68
  -4  -3  -3    3.63    1.76
  -4  -3  -3    4.03    2.86
   4   3   3    6.89    1.74
   4   3   3    5.48    1.57
   4   3   3    7.43    1.60
   4   3   3    8.05    2.93
   4   3   3    7.75    3.46
   4   3   3    9.39    1.99
  -5  -3  -3   19.45    3.85
  -5  -3  -3   23.95    2.44
  -5  -3  -3   27.40    2.72
  -5  -3  -3   27.73    2.69
   5   3   3   23.27    4.17
   5   3   3   26.46    2.46
   5   3   3   30.82    2.81
   5   3   3   26.09    2.62
   5   3   3   25.89    4.50
   5   3   3   24.93    2.48
  -6  -3  -3  245.40    8.21
  -6  -3  -3  233.15   11.14
  -6  -3  -3  235.38    7.77
   6   3   3  244.49    8.04
   6   3   3  235.85    7.90
   6   3   3  252.65    9.48
   6   3   3  217.92   14.20
   6   3   3  232.22    8.03
  -7  -3  -3   45.09    3.93
  -7  -3  -3   49.74    4.16
   7   3   3   45.11    4.46
   7   3   3   50.33    3.08
   7   3   3   50.03    3.91
   7   3   3   47.91    4.98
  -8  -3  -3   12.13    4.66
   8   3   3   12.47    3.02
   8   3   3   13.78    2.90
   8   3   3   12.38    3.34
   8   3   3   13.10    2.88
   8   3   3   19.35    3.29
   8   3   3   16.98    5.52
  -9  -3  -3    8.61    2.86
  -9  -3  -3    2.91    1.44
   9   3   3   14.86    2.86
   9   3   3    6.40    2.68
   9   3   3    8.24    3.14
   9   3   3   11.58    6.01
   9   3   3    7.11    3.13
   9   3   3    9.14    2.70
   6  -4  -3   17.85    4.54
   6  -4  -3   22.81    5.16
   6  -4  -3   30.17    7.03
   6  -4  -3   18.13    4.79
  -6   4   3   26.33    4.93
  -6   4   3   14.29    5.51
   5  -4  -3   66.58    6.88
   5  -4  -3   60.06    6.68
   5  -4  -3   81.43    8.54
   5  -4  -3   72.75    6.46
  -5   4   3   66.86    6.93
  -5   4   3   54.59    6.07
  -5   4   3   59.97    3.73
   4  -4  -3   -3.42    3.55
   4  -4  -3    2.21    3.74
   4  -4  -3    0.60    2.38
   4  -4  -3   -2.29    3.25
  -4   4   3    7.23    3.58
  -4   4   3   -0.04    3.57
  -4   4   3    0.24    1.87
   3  -4  -3   12.54    4.07
   3  -4  -3    6.06    3.28
   3  -4  -3   12.29    3.41
   3  -4  -3    8.35    2.45
  -3   4   3   13.72    4.09
  -3   4   3    9.55    1.33
  -3   4   3   14.09    2.47
  -3   4   3   13.58    3.52
  -3   4   3   13.29    1.98
  -3   4   3    8.89    3.31
   2  -4  -3   78.81    5.53
   2  -4  -3   70.77    6.54
   2  -4  -3   69.55    5.34
  -2   4   3   79.35    5.48
  -2   4   3   87.14    4.75
  -2   4   3   74.33    6.70
  -2   4   3   90.22    5.69
  -2   4   3   74.53    4.14
  -2   4   3   85.93    3.76
   1  -4  -3  259.31    9.66
   1  -4  -3  268.98    9.66
   1  -4  -3  264.78   10.61
  -1   4   3  264.24    9.64
  -1   4   3  262.53    8.75
  -1   4   3  280.55    9.82
  -1   4   3  270.13    9.19
  -1   4   3  268.67   10.64
   0  -4  -3   67.40    4.32
   0  -4  -3   56.88    4.00
   0  -4  -3   55.75    4.36
   0  -4  -3   62.34    5.10
   0  -4  -3   59.16    4.20
   0   4   3   54.35    4.50
   0   4   3   65.88    4.20
   0   4   3   67.33    5.62
   0   4   3   63.59    4.40
   0   4   3   64.15    4.33
  -1  -4  -3  372.94   10.58
  -1  -4  -3  370.31   11.95
  -1  -4  -3  368.32   11.11
  -1  -4  -3  374.77   11.11
  -1  -4  -3  295.62 1631.97
  -1  -4  -3  346.72   11.39
  -1  -4  -3  375.03   11.36
   1   4   3  370.08   11.60
   1   4   3  341.73   11.16
   1   4   3  370.73   11.04
   1   4   3  362.99   11.50
   1   4   3  367.29   10.99
   1   4   3  377.76   12.02
  -2  -4  -3  141.68    6.25
  -2  -4  -3   68.76 2185.35
  -2  -4  -3  140.17    5.26
  -2  -4  -3  134.29    5.73
  -2  -4  -3  137.25    6.09
  -2  -4  -3  137.66    6.06
   2   4   3  140.15    6.16
   2   4   3  144.07    6.04
   2   4   3  144.46    6.42
   2   4   3  296.19 2152.06
   2   4   3  146.05    5.32
   2   4   3  140.64    5.13
   2   4   3  142.07    6.16
  -3  -4  -3   77.85    4.67
  -3  -4  -3   91.16    5.24
  -3  -4  -3   83.22    3.42
  -3  -4  -3   76.07    3.36
   3   4   3   75.54    5.28
   3   4   3   75.87    4.33
   3   4   3   86.13    4.78
   3   4   3   74.85    3.29
   3   4   3   74.91    3.41
   3   4   3   73.10    5.01
   3   4   3  569.79 1325.59
  -4  -4  -3  514.94   13.32
  -4  -4  -3  499.83   14.66
  -4  -4  -3  484.95   15.83
   4   4   3  489.09   13.33
   4   4   3 -627.71 1914.00
   4   4   3  511.31   13.13
   4   4   3  493.73   16.81
   4   4   3  481.04   14.09
   4   4   3  485.56   15.74
   4   4   3  512.56   14.68
   4   4   3  518.09   16.13
  -5  -4  -3  241.18    7.08
  -5  -4  -3  234.90    8.24
  -5  -4  -3  237.50    6.98
  -5  -4  -3  241.38   10.43
   5   4   3  235.55    6.81
   5   4   3  223.32    7.92
   5   4   3  239.56   10.36
   5   4   3  238.77    9.42
   5   4   3  233.83   10.91
   5   4   3  233.72    9.75
   5   4   3  234.85    6.77
   5   4   3  225.76    8.09
   5   4   3 -212.61 2258.14
  -6  -4  -3   36.62    2.77
  -6  -4  -3   32.87    5.05
  -6  -4  -3   38.23    2.82
   6   4   3   37.49    3.42
   6   4   3   43.77    6.16
   6   4   3   44.83    4.75
   6   4   3   39.81    2.69
   6   4   3   53.13    5.67
   6   4   3   35.81    2.54
   6   4   3   45.46    4.42
  -7  -4  -3   27.69    2.85
  -7  -4  -3   30.37    3.08
   7   4   3   22.89    3.82
   7   4   3   31.29    2.68
   7   4   3   28.22    4.79
   7   4   3   32.45    3.13
   7   4   3   38.85    4.25
   7   4   3   31.80    3.87
   7   4   3   28.12    2.56
  -8  -4  -3   29.49    3.00
   8   4   3   41.11    3.47
   8   4   3   42.21    5.02
   8   4   3   42.38    4.93
   8   4   3   35.74    5.39
   8   4   3   36.18    3.34
   8   4   3   34.93    4.03
   8   4   3   41.48    2.69
   8   4   3   45.06    4.85
  -9  -4  -3    1.83    2.23
  -9  -4  -3    0.26    1.17
   9   4   3   -1.23   10.12
   9   4   3   -3.18    1.80
   9   4   3    2.62    3.75
   9   4   3    0.73    2.76
   9   4   3    3.48    2.61
   9   4   3    2.03    1.89
   9   4   3    2.17    4.79
   9   4   3   -2.05    2.99
   9   4   3    2.17    4.13
   6  -5  -3   28.71    6.45
   6  -5  -3   23.69    5.06
   6  -5  -3   35.61   11.99
  -6   5   3   36.44    6.38
  -6   5   3   37.32    5.74
   5  -5  -3   21.77    5.31
   5  -5  -3   25.50    6.51
   5  -5  -3   22.17    3.93
   5  -5  -3   13.92    4.59
  -5   5   3   17.42    5.00
  -5   5   3   22.09    2.83
  -5   5   3   24.40    5.27
   4  -5  -3   62.19    6.64
   4  -5  -3   59.75    7.20
   4  -5  -3   53.68    5.13
   4  -5  -3   55.47    7.57
  -4   5   3   53.65    4.70
  -4   5   3   54.70    6.46
  -4   5   3   60.37    6.83
   3  -5  -3  250.98   10.80
   3  -5  -3  250.62   11.97
   3  -5  -3  244.78    8.95
   3  -5  -3  236.78   10.58
  -3   5   3  239.94    7.26
  -3   5   3  237.44   11.64
  -3   5   3  233.57   10.62
  -3   5   3  238.82   10.63
  -3   5   3  240.58    9.07
  -3   5   3  256.07    8.45
   2  -5  -3   75.41    4.12
   2  -5  -3   71.47    5.77
   2  -5  -3   66.02    6.23
   2  -5  -3   78.60    6.94
  -2   5   3   77.71    5.13
  -2   5   3   79.78    4.05
  -2   5   3   68.69    5.80
  -2   5   3   70.02    4.62
  -2   5   3   70.83    5.75
  -2   5   3   88.85    7.56
   1  -5  -3 1012.84   28.48
   1  -5  -3  924.28   27.19
   1  -5  -3 1002.76   27.38
  -1   5   3  974.56   27.36
  -1   5   3  968.44   28.38
  -1   5   3  912.66   26.00
  -1   5   3  988.96   26.79
  -1   5   3  969.21   27.35
  -1   5   3  988.83   26.49
   0  -5  -3 1057.97   28.91
   0  -5  -3 1136.25   29.50
   0  -5  -3 1063.25   29.28
   0  -5  -3 1110.74   30.46
   0   5   3  996.37   28.94
   0   5   3 1059.17   29.25
   0   5   3 1081.96   30.46
   0   5   3 1082.21   29.35
   0   5   3 1052.22   29.24
   0   5   3 1127.52   29.13
  -1  -5  -3    9.91    2.65
  -1  -5  -3   14.15    3.47
  -1  -5  -3 -168.18 2348.93
  -1  -5  -3    7.29    2.47
  -1  -5  -3   12.84    2.74
   1   5   3   12.23    2.97
   1   5   3   10.41    3.06
   1   5   3    8.55    2.46
   1   5   3   10.98    2.80
   1   5   3    6.69    2.43
  -2  -5  -3 -239.62 1454.83
  -2  -5  -3 1009.38   27.08
  -2  -5  -3  955.44   26.15
  -2  -5  -3  985.66   27.25
  -2  -5  -3  992.69   26.04
  -2  -5  -3 1010.40   27.34
   2   5   3 1027.88   27.31
   2   5   3  998.06   27.28
   2   5   3  973.82   26.03
   2   5   3  965.90   27.25
   2   5   3 1003.15   27.10
   2   5   3  956.29   25.96
  -3  -5  -3   99.09    5.71
  -3  -5  -3   99.75    5.51
  -3  -5  -3  102.18    4.06
  -3  -5  -3  343.57 2408.16
  -3  -5  -3  106.43    5.57
  -3  -5  -3  108.49    4.18
   3   5   3  104.67    5.67
   3   5   3  100.54    5.44
   3   5   3  105.92    4.16
   3   5   3   98.63    5.49
   3   5   3   97.92    5.94
   3   5   3  103.48    4.05
   3   5   3  104.14    6.19
   3   5   3  -23.33  960.99
   3   5   3  107.78    5.73
  -4  -5  -3   -1.68    2.46
  -4  -5  -3    0.46    1.06
  -4  -5  -3    1.73    1.11
   4   5   3   -0.13    2.32
   4   5   3   -1.12    1.86
   4   5   3    1.92    2.32
   4   5   3   -0.11    2.45
   4   5   3   -1.17    1.06
   4   5   3    1.20    2.07
   4   5   3    0.69    0.94
   4   5   3    2.55    2.60
   4   5   3    1.23    3.34
   4   5   3 -254.14 1589.08
   4   5   3   -0.19    2.39
  -5  -5  -3   10.16    0.96
  -5  -5  -3   10.21    1.02
  -5  -5  -3    9.53    3.19
   5   5   3    4.91    2.98
   5   5   3   11.65    3.67
   5   5   3    6.31    3.00
   5   5   3    6.36    2.26
   5   5   3   11.53    2.55
   5   5   3   11.35    2.86
   5   5   3   10.59    3.10
   5   5   3   10.69    4.66
  -6  -5  -3  150.16    4.16
   6   5   3  131.76    9.46
   6   5   3  145.80   10.44
   6   5   3  151.16    9.99
   6   5   3  152.28    7.40
   6   5   3  133.89    6.23
   6   5   3  141.72    7.96
   6   5   3  132.22    6.71
  -7  -5  -3  259.56    7.47
   7   5   3  279.39   12.19
   7   5   3  282.05   13.25
   7   5   3  278.84   11.52
   7   5   3  270.43    9.29
   7   5   3  276.39   10.65
   7   5   3  278.83   10.35
  -8  -5  -3   11.56    1.55
  -8  -5  -3   12.60    1.80
   8   5   3   14.20    2.25
   8   5   3   13.05    3.49
   8   5   3   -1.56   10.37
   8   5   3   10.27    4.40
   8   5   3   10.45    4.01
   8   5   3    9.93    5.07
   8   5   3   17.75    3.72
  -9  -5  -3   31.24    2.54
   9   5   3   36.72    6.98
   9   5   3   36.40    4.50
   9   5   3   21.42    5.42
   9   5   3   28.28    4.03
   9   5   3   27.46    4.94
   5  -6  -3   29.54    7.25
   5  -6  -3   26.63    5.98
   5  -6  -3   17.13    4.80
  -5   6   3   17.76    2.88
  -5   6   3   23.42    5.64
  -5   6   3   33.74    5.73
   4  -6  -3   84.76    5.58
   4  -6  -3   83.29    9.73
   4  -6  -3   95.47    8.30
   4  -6  -3   83.87    7.87
  -4   6   3   76.16    7.53
  -4   6   3   80.47    9.12
  -4   6   3   92.59    7.85
  -4   6   3   93.15    5.92
   3  -6  -3   71.16    6.65
   3  -6  -3   63.77    6.67
   3  -6  -3   69.28    4.44
   3  -6  -3   71.65    8.08
  -3   6   3   72.25    5.51
  -3   6   3   67.62    6.61
  -3   6   3   78.00    8.31
  -3   6   3   69.27    7.04
  -3   6   3   72.13    4.83
   2  -6  -3  121.64    4.69
   2  -6  -3  102.81    7.17
   2  -6  -3   98.49    8.20
   2  -6  -3  116.50    7.24
  -2   6   3  104.68    7.13
  -2   6   3  125.24    6.61
  -2   6   3  123.03    8.78
  -2   6   3  106.91    6.00
  -2   6   3  122.65    7.39
  -2   6   3  103.54    5.16
   1  -6  -3   80.54    6.61
   1  -6  -3   73.48    2.77
   1  -6  -3   67.84    5.47
   1  -6  -3   67.41    5.59
  -1   6   3   78.27    5.53
  -1   6   3   78.16    5.72
  -1   6   3   76.87    5.31
  -1   6   3   65.79    6.88
  -1   6   3   73.59    5.68
  -1   6   3   82.86    4.86
   0  -6  -3   46.50    4.50
   0  -6  -3   40.08    4.22
   0  -6  -3   50.86    5.53
   0  -6  -3   45.11    4.54
   0  -6  -3   43.34    4.14
   0   6   3   43.13    4.35
   0   6   3   42.32    4.40
   0   6   3   44.34    4.37
   0   6   3   40.23    4.16
   0   6   3   38.59    4.06
   0   6   3   41.61    5.00
  -1  -6  -3  523.47   15.55
  -1  -6  -3  626.83 2642.99
  -1  -6  -3  518.71   16.02
  -1  -6  -3  530.42   15.57
  -1  -6  -3  475.78   13.56
  -1  -6  -3  537.19   17.04
   1   6   3  541.83   16.21
   1   6   3  485.96   15.31
   1   6   3  529.91   17.08
   1   6   3  525.96   16.10
   1   6   3  485.48   15.43
   1   6   3  527.74   16.08
  -2  -6  -3  506.60   16.28
  -2  -6  -3 -155.49 2312.87
  -2  -6  -3  508.64   15.97
  -2  -6  -3  504.48   14.34
  -2  -6  -3  491.04   14.62
   2   6   3  497.96   15.91
   2   6   3  515.71   14.67
   2   6   3  488.26   15.68
   2   6   3  509.84   14.70
   2   6   3  511.57   16.19
   2   6   3  523.24   16.38
  -3  -6  -3 -764.77 2043.88
  -4  -6  -3  404.21   13.61
  -4  -6  -3 -727.17 2750.80
  -4  -6  -3  416.41   10.94
  -4  -6  -3  401.73   10.93
  -4  -6  -3  406.54   13.74
   4   6   3  407.17   11.98
   4   6   3  392.67   13.21
   4   6   3  400.26   13.58
   4   6   3  411.85   14.09
   4   6   3  418.75   10.94
   4   6   3  346.02 1627.26
   4   6   3  409.41   14.10
   4   6   3  391.95   13.63
   4   6   3  386.33   15.49
   4   6   3  377.52   13.10
   4   6   3  410.64   10.72
  -5  -6  -3   95.70    6.70
   5   6   3   92.71    5.83
   5   6   3  104.92    6.47
   5   6   3   97.18    8.43
   5   6   3  100.46    5.82
   5   6   3  105.15    6.11
   5   6   3   98.39    6.71
   5   6   3  104.71    6.87
   5   6   3  101.22    6.78
   6   6   3   72.83   11.25
   6   6   3   57.74    6.06
   6   6   3   52.87    6.13
   6   6   3   54.55    4.78
   6   6   3   57.58    5.41
   6   6   3   51.46    5.24
   6   6   3   63.45    6.98
   6   6   3   62.26    6.56
   7   6   3   -1.22    2.60
   7   6   3   -6.04    3.74
   7   6   3    6.15    5.85
   7   6   3   -0.22   11.84
   7   6   3   -1.27    2.87
   7   6   3    0.78    3.40
   7   6   3   -4.39    1.93
   7   6   3    5.44    3.37
   7   6   3    3.95    4.00
   8   6   3   25.35    5.75
   8   6   3   35.03    4.33
   8   6   3   31.74    6.09
   8   6   3   29.17    4.96
   8   6   3   23.51    3.09
   8   6   3   31.56    5.71
   9   6   3   10.30    6.26
   9   6   3   20.99    4.84
   9   6   3    2.74   12.43
   9   6   3   13.53    5.37
   9   6   3   17.55    3.76
   9   6   3   14.72    2.24
   9   6   3   25.33    6.91
   9   6   3   22.07    4.16
   5  -7  -3   19.71    7.28
   5  -7  -3   21.44    5.48
   5  -7  -3   21.88    5.73
  -5   7   3   24.26    5.78
  -5   7   3   16.61    3.40
  -5   7   3   23.33    6.56
   4  -7  -3   70.34    7.55
   4  -7  -3   79.41    8.43
   4  -7  -3   63.41    8.27
  -4   7   3   70.07    7.75
  -4   7   3   78.85    6.01
  -4   7   3   70.37    8.40
  -4   7   3   79.67    9.50
   3  -7  -3   25.15    2.73
   3  -7  -3   32.74    6.44
   3  -7  -3   29.51    5.57
   3  -7  -3   38.62    6.86
  -3   7   3   39.34    6.54
  -3   7   3   43.02    7.20
  -3   7   3   43.32    4.32
  -3   7   3   29.38    4.09
  -3   7   3   31.76    5.80
   2  -7  -3   23.10    5.22
   2  -7  -3   21.29    4.91
   2  -7  -3   26.69    5.48
  -2   7   3   24.32    4.75
  -2   7   3   24.59    3.99
  -2   7   3   21.87    3.98
  -2   7   3   19.91    5.28
  -2   7   3   24.23    3.19
  -2   7   3   19.31    4.85
   1  -7  -3  103.85    6.88
   1  -7  -3  105.04    8.14
   1  -7  -3   92.42    6.66
   1  -7  -3   98.02    6.89
  -1   7   3  101.87    5.88
  -1   7   3  103.55    8.52
  -1   7   3   99.24    7.33
  -1   7   3  106.67    6.58
  -1   7   3  102.23    6.83
  -1   7   3  101.61    6.62
   0  -7  -3   59.59    5.66
   0  -7  -3   48.45    5.27
   0  -7  -3   56.20    6.63
   0  -7  -3   53.99    4.94
   0  -7  -3   56.44    4.78
   0   7   3   58.68    5.46
   0   7   3   57.57    5.35
   0   7   3   53.32    4.99
   0   7   3   51.62    5.01
   0   7   3   48.65    5.20
   0   7   3   49.25    5.95
  -1  -7  -3    3.86    3.02
  -1  -7  -3    0.91    2.29
  -1  -7  -3   -0.63    2.31
  -1  -7  -3    2.75    3.48
   1   7   3    0.51    2.76
   1   7   3    0.57    2.30
   1   7   3   -1.97    2.16
   1   7   3    1.40    2.89
   1   7   3    0.33    2.64
   1   7   3    3.49    3.40
  -2  -7  -3  102.05    6.70
  -2  -7  -3  114.35    7.58
  -2  -7  -3  113.42    5.47
   2   7   3  118.52    6.79
   2   7   3  119.92    6.59
   2   7   3  108.82    5.46
   2   7   3  111.89    7.31
   2   7   3  112.38    5.50
   2   7   3  110.68    6.98
  -3  -7  -3  226.99    9.99
  -3  -7  -3  220.84    7.57
  -3  -7  -3  216.67    9.79
  -3  -7  -3  228.47    7.76
   3   7   3  222.00    9.33
   3   7   3  227.47    7.67
   3   7   3  210.12    8.32
   3   7   3  216.10    9.79
   3   7   3  228.92    9.57
   3   7   3  221.22    9.69
   3   7   3  218.84    9.93
   3   7   3  229.64    7.59
  -4  -7  -3   57.18    6.83
  -4  -7  -3   72.97    6.16
  -4  -7  -3   68.74    3.41
  -4  -7  -3   66.79    3.21
   4   7   3   68.88    5.61
   4   7   3   69.64    5.92
   4   7   3   60.37    7.33
   4   7   3   71.56    6.10
   4   7   3   63.72    3.14
   4   7   3   65.02    5.58
   4   7   3   65.11    3.28
   4   7   3   69.01    5.55
   4   7   3   57.54    5.33
   5   7   3   78.29    6.46
   5   7   3   63.50    6.12
   5   7   3   67.02    7.52
   5   7   3   69.32    6.02
   5   7   3   72.01    5.28
   5   7   3   80.02    5.85
   5   7   3   67.29    5.88
   6   7   3  173.33    7.85
   6   7   3  172.51   11.81
   6   7   3  159.77    8.19
   6   7   3  166.11    8.13
   6   7   3  161.99    9.43
   6   7   3  168.64    9.54
   6   7   3  170.55    9.22
   7   7   3   30.09    6.54
   7   7   3   39.13    4.76
   7   7   3   55.72    6.09
   7   7   3   49.71    5.95
   7   7   3   50.42    6.39
   7   7   3   46.27    5.19
   7   7   3   45.94    4.73
   7   7   3   43.97    5.82
   8   7   3   43.81    6.68
   8   7   3   45.12    5.17
   8   7   3   28.09    5.15
   8   7   3   42.48    6.19
   8   7   3   25.98    3.47
   8   7   3   36.27    8.24
   8   7   3   39.22    4.83
   9   7   3   16.40    6.30
   9   7   3    9.59    3.50
   9   7   3    8.19    4.40
   9   7   3   14.05    4.87
   9   7   3    7.21    4.30
   9   7   3    1.53   15.33
   9   7   3    7.85    2.45
   9   7   3   15.55    3.84
   4  -8  -3    3.78    4.65
   4  -8  -3    9.08    4.49
   4  -8  -3   -1.63    5.63
  -4   8   3    8.52    5.28
  -4   8   3    1.34    3.14
  -4   8   3   -1.94    4.71
  -4   8   3    2.85    5.43
   3  -8  -3    0.95    4.38
   3  -8  -3   -0.28    4.31
   3  -8  -3    0.98    5.16
   3  -8  -3    0.18    4.11
  -3   8   3    5.25    2.81
  -3   8   3   -3.10    4.74
  -3   8   3   -0.53    3.02
  -3   8   3    2.07    4.29
  -3   8   3    0.97    4.23
   2  -8  -3    6.96    4.54
   2  -8  -3   -3.05    4.37
   2  -8  -3    4.04    4.72
   2  -8  -3   -4.92    4.24
  -2   8   3    3.29    4.06
  -2   8   3    2.81    4.02
  -2   8   3    7.61    2.63
  -2   8   3    6.56    4.89
  -2   8   3   12.94    3.55
   1  -8  -3  454.11   15.38
   1  -8  -3  438.76   15.48
   1  -8  -3  431.01   16.04
   1  -8  -3  444.27   15.98
  -1   8   3  430.82   14.66
  -1   8   3  439.29   15.44
  -1   8   3  472.75   15.96
  -1   8   3  462.77   17.82
  -1   8   3  429.00   20.92
  -1   8   3  450.12   16.06
   0  -8  -3  361.34   13.29
   0  -8  -3  354.89   12.29
   0  -8  -3  339.55   14.83
   0  -8  -3  350.78   15.03
   0  -8  -3  364.07   13.40
   0   8   3  372.47   13.49
   0   8   3  337.65   12.92
   0   8   3  352.20   13.09
   0   8   3  364.49   13.69
   0   8   3  356.28   13.47
  -1  -8  -3 1563.68   44.57
  -1  -8  -3 1881.10   53.30
  -1  -8  -3 1553.66   43.87
  -1  -8  -3 1644.74   44.11
   1   8   3 1660.28   44.81
   1   8   3 1620.70   44.85
   1   8   3 1661.78   44.07
   1   8   3 1622.83   43.99
   1   8   3 1596.20   45.02
   1   8   3 1639.73   46.17
  -2  -8  -3 1426.66   40.99
  -2  -8  -3 1397.28   38.84
  -2  -8  -3 1358.14   39.35
   2   8   3 1361.44   39.39
   2   8   3 1408.73   38.95
   2   8   3 1332.22   37.09
   2   8   3 1369.80   38.55
   2   8   3 1469.01   42.75
  -3  -8  -3  187.55    7.39
  -3  -8  -3  184.63    9.63
  -3  -8  -3  205.16    9.96
  -3  -8  -3  186.27   10.13
   3   8   3  198.96    7.94
   3   8   3  204.93    7.59
   3   8   3  207.54   10.35
   3   8   3  193.13    7.53
   3   8   3  204.72    9.60
   3   8   3  236.46   11.41
  -4  -8  -3  252.84   11.14
  -4  -8  -3  220.17   11.33
  -4  -8  -3  244.90    7.76
  -4  -8  -3  237.67    7.75
   4   8   3  234.80   10.94
   4   8   3  243.71   11.18
   4   8   3  237.78    7.76
   4   8   3  235.48   10.30
   4   8   3  232.00    9.71
   4   8   3  251.76   11.09
   4   8   3  244.22   10.82
   4   8   3  241.49   13.04
   5   8   3  182.82    9.82
   5   8   3  182.99    8.99
   5   8   3  184.38    9.60
   5   8   3  179.25    9.31
   5   8   3  188.39    9.33
   5   8   3  183.72   11.83
   6   8   3   17.45    6.71
   6   8   3    9.86    4.19
   6   8   3   10.18    3.59
   6   8   3    8.20    3.36
   6   8   3    9.42    4.07
   6   8   3    4.19    3.77
   6   8   3   12.41    4.06
   6   8   3   -0.95    7.05
   6   8   3   11.56    3.59
   7   8   3   18.31    3.95
   7   8   3   25.78    3.67
   7   8   3   30.63    5.49
   7   8   3   40.75    8.28
   7   8   3   23.82    4.87
   7   8   3   28.42    4.64
   7   8   3   29.26    4.68
   7   8   3   32.73    5.64
   8   8   3  124.55    9.45
   8   8   3   97.14    6.33
   8   8   3  108.24    7.82
   8   8   3  117.82    7.87
   8   8   3   90.41    9.55
   8   8   3  101.75    9.86
   8   8   3  114.64   10.43
   8   8   3  149.88   13.98
   9   8   3   -3.25    3.22
   9   8   3   -1.45    3.70
   9   8   3    0.01    3.94
   9   8   3   -3.23    5.42
   9   8   3   -2.27    4.25
   9   8   3    1.17    3.33
   9   8   3   -4.48    2.28
   3  -9  -3  105.03   11.41
   3  -9  -3  103.15    9.80
   3  -9  -3   93.32    9.21
  -3   9   3   88.94    7.51
  -3   9   3   78.34   10.20
  -3   9   3   94.35    9.75
  -3   9   3   69.56    7.85
   2  -9  -3   -0.13    3.80
   2  -9  -3    6.12    4.23
   2  -9  -3    6.41    4.32
   2  -9  -3    2.22    5.51
  -2   9   3   10.85    3.99
  -2   9   3    7.29    5.06
  -2   9   3    6.16    5.29
  -2   9   3   14.09    4.24
  -2   9   3    4.99    4.81
   1  -9  -3  365.86   14.47
   1  -9  -3  385.25   14.55
   1  -9  -3  354.34   13.61
   1  -9  -3  365.71   14.88
  -1   9   3  336.96   13.90
  -1   9   3  360.96   16.05
  -1   9   3  336.27   14.18
  -1   9   3  331.81   12.85
  -1   9   3  359.51   13.98
  -1   9   3  343.70   14.27
   0  -9  -3   14.20    4.04
   0  -9  -3    8.64    3.56
   0  -9  -3    9.86    4.33
   0  -9  -3    9.36    6.85
   0   9   3    9.90    4.93
   0   9   3    6.64    3.63
   0   9   3    8.78    4.20
   0   9   3   14.77    4.08
   0   9   3   10.78    3.92
   0   9   3   17.65    4.54
  -1  -9  -3  522.08   15.85
  -1  -9  -3  508.61   17.22
  -1  -9  -3  503.11   16.85
  -1  -9  -3  532.58   19.47
  -1  -9  -3  508.70   19.42
   1   9   3  497.81   19.29
   1   9   3  514.80   17.94
   1   9   3  527.86   18.17
   1   9   3  548.25   17.40
   1   9   3  520.13   17.24
  -2  -9  -3  106.57    8.57
   2   9   3  100.27    7.25
   2   9   3  104.66    7.73
   2   9   3   94.93    6.10
   2   9   3   92.70    7.36
   2   9   3   84.80    7.15
  -3  -9  -3   14.23    3.00
  -3  -9  -3   21.20    4.52
  -3  -9  -3   24.03    5.06
  -3  -9  -3   15.53    2.85
   3   9   3   24.57    4.79
   3   9   3   14.63    4.59
   3   9   3    5.14    2.82
   3   9   3   18.51    4.34
   3   9   3   23.06    3.32
   3   9   3   13.75    3.04
  -4  -9  -3  212.08   10.84
  -4  -9  -3  222.30   15.98
  -4  -9  -3  193.91    7.36
  -4  -9  -3  184.06    7.20
   4   9   3  199.67   10.83
   4   9   3  196.35   10.14
   4   9   3  220.30    8.33
   4   9   3  212.80   10.15
   4   9   3  209.00    8.93
  -5  -9  -3    0.90    1.20
  -5  -9  -3   -0.57    9.18
  -5  -9  -3   -0.46    3.79
  -5  -9  -3    0.36    1.22
   5   9   3    2.78    1.02
   5   9   3    3.83    3.40
   5   9   3   -0.61    3.11
   5   9   3    1.18    3.54
   5   9   3   -0.44    1.08
   5   9   3   -0.65    4.05
   5   9   3    2.82    3.63
   6   9   3    3.38   13.64
   6   9   3    6.15    4.02
   6   9   3    7.18    3.33
   6   9   3    8.48    4.40
   6   9   3    6.35    5.59
   6   9   3    9.70    3.59
   6   9   3   12.97    4.07
   6   9   3   10.55    4.49
   7   9   3   59.54    5.98
   7   9   3   77.73    7.63
   7   9   3   80.65    8.63
   7   9   3   72.98    7.88
   7   9   3   56.54    7.02
   7   9   3   86.07   11.40
   7   9   3   60.70    6.27
   7   9   3   62.32    6.88
   8   9   3    7.00    5.06
   8   9   3    0.73   10.77
   8   9   3    6.68    3.27
   8   9   3    2.21    4.56
   8   9   3    2.87    3.94
   8   9   3    6.05    3.63
   8   9   3    2.57    7.46
   8   9   3    3.63    3.72
   2 -10  -3    8.39    4.49
   2 -10  -3   15.87    5.14
   2 -10  -3   19.61    4.88
   2 -10  -3    5.80    6.27
   2 -10  -3    8.24    4.47
  -2  10   3   12.48    4.03
  -2  10   3   13.53    5.55
  -2  10   3   17.58    5.49
   1 -10  -3  106.03    8.13
   1 -10  -3  110.09    9.23
   1 -10  -3   97.76    8.18
  -1  10   3   95.73   10.16
  -1  10   3  115.12    8.43
  -1  10   3  104.62    8.11
  -1  10   3  114.91    8.50
   0 -10  -3    6.69    4.38
   0 -10  -3    5.92    3.83
   0 -10  -3   14.16    3.97
   0 -10  -3   18.92    4.08
   0  10   3    9.11    4.38
   0  10   3   11.63    4.28
   0  10   3   17.74    4.50
   0  10   3    5.13    4.88
   0  10   3    7.35    3.86
  -1 -10  -3  235.97   10.75
  -1 -10  -3  243.19    9.48
  -1 -10  -3  215.59   11.38
  -1 -10  -3  229.75   10.30
   1  10   3  234.39   10.61
   1  10   3  232.06   13.01
   1  10   3  218.92   10.94
   1  10   3  222.89   10.60
   1  10   3  210.44   11.04
  -2 -10  -3  148.94    9.46
  -2 -10  -3  139.11    8.15
   2  10   3  149.03    7.84
   2  10   3  144.80    9.01
   2  10   3  144.79   10.23
   2  10   3  140.46    8.99
   2  10   3  142.12    7.72
  -3 -10  -3   30.13    3.66
  -3 -10  -3   28.19    5.24
  -3 -10  -3   27.14    6.24
   3  10   3   25.13    5.53
   3  10   3   33.59    4.06
   3  10   3   30.70    5.37
  -4 -10  -3   31.30    5.58
  -4 -10  -3   26.00    3.05
  -4 -10  -3   16.64    5.46
   4  10   3   28.82    3.24
   4  10   3   29.08    4.15
   4  10   3   30.48    5.14
   4  10   3   24.23    5.23
   4  10   3   33.85    3.47
  -5 -10  -3  438.90   12.47
  -5 -10  -3  436.89   17.30
  -5 -10  -3  433.90   12.37
   5  10   3  449.73   12.20
   5  10   3  449.44   16.54
   5  10   3  442.46   17.08
   5  10   3  437.19   17.19
   5  10   3  431.21   12.09
   5  10   3  433.61   15.54
   6  10   3   -5.04    2.74
   6  10   3    1.29    6.24
   6  10   3    4.70    4.22
   6  10   3    0.38    4.06
   6  10   3    2.22    3.49
   6  10   3    2.69    3.70
   6  10   3    2.34    3.71
   7  10   3  223.12   11.76
   7  10   3  230.34   15.00
   7  10   3  219.28   13.05
   7  10   3  224.05   10.19
   7  10   3  230.50   12.40
   7  10   3  215.77   10.75
   7  10   3  249.15   16.76
   7  10   3  219.98   11.62
   8  10   3    7.93    8.42
   8  10   3    1.97   20.58
   8  10   3   17.15    8.49
   8  10   3   13.96    3.62
   8  10   3   14.84    5.16
   8  10   3   17.64    4.59
   8  10   3    7.90    3.74
   8  10   3   25.62    9.57
   1 -11  -3   19.24    5.37
   1 -11  -3   18.84    4.59
   1 -11  -3   10.17    5.27
  -1  11   3   29.03    5.76
  -1  11   3   18.12    4.75
  -1  11   3   24.69    5.28
  -1  11   3   10.58    5.61
  -1  11   3   23.52    6.04
   0 -11  -3   13.26    4.71
   0 -11  -3   12.51    4.42
   0 -11  -3   12.60    6.11
   0 -11  -3   12.20    4.63
   0  11   3   15.31    4.58
   0  11   3   15.98    5.11
   0  11   3   15.32    4.56
   0  11   3   10.05    3.83
   0  11   3    9.39    4.39
   0  11   3    8.90    5.49
  -1 -11  -3    5.45    5.51
  -1 -11  -3    6.39    4.07
  -1 -11  -3    1.57   12.30
  -1 -11  -3    0.60    1.98
  -1 -11  -3    1.51    2.01
  -1 -11  -3    6.41    6.00
   1  11   3    2.37    3.68
   1  11   3    5.23    3.92
   1  11   3    3.10    4.84
   1  11   3    0.97    4.19
   1  11   3    8.81    3.89
  -2 -11  -3    0.94   14.83
  -2 -11  -3   -0.52    3.39
  -2 -11  -3    0.03    1.35
  -2 -11  -3   -0.36    5.02
  -2 -11  -3    2.18    3.96
   2  11   3    9.46    4.47
   2  11   3    3.50    4.51
   2  11   3    2.18    4.30
   2  11   3    1.95    3.05
  -3 -11  -3  147.82    9.92
  -3 -11  -3  155.20    8.10
  -3 -11  -3  190.33   13.74
   3  11   3  154.11    7.61
   3  11   3  157.10   10.34
   3  11   3  158.53    9.82
   3  11   3  147.00   10.88
   3  11   3  152.12   10.00
  -4 -11  -3    4.54    2.80
  -4 -11  -3    2.05    4.03
  -4 -11  -3    1.24    1.33
  -4 -11  -3   -0.74   11.99
   4  11   3    7.26    2.61
   4  11   3    7.83    4.20
   4  11   3    4.09    6.32
   4  11   3    8.00    4.52
   4  11   3    5.19    4.10
   4  11   3    4.29    2.50
   4  11   3    6.51    4.93
  -5 -11  -3   29.43    5.88
  -5 -11  -3   34.55    3.50
   5  11   3   32.15    6.09
   5  11   3   31.56    4.80
   5  11   3   35.77    3.20
   5  11   3   34.76    3.17
   5  11   3   47.42   10.19
   5  11   3   38.18    6.38
   5  11   3   37.53   11.50
   5  11   3   44.57    6.33
   6  11   3   21.98    5.55
   6  11   3   20.73    4.82
   6  11   3   29.61    5.11
   6  11   3   28.18    5.33
   6  11   3   25.56    6.30
   6  11   3   43.18    9.18
   7  11   3   23.17    4.55
   7  11   3   28.22    5.46
   7  11   3   33.25    6.05
   7  11   3   32.04    6.81
   7  11   3   27.42    5.75
   7  11   3   57.09   12.26
   7  11   3   34.47    5.50
  -1 -12  -3   93.48    8.93
  -1 -12  -3   64.59    7.58
  -1 -12  -3   84.35   11.10
   1  12   3   63.83    7.63
   1  12   3   74.92    8.07
   1  12   3   69.93    7.13
   1  12   3   84.91    9.00
   1  12   3   66.11    8.72
  -2 -12  -3   10.43    4.02
  -2 -12  -3   10.79    4.66
  -2 -12  -3    5.62    5.78
  -2 -12  -3    4.70    1.94
   2  12   3    6.08    4.59
   2  12   3    6.30    4.75
   2  12   3    0.05    5.66
  -3 -12  -3   36.87    8.39
  -3 -12  -3   30.83    4.70
  -3 -12  -3   21.76    5.40
   3  12   3   28.44    9.46
   3  12   3   25.53    6.18
   3  12   3   26.04    4.33
   3  12   3   24.65    6.23
   3  12   3   25.93    5.87
   3  12   3   24.26    4.34
  -4 -12  -3   58.11   13.52
  -4 -12  -3   38.39    4.48
  -4 -12  -3   32.25    7.17
   4  12   3   37.92    4.17
   4  12   3   31.00    6.03
   4  12   3   32.04    3.89
   4  12   3   32.90    6.08
   4  12   3   27.04    8.84
   4  12   3   29.86    6.02
   4  12   3   33.66    6.59
  -5 -12  -3   16.72    3.41
  -5 -12  -3   10.28    9.86
  -5 -12  -3   15.18    5.37
  -5 -12  -3   -0.34   10.42
   5  12   3    9.13    2.28
   5  12   3    6.56    5.28
   5  12   3   14.93    5.18
   5  12   3    7.52    4.81
   5  12   3   10.34    2.36
   5  12   3   17.68    7.74
   5  12   3    8.87    5.10
  -6 -12  -3    8.24   16.61
   6  12   3    8.81    4.84
   6  12   3   -0.53    3.77
   3  11  -4   11.96    7.53
   2  11  -4    9.72    6.60
   2  11  -4    8.50    5.59
  -2 -11   4    8.06    4.89
   1  11  -4   16.82    6.67
   5  10  -4    2.47    4.02
   5  10  -4    4.44    4.56
   5  10  -4    4.24    4.99
   5  10  -4    2.84    2.22
   5  10  -4    1.02    2.06
  -5 -10   4    1.20    1.29
  -5 -10   4    7.22    4.22
  -5 -10   4    5.97    4.82
  -5 -10   4   -4.80    8.64
  -5 -10   4    8.68    2.58
   4  10  -4    7.10    2.83
   4  10  -4    9.23    2.94
   4  10  -4    7.80    4.90
  -4 -10   4   11.40    5.27
  -4 -10   4    8.20    4.29
  -4 -10   4   18.64    3.60
  -4 -10   4   16.25    5.93
  -4 -10   4    1.09   11.10
  -4 -10   4   10.40    4.63
   3  10  -4   37.62    6.43
   3  10  -4   49.04    5.05
   3  10  -4   46.79    7.52
   3  10  -4   67.01   10.00
   3  10  -4   46.86    4.92
  -3 -10   4   53.30    6.90
  -3 -10   4   51.50    5.46
  -3 -10   4   56.90    7.61
  -3 -10   4   53.08    7.32
  -3 -10   4   73.30    8.46
   2  10  -4    2.52    3.27
   2  10  -4    5.40    4.87
   2  10  -4    5.89    8.99
   2  10  -4   -1.89    4.15
   2  10  -4    0.97    3.43
  -2 -10   4   -4.73    4.24
  -2 -10   4    2.12   11.51
  -2 -10   4    0.47    4.10
  -2 -10   4   -0.21    3.21
  -2 -10   4    4.96    4.67
  -2 -10   4    0.53    4.17
   1  10  -4    5.92    4.20
   1  10  -4    3.40    4.26
   1  10  -4   10.96    4.14
   1  10  -4    4.03    5.12
   1  10  -4    3.40    4.23
  -1 -10   4    6.07    4.37
  -1 -10   4    4.50    4.04
  -1 -10   4   -0.87   11.15
  -1 -10   4    8.85    4.86
  -1 -10   4   -0.37    1.72
  -1 -10   4   10.57    5.09
   0  10  -4   17.18    4.93
   0  10  -4   17.50    5.53
   0  10  -4    7.26    4.23
   0  10  -4   13.56    5.24
   0 -10   4    7.15    4.67
   0 -10   4    8.46    9.09
   0 -10   4   13.76    4.84
   0 -10   4    1.84    2.06
   0 -10   4    7.10    5.32
   0 -10   4    7.99    4.65
  -1  10  -4   16.31    5.69
   1 -10   4   31.55    5.96
   1 -10   4   11.33    4.46
   1 -10   4   33.47    9.34
   1 -10   4   18.80    6.65
   1 -10   4   16.64    8.93
   1 -10   4   23.95    4.48
   6   9  -4   17.25    6.86
   6   9  -4   22.68    7.16
   6   9  -4   18.48    8.63
  -6  -9   4   19.16    5.51
  -6  -9   4   12.70    4.48
  -6  -9   4   16.03    4.75
   5   9  -4   11.56    2.35
   5   9  -4    7.90    2.23
   5   9  -4    6.95    5.12
   5   9  -4    0.83    4.43
  -5  -9   4    7.65    4.70
  -5  -9   4   -0.78   11.37
  -5  -9   4    9.89    4.48
  -5  -9   4   10.68    2.58
  -5  -9   4   17.29    4.87
  -5  -9   4   19.63    6.49
   4   9  -4    3.01    4.95
   4   9  -4    1.88    4.30
   4   9  -4    0.73    2.53
   4   9  -4    2.17    2.43
  -4  -9   4   -0.57   10.80
  -4  -9   4   -0.75    1.26
  -4  -9   4   -0.88    2.55
  -4  -9   4   -3.01    3.42
  -4  -9   4    1.81    4.07
  -4  -9   4   -0.77    4.10
   3   9  -4   16.90    3.60
   3   9  -4   16.08    3.46
   3   9  -4   23.95    5.91
   3   9  -4   17.72    5.91
  -3  -9   4   25.62    5.74
  -3  -9   4   17.81    3.75
  -3  -9   4   20.22    4.96
  -3  -9   4   11.31    4.52
   2   9  -4  132.21    7.75
   2   9  -4  137.70    7.85
   2   9  -4  129.48   10.54
   2   9  -4  108.95   10.70
   2   9  -4  127.18    9.67
  -2  -9   4  142.53    9.62
  -2  -9   4  124.50    9.36
  -2  -9   4  134.78    9.31
   1   9  -4   87.99    9.51
   1   9  -4   88.78    7.14
   1   9  -4   93.84    9.71
   1   9  -4   96.32    7.29
   1   9  -4  100.30    8.87
  -1  -9   4   88.56    8.01
  -1  -9   4   92.63    7.30
  -1  -9   4   91.01    6.65
  -1  -9   4  102.60    8.46
   0   9  -4   94.33    7.80
   0   9  -4   87.14    9.50
   0   9  -4   99.11    9.54
   0   9  -4   88.50    7.71
   0   9  -4   78.79    8.59
   0  -9   4   82.34    7.03
   0  -9   4   72.18    7.65
   0  -9   4   71.25    7.41
   0  -9   4  105.37   11.57
   0  -9   4   83.18    7.01
  -1   9  -4  142.77   10.05
  -1   9  -4  144.31    9.61
  -1   9  -4  145.68    6.73
  -1   9  -4  139.78   11.09
  -1   9  -4  141.87    9.52
   1  -9   4  136.20    9.23
   1  -9   4  137.61    9.16
   1  -9   4  133.64   10.27
   1  -9   4  157.90   13.30
   1  -9   4  134.47    9.66
   1  -9   4  146.78   10.02
  -2   9  -4    8.65    4.95
  -2   9  -4    5.87    2.14
  -2   9  -4   12.39    4.65
  -2   9  -4    2.97    2.52
  -2   9  -4    7.71    4.87
   2  -9   4    7.85    4.61
   2  -9   4    4.36    3.68
   2  -9   4   10.28    6.68
   2  -9   4   12.50    5.00
   2  -9   4    0.82   10.31
  -3   9  -4   12.69    2.35
  -3   9  -4    4.45    2.59
  -3   9  -4   14.13    5.40
  -3   9  -4    1.51    4.91
  -3   9  -4    9.32    5.31
   3  -9   4    6.05    5.35
   3  -9   4    9.89    7.18
   3  -9   4   23.23    7.20
   3  -9   4   14.40    3.95
   3  -9   4   19.91    7.23
   3  -9   4   13.15    4.70
   6   8  -4   13.13    5.61
   6   8  -4   14.56    6.02
   6   8  -4   10.45    4.24
   6   8  -4   14.43    1.70
  -6  -8   4   18.71    2.38
  -6  -8   4    9.27    4.60
  -6  -8   4   13.26    4.07
  -6  -8   4    8.63    3.95
   5   8  -4   23.99    6.31
   5   8  -4   22.51    6.21
   5   8  -4   22.04    2.73
   5   8  -4   21.63    2.74
  -5  -8   4   17.32    4.59
  -5  -8   4   19.40    2.93
  -5  -8   4   23.27    5.30
  -5  -8   4   25.53    4.88
   4   8  -4  104.97    5.84
   4   8  -4  105.70    5.74
   4   8  -4  125.02   10.24
   4   8  -4  119.51    9.31
  -4  -8   4  110.42    8.28
  -4  -8   4  122.10    8.28
  -4  -8   4  111.04    8.97
   3   8  -4   15.48    3.32
   3   8  -4   19.63    5.68
   3   8  -4   10.66    6.07
   3   8  -4   21.44    5.50
   3   8  -4   18.91    3.50
  -3  -8   4   16.19    4.52
  -3  -8   4   17.27    5.34
  -3  -8   4   15.48    4.74
  -3  -8   4   19.78    3.25
  -3  -8   4   25.21    5.18
   2   8  -4   -0.14    4.78
   2   8  -4    7.74    3.25
   2   8  -4    0.96    4.35
   2   8  -4   -1.33    4.00
   2   8  -4   -0.35    2.78
  -2  -8   4   -1.46    3.95
  -2  -8   4    1.26    3.98
  -2  -8   4   -0.05   10.32
  -2  -8   4    0.30    3.84
  -2  -8   4    1.54    3.93
   1   8  -4   -1.38    3.02
   1   8  -4   -6.66    4.18
   1   8  -4   -1.01    4.27
   1   8  -4    0.50    3.15
  -1  -8   4   -1.89    3.51
  -1  -8   4   -0.43    2.40
  -1  -8   4   -1.26    3.47
  -1  -8   4    0.49    3.69
   0   8  -4   33.03    5.90
   0   8  -4   31.61    4.78
   0   8  -4   37.77    6.34
   0   8  -4   39.76    6.78
   0  -8   4   45.29    9.34
   0  -8   4   25.73    5.16
   0  -8   4   31.65    4.71
   0  -8   4   34.02    5.59
   0  -8   4   23.78    5.02
   0  -8   4   30.29    4.83
  -1   8  -4   83.28    5.93
  -1   8  -4  102.28    9.47
  -1   8  -4   83.15    7.21
  -1   8  -4   88.86    8.12
  -1   8  -4   85.35    7.27
   1  -8   4   96.60    7.71
   1  -8   4   81.23    7.22
   1  -8   4   82.56    6.79
   1  -8   4  110.77   10.89
   1  -8   4   87.61    7.94
  -2   8  -4    9.95    4.81
  -2   8  -4   12.73    5.43
  -2   8  -4   11.73    2.81
  -2   8  -4    8.55    4.47
  -2   8  -4   11.21    3.88
   2  -8   4   12.20    5.99
   2  -8   4   10.91    4.43
   2  -8   4   12.11    4.50
   2  -8   4   25.28    6.69
   2  -8   4   14.43    4.83
   2  -8   4   23.69    4.91
  -3   8  -4   67.56    8.28
  -3   8  -4   70.50   10.04
  -3   8  -4   63.10    5.10
  -3   8  -4   60.45    7.29
   3  -8   4   64.70    6.24
   3  -8   4   76.70    7.57
   3  -8   4   80.64    8.38
   3  -8   4   85.40   10.52
   3  -8   4   57.43    6.97
   3  -8   4   78.74    9.38
  -4   8  -4    3.23    2.42
  -4   8  -4   -0.82    4.09
  -4   8  -4   -5.84    4.40
  -4   8  -4   -0.52    3.93
   4  -8   4    1.01    3.56
   4  -8   4    3.27    2.98
   4  -8   4   13.18    7.13
   4  -8   4    7.43    6.12
   4  -8   4    4.59    4.36
   4  -8   4   -1.29    4.61
   7   7  -4   23.67    6.12
   7   7  -4   30.15    4.21
   7   7  -4   19.52    5.47
  -7  -7   4   30.27    2.66
  -7  -7   4   27.88    5.72
  -7  -7   4   20.56    7.07
   6   7  -4   34.87    7.15
   6   7  -4   31.62    2.63
   6   7  -4   36.60    5.98
   6   7  -4   41.75    7.71
   6   7  -4   33.40    2.83
  -6  -7   4   29.70    4.74
  -6  -7   4   33.27    3.11
  -6  -7   4   35.27    5.93
  -6  -7   4   27.72    7.04
   5   7  -4   58.37    8.49
   5   7  -4   45.09    3.65
   5   7  -4   45.63    3.82
   5   7  -4   54.36    7.33
  -5  -7   4   52.93    6.64
  -5  -7   4   54.80    8.75
  -5  -7   4   50.52    6.41
  -5  -7   4   53.03    5.90
  -5  -7   4   46.16    3.33
   4   7  -4   76.01    4.76
   4   7  -4   82.62    8.37
   4   7  -4   74.28    4.87
   4   7  -4   78.55    8.55
  -4  -7   4   73.75    7.68
  -4  -7   4   73.49    4.48
  -4  -7   4   90.29    8.22
  -4  -7   4   78.23    9.50
  -4  -7   4   79.48    5.14
  -4  -7   4   86.16    7.55
   3   7  -4   -5.40    4.34
   3   7  -4    3.82    2.54
   3   7  -4   -1.73    5.00
   3   7  -4    0.90    2.61
  -3  -7   4    3.67    3.60
  -3  -7   4    8.02    4.36
  -3  -7   4    9.81    4.06
  -3  -7   4   -0.66    9.02
  -3  -7   4   -0.29    4.14
  -3  -7   4    1.45    2.47
   2   7  -4  400.92   16.26
   2   7  -4  408.53   13.38
   2   7  -4  405.41   15.66
   2   7  -4  393.19   20.11
   2   7  -4  394.80   13.50
  -2  -7   4  410.33   16.54
  -2  -7   4  370.08   13.20
  -2  -7   4  397.94   15.38
  -2  -7   4  424.11   15.78
  -2  -7   4  405.87   15.40
   1   7  -4    7.26    4.68
   1   7  -4    8.92    5.12
   1   7  -4    5.57    4.79
   1   7  -4    1.75    3.05
   1   7  -4   -0.59    3.10
  -1  -7   4    2.75    2.71
  -1  -7   4    2.80    3.60
  -1  -7   4    7.50    3.31
  -1  -7   4    5.97    3.54
   0   7  -4   76.57    7.63
   0   7  -4   69.73    6.51
   0   7  -4   64.67    7.42
   0   7  -4   74.65    5.96
   0   7  -4   85.93    9.73
   0  -7   4   74.50    6.56
   0  -7   4   80.91    6.96
   0  -7   4   84.21    7.15
   0  -7   4   99.43   10.36
   0  -7   4   76.40    7.06
   0  -7   4   73.07    5.82
  -1   7  -4   34.95    6.48
  -1   7  -4   28.66    5.66
  -1   7  -4   30.79    5.28
  -1   7  -4   24.03    4.55
  -1   7  -4   20.45    4.72
   1  -7   4   30.04    5.05
   1  -7   4   20.78    4.82
   1  -7   4   20.54    4.26
   1  -7   4   43.59    7.41
   1  -7   4   26.75    4.90
   1  -7   4   26.20    5.17
  -2   7  -4   -0.08    4.21
  -2   7  -4    4.36    4.49
  -2   7  -4    4.76    3.31
  -2   7  -4    1.65    2.50
  -2   7  -4    6.46    4.67
   2  -7   4    7.87    3.71
   2  -7   4    6.15    4.30
   2  -7   4    3.75    3.85
   2  -7   4    5.27    4.14
   2  -7   4   11.47    5.58
   2  -7   4    3.26    3.93
  -3   7  -4    5.52    4.82
  -3   7  -4   11.04    2.99
  -3   7  -4   13.13    5.06
  -3   7  -4    7.41    4.38
   3  -7   4    6.15    4.29
   3  -7   4   10.14    4.31
   3  -7   4    7.52    4.87
   3  -7   4   12.30    3.72
   3  -7   4   14.99    5.74
  -4   7  -4   23.01    6.03
  -4   7  -4   25.23    5.86
  -4   7  -4   27.30    3.81
  -4   7  -4   20.21    5.76
   4  -7   4   23.08    4.88
   4  -7   4   29.90    7.14
   4  -7   4   36.19    6.20
   4  -7   4   25.49    7.66
   4  -7   4   22.28    5.40
   4  -7   4   25.63    4.02
  -5   7  -4   33.01    6.27
  -5   7  -4   42.16    4.68
  -5   7  -4   35.44    6.72
  -5   7  -4   44.53    6.71
   5  -7   4   39.68    5.41
   5  -7   4   30.65    5.99
   5  -7   4   55.52    9.96
   5  -7   4   62.22    8.72
   5  -7   4   52.29    4.66
   5  -7   4   43.31    6.93
   7   6  -4   82.06    3.98
   7   6  -4   83.14    9.62
   7   6  -4   83.28    3.91
   7   6  -4   88.09    5.86
   7   6  -4  132.89   10.65
  -7  -6   4   77.62   10.41
  -7  -6   4  100.74    8.18
  -7  -6   4   92.48    4.62
   6   6  -4    2.85    1.79
   6   6  -4    0.01    4.73
   6   6  -4   -1.40    6.13
   6   6  -4    3.89    3.08
   6   6  -4    0.91   10.45
   6   6  -4   -0.64    1.81
  -6  -6   4    0.24    2.79
  -6  -6   4    0.87    1.53
  -6  -6   4   -1.53    4.37
  -6  -6   4    2.08    3.69
   5   6  -4  139.50    5.89
   5   6  -4  133.92   11.86
   5   6  -4  133.70    5.81
   5   6  -4  136.47    9.39
  -5  -6   4  127.85   11.22
  -5  -6   4  127.82    8.82
  -5  -6   4  144.93    7.88
  -5  -6   4  128.47    6.03
  -5  -6   4  141.53    8.21
  -5  -6   4  139.01    5.62
   4   6  -4  256.32   13.90
   4   6  -4  248.91    8.90
  -4  -6   4  253.06   12.21
  -4  -6   4  239.89   10.59
  -4  -6   4  244.24    8.44
  -4  -6   4  230.73   10.35
  -4  -6   4  253.38    8.84
  -4  -6   4  258.49   11.98
  -4  -6   4  218.71   13.44
   3   6  -4  181.70   11.02
   3   6  -4  167.31    6.97
   3   6  -4  161.23    9.59
   3   6  -4  162.38    7.12
  -3  -6   4  178.37    9.80
  -3  -6   4  156.74    8.52
  -3  -6   4  169.81   10.99
  -3  -6   4  166.78    6.89
  -3  -6   4  163.75    6.91
  -3  -6   4  172.23    8.79
   2   6  -4   14.83    3.05
   2   6  -4   11.34    4.90
   2   6  -4   12.63    4.80
   2   6  -4    9.10    2.90
   2   6  -4   16.84    4.70
  -2  -6   4    6.14    1.61
  -2  -6   4    1.48    7.66
  -2  -6   4   12.83    3.87
  -2  -6   4    3.68    3.36
  -2  -6   4   11.93    3.38
  -2  -6   4   13.29    4.20
   1   6  -4    2.81    3.56
   1   6  -4    4.75    4.52
   1   6  -4    5.99    2.85
   1   6  -4    2.17    2.85
   1   6  -4    1.85    3.98
  -1  -6   4    3.17    2.72
  -1  -6   4    4.04    3.34
  -1  -6   4    7.64    4.03
  -1  -6   4    4.25    3.56
  -1  -6   4    4.09    2.50
   0   6  -4  305.91   12.71
   0   6  -4  302.86   13.10
   0   6  -4  299.56   12.51
   0   6  -4  314.88   11.67
   0   6  -4  317.75   11.63
   0  -6   4  307.01   12.23
   0  -6   4  294.22   12.48
   0  -6   4  287.00   11.15
   0  -6   4  293.37   12.24
  -1   6  -4   63.55    6.31
  -1   6  -4   70.57    6.41
  -1   6  -4   73.44    6.03
  -1   6  -4   70.86    7.70
  -1   6  -4   60.65    6.95
   1  -6   4  100.98   10.85
   1  -6   4   66.05    6.47
   1  -6   4   75.69    6.08
   1  -6   4   73.09    6.31
  -2   6  -4   79.93    6.80
  -2   6  -4   75.02    5.98
  -2   6  -4   79.14    5.61
  -2   6  -4   69.14    7.04
  -2   6  -4   75.20    7.82
   2  -6   4   81.71    6.85
   2  -6   4   65.59    6.20
   2  -6   4   85.23    7.09
   2  -6   4   72.59    7.52
   2  -6   4   79.55    7.16
   2  -6   4   95.17   12.59
  -3   6  -4    3.83    2.76
  -3   6  -4    3.10    4.18
  -3   6  -4    1.55    3.91
  -3   6  -4    5.41    2.83
  -3   6  -4    4.29    3.94
   3  -6   4    3.97    4.69
   3  -6   4   -1.37    3.40
   3  -6   4    8.67    4.74
   3  -6   4    2.28    3.02
   3  -6   4   -0.30    3.69
  -4   6  -4    7.13    4.64
  -4   6  -4    5.50    4.11
  -4   6  -4    4.09    3.09
  -4   6  -4   10.55    4.62
   4  -6   4    7.39    4.41
   4  -6   4   14.48    4.09
   4  -6   4    5.74    5.01
   4  -6   4    9.17    3.04
   4  -6   4    7.12    5.25
   4  -6   4   11.35    5.36
  -5   6  -4    4.10    4.35
  -5   6  -4    6.96    3.36
  -5   6  -4    8.31    3.37
  -5   6  -4    7.40    4.65
   5  -6   4   16.46    4.57
   5  -6   4    7.53    4.65
   5  -6   4   20.55    5.89
   5  -6   4    2.59    4.55
   5  -6   4   14.35    2.84
  -8  -5   4   13.98    6.27
   7   5  -4   56.08    3.94
   7   5  -4   65.85    4.62
   7   5  -4   66.95    8.83
   7   5  -4   61.40    4.33
   7   5  -4   62.99    7.87
   7   5  -4   60.35    4.14
  -7  -5   4   37.69    7.56
  -7  -5   4   70.03    7.10
  -7  -5   4   58.06    4.39
   6   5  -4   16.80    2.63
   6   5  -4   22.66    3.44
   6   5  -4   13.66    4.87
   6   5  -4   12.84    2.56
  -6  -5   4   13.76    4.20
  -6  -5   4   17.55    3.38
  -6  -5   4   13.53    4.47
  -6  -5   4   16.04    2.38
   5   5  -4    6.59    2.28
   5   5  -4    2.56    2.23
   5   5  -4    0.06    2.54
   5   5  -4    0.60    8.68
   5   5  -4    3.91    4.26
  -5  -5   4    4.93    2.30
  -5  -5   4    1.77    1.87
  -5  -5   4    3.99    2.83
  -5  -5   4    3.16    3.43
  -5  -5   4    0.57    3.69
   4   5  -4  644.43   18.35
   4   5  -4  653.05   18.50
   4   5  -4  641.70   21.61
  -4  -5   4  637.96   20.01
  -4  -5   4  654.68   18.54
  -4  -5   4  663.38   24.50
  -4  -5   4  664.32   19.94
  -4  -5   4  650.22   21.23
  -4  -5   4  665.79   21.75
   3   5  -4  486.09   17.88
   3   5  -4  454.47   13.66
   3   5  -4  433.25   13.47
   3   5  -4  433.38   15.97
  -3  -5   4  433.32   14.79
  -3  -5   4  461.02   13.68
  -3  -5   4  435.25   15.92
  -3  -5   4  427.17   17.41
  -3  -5   4  457.81   15.85
  -3  -5   4  433.08   14.84
  -3  -5   4  459.04   13.51
   2   5  -4 1246.88   35.05
   2   5  -4 1255.23   33.02
   2   5  -4 1229.46   35.62
   2   5  -4 1235.55   33.08
  -2  -5   4 1258.74   35.06
  -2  -5   4 1245.19   34.96
  -2  -5   4 1220.78   34.21
  -2  -5   4 1194.00   36.19
  -2  -5   4 1247.68   33.08
   1   5  -4  694.90   20.37
   1   5  -4  680.12   22.17
   1   5  -4  718.66   21.87
   1   5  -4  691.74   20.19
   1   5  -4  734.36   22.63
  -1  -5   4  718.80   20.43
  -1  -5   4  694.94   21.20
  -1  -5   4  694.64   21.51
  -1  -5   4  687.89   20.11
  -1  -5   4  694.76   21.77
   0   5  -4  593.83   18.75
   0   5  -4  548.12   17.54
   0   5  -4  574.71   19.07
   0   5  -4  565.89   17.59
   0   5  -4  579.79   18.74
   0  -5   4  573.54   18.74
   0  -5   4  569.71   17.58
   0  -5   4  577.61   18.24
   0  -5   4  589.55   17.57
   0  -5   4  562.78   18.27
  -1   5  -4  695.41   20.96
  -1   5  -4  697.23   20.97
  -1   5  -4  665.84   21.59
  -1   5  -4  685.98   20.69
  -1   5  -4  690.99   21.68
   1  -5   4  687.93   21.72
   1  -5   4  685.21   20.78
   1  -5   4  675.37   20.83
   1  -5   4  678.55   21.97
   1  -5   4  703.58   21.23
  -2   5  -4   11.42    3.71
  -2   5  -4   15.90    3.46
  -2   5  -4   14.53    3.82
  -2   5  -4    6.26    3.70
  -2   5  -4   14.86    3.28
   2  -5   4   11.64    3.69
   2  -5   4   11.12    3.83
   2  -5   4   14.34    3.43
   2  -5   4   16.19    5.31
   2  -5   4   16.28    3.91
   2  -5   4    7.97    4.12
  -3   5  -4  231.95   10.45
  -3   5  -4  194.95   10.29
  -3   5  -4  224.22    9.24
  -3   5  -4  194.05    9.99
   3  -5   4  191.33    9.84
   3  -5   4  222.23   11.19
   3  -5   4  223.06    9.27
   3  -5   4  207.92   10.19
   3  -5   4  216.36    9.89
   3  -5   4  214.10   11.03
  -4   5  -4  134.19    8.81
  -4   5  -4  141.85    7.79
  -4   5  -4  152.38   10.72
  -4   5  -4  131.40    8.91
   4  -5   4  141.58    8.81
   4  -5   4  125.36    8.13
   4  -5   4  163.31   10.02
   4  -5   4  136.48    7.08
   4  -5   4  144.09    8.63
  -5   5  -4    3.00    4.70
  -5   5  -4    2.18    3.66
  -5   5  -4    8.30    4.40
  -5   5  -4    0.89    3.55
  -5   5  -4    2.69    3.03
   5  -5   4   14.64    5.18
   5  -5   4    3.65    3.88
   5  -5   4    3.24    3.94
   5  -5   4    2.77    2.35
   5  -5   4   -2.19    4.85
  -6   5  -4    5.85    4.24
  -6   5  -4    4.29    4.35
  -6   5  -4    3.08    3.46
  -6   5  -4    1.76    4.39
  -6   5  -4    1.04    1.79
   6  -5   4    3.85    4.02
   6  -5   4    0.82    4.25
   6  -5   4   -2.26    3.21
   6  -5   4    7.77    6.07
   6  -5   4    2.40    4.43
   8   4  -4   48.28    8.06
  -8  -4   4   34.92    8.18
   7   4  -4  132.34    5.27
   7   4  -4  147.02   10.94
   7   4  -4  133.55    6.49
   7   4  -4  124.39    6.28
  -7  -4   4  157.80   10.55
  -7  -4   4  145.36   12.18
  -7  -4   4  143.54    6.72
   6   4  -4   -0.58    2.23
   6   4  -4    2.16    4.77
   6   4  -4   -0.97    8.33
   6   4  -4    3.92    2.15
   6   4  -4   -1.52    2.12
  -6  -4   4    0.96    3.96
  -6  -4   4    0.58    1.88
  -6  -4   4   -3.74    3.17
   5   4  -4   63.31    4.58
   5   4  -4   72.15    5.09
   5   4  -4   73.42    4.66
   5   4  -4   74.68    8.05
  -5  -4   4   60.52    4.58
  -5  -4   4   69.35    4.21
  -5  -4   4   67.87    4.89
  -5  -4   4   67.67    8.83
  -5  -4   4   73.10    6.55
   4   4  -4  649.91   19.17
   4   4  -4  653.08   18.57
   4   4  -4  654.45   21.57
   4   4  -4  661.02   18.68
  -4  -4   4  685.46   19.46
  -4  -4   4  664.51   20.76
  -4  -4   4  641.58   19.83
  -4  -4   4  643.72   23.33
  -4  -4   4  681.08   19.72
  -4  -4   4  654.92   18.51
   3   4  -4   36.74    3.64
   3   4  -4   35.65    3.39
   3   4  -4   26.22    4.19
  -3  -4   4   34.73    3.17
  -3  -4   4   31.03    3.72
  -3  -4   4   35.63    3.34
  -3  -4   4   36.92    5.10
  -3  -4   4   38.18    3.97
  -3  -4   4   28.85    4.51
  -3  -4   4   44.21    5.07
   2   4  -4  220.45    8.18
   2   4  -4  233.07   10.04
   2   4  -4  219.01    8.13
   2   4  -4  235.68   11.87
  -2  -4   4   29.01 1454.46
  -2  -4   4  230.58    8.87
  -2  -4   4  218.66    9.75
  -2  -4   4  236.72    9.09
  -2  -4   4  231.53    8.16
  -2  -4   4  221.88   10.78
  -2  -4   4  225.49    9.86
   1   4  -4  238.95   10.99
   1   4  -4  252.17   10.23
   1   4  -4  242.44    8.96
   1   4  -4  252.99    8.95
  -1  -4   4  245.09    8.94
  -1  -4   4  256.73    9.59
  -1  -4   4  242.93    8.85
  -1  -4   4  246.00   10.13
  -1  -4   4  256.49   10.27
  -1  -4   4  244.99   10.73
   0   4  -4    4.18    3.40
   0   4  -4   -0.07    2.64
   0   4  -4   -0.49    2.95
   0   4  -4    4.34    2.67
   0   4  -4    0.78    3.55
   0  -4   4   -0.83    2.47
   0  -4   4    4.46    2.92
   0  -4   4    2.40    2.38
   0  -4   4    2.49    2.62
  -1   4  -4    1.60    2.77
  -1   4  -4   -0.42    2.97
  -1   4  -4   -0.10    2.66
  -1   4  -4    1.41    3.41
  -1   4  -4   -2.00    2.54
   1  -4   4    5.08    2.65
   1  -4   4   -3.00    4.63
   1  -4   4    1.23    2.85
   1  -4   4    3.81    2.89
   1  -4   4    1.68    3.60
  -2   4  -4  269.87   10.41
  -2   4  -4  244.25   10.19
  -2   4  -4  251.70    8.88
  -2   4  -4  261.96   10.72
   2  -4   4  271.08   11.27
   2  -4   4  254.46   10.22
   2  -4   4  255.93   10.26
   2  -4   4  265.33   10.99
   2  -4   4  262.66   10.33
  -3   4  -4   10.77    3.96
  -3   4  -4   11.99    3.61
  -3   4  -4    5.61    3.41
  -3   4  -4    7.35    2.97
   3  -4   4    6.71    3.40
   3  -4   4    8.95    3.98
   3  -4   4   13.43    4.23
   3  -4   4   13.14    3.67
   3  -4   4   13.58    3.74
  -4   4  -4  509.93   16.36
  -4   4  -4  497.62   17.27
  -4   4  -4  471.59   15.56
  -4   4  -4  450.65   16.73
  -4   4  -4  483.55   16.63
   4  -4   4  479.80   16.14
   4  -4   4  494.62   16.73
   4  -4   4  490.00   16.94
   4  -4   4  452.50   17.58
   4  -4   4  475.19   16.73
  -5   4  -4   24.25    3.66
  -5   4  -4   18.52    4.63
  -5   4  -4   21.32    4.29
  -5   4  -4   16.19    4.65
  -5   4  -4   11.55    3.85
   5  -4   4   17.31    5.06
   5  -4   4   23.60    4.36
   5  -4   4   22.47    4.66
   5  -4   4   14.22    4.25
   5  -4   4   22.39    3.16
  -6   4  -4  106.74    6.43
  -6   4  -4  100.88   12.14
  -6   4  -4  107.96    8.26
  -6   4  -4  111.68    8.18
  -6   4  -4  106.44    8.45
   6  -4   4  111.66    8.63
   6  -4   4  118.65   10.29
   6  -4   4   95.69    8.05
   6  -4   4  115.24    7.46
  -7   4  -4   17.50    5.15
  -7   4  -4    8.48    4.13
   7  -4   4   12.40    3.69
   7  -4   4    4.91    7.46
   7  -4   4   12.93    5.03
   7  -4   4   20.74    5.34
   7  -4   4   20.14    5.08
   8   3  -4    0.04   10.47
   8   3  -4   -4.78    2.41
   8   3  -4    6.76    6.16
   8   3  -4   -1.20    2.49
  -8  -3   4    3.75    1.62
  -8  -3   4   -1.54    2.79
  -8  -3   4   -6.46    6.70
   7   3  -4    6.25    4.60
   7   3  -4    7.95    2.94
   7   3  -4   12.57    5.86
   7   3  -4   10.18    3.09
   7   3  -4   -2.03    9.62
  -7  -3   4   10.95    3.22
  -7  -3   4   10.00    4.54
  -7  -3   4    7.50    3.31
  -7  -3   4    2.34    1.39
   6   3  -4    0.82    1.67
   6   3  -4   -0.11    4.15
   6   3  -4   -2.09    8.11
   6   3  -4    3.48    2.47
   6   3  -4   -0.41    2.39
  -6  -3   4    1.64    4.04
  -6  -3   4    0.10    2.96
   5   3  -4   10.22    4.53
   5   3  -4   10.98    2.34
   5   3  -4    1.54    7.83
   5   3  -4    9.03    2.70
   5   3  -4   13.62    5.59
  -5  -3   4   14.58    2.86
  -5  -3   4   16.48    2.48
  -5  -3   4   11.87    6.12
  -5  -3   4   13.07    3.70
  -5  -3   4   15.40    2.68
   4   3  -4   87.71    4.82
   4   3  -4   96.93    5.13
   4   3  -4  104.88    7.71
   4   3  -4   92.66    5.06
  -4  -3   4   97.53    8.65
  -4  -3   4   96.66    6.50
  -4  -3   4   85.05    4.91
  -4  -3   4   92.66    4.68
  -4  -3   4   90.95    4.93
   3   3  -4    1.39    1.92
   3   3  -4  -31.51 1560.15
   3   3  -4   -2.35    3.31
   3   3  -4   -1.88    1.95
   3   3  -4   -0.59    1.94
  -3  -3   4    2.27    2.99
  -3  -3   4    1.93    1.72
  -3  -3   4    0.61    2.07
  -3  -3   4   -0.20    3.14
  -3  -3   4    0.46    3.69
  -3  -3   4   -0.54    1.91
  -3  -3   4    0.71    1.91
   2   3  -4  294.79    9.64
   2   3  -4  281.22   11.16
  -2  -3   4  286.51   12.14
  -2  -3   4  -58.19 1198.18
  -2  -3   4  299.44    9.84
  -2  -3   4  288.14    9.55
  -2  -3   4  300.30   11.43
  -2  -3   4  297.95   10.12
  -1  -3   4 -507.48 1285.10
   0   3  -4  169.89    7.06
   0   3  -4  184.57    7.12
   0   3  -4  170.44    8.35
   0   3  -4  177.02    8.20
   0  -3   4  166.08    6.99
   0  -3   4  167.43    7.92
   0  -3   4  166.99    7.34
   0  -3   4  181.12    7.86
   0  -3   4  180.44    7.28
  -1   3  -4   30.58    3.84
  -1   3  -4   23.92    3.90
  -1   3  -4   34.77    4.09
  -1   3  -4   28.27    3.80
   1  -3   4   31.72    3.69
   1  -3   4   28.84    4.03
   1  -3   4   29.17    3.55
  -2   3  -4  834.64   24.28
  -2   3  -4  818.90   23.64
  -2   3  -4  843.66   23.57
  -2   3  -4  834.69   23.56
   2  -3   4  825.35   23.51
   2  -3   4  780.04   23.31
   2  -3   4  810.87   24.04
   2  -3   4  782.22   23.33
  -3   3  -4   11.35    3.47
  -3   3  -4   12.99    3.43
  -3   3  -4   19.25    3.14
  -3   3  -4   11.32    3.09
  -3   3  -4    8.27    3.03
   3  -3   4   10.05    3.29
   3  -3   4   10.09    3.20
   3  -3   4   21.56    3.75
   3  -3   4   13.17    3.39
  -4   3  -4  539.97   17.65
  -4   3  -4  546.36   17.25
  -4   3  -4  526.63   17.79
  -4   3  -4  533.19   17.86
  -4   3  -4  548.69   16.70
   4  -3   4  572.88   18.15
   4  -3   4  510.93   17.63
   4  -3   4  569.28   21.08
   4  -3   4  543.63   17.25
  -5   3  -4   98.27    6.77
  -5   3  -4   93.45    5.80
  -5   3  -4   85.72    7.04
  -5   3  -4   89.20    7.24
  -5   3  -4   87.50    7.56
   5  -3   4   86.02    6.97
   5  -3   4   94.36    6.50
   5  -3   4   93.12    7.08
   5  -3   4  105.79    7.19
  -6   3  -4   21.57    5.05
  -6   3  -4   29.09    7.71
  -6   3  -4   18.18    3.01
  -6   3  -4   24.35    4.28
  -6   3  -4   23.26    4.89
   6  -3   4   21.07    4.05
   6  -3   4   25.06    5.15
   6  -3   4   21.98    4.59
   6  -3   4   20.99    4.87
  -7   3  -4   28.74    5.06
  -7   3  -4   35.66    9.91
  -7   3  -4   35.59    5.47
   7  -3   4   40.37    6.04
   7  -3   4   45.38    5.92
   7  -3   4   71.23    9.39
   7  -3   4   42.15    4.62
   7  -3   4   35.51    5.44
   8   2  -4   -0.29    4.16
   8   2  -4    1.26    2.69
   8   2  -4    1.06   11.50
   8   2  -4    1.31    3.01
   8   2  -4    3.74    5.97
   8   2  -4    5.19    5.03
  -8  -2   4    2.03    1.62
   7   2  -4   52.63    5.27
   7   2  -4   68.35    7.97
   7   2  -4   53.34    5.45
   7   2  -4   68.33    8.89
   7   2  -4   66.60    5.32
  -7  -2   4   51.80    4.75
  -7  -2   4   62.28    5.71
  -7  -2   4   53.21    9.00
   6   2  -4   37.76    4.25
   6   2  -4   37.91    3.75
   6   2  -4   37.19    6.35
   6   2  -4   34.02    2.09
   6   2  -4   32.77    4.07
  -6  -2   4   32.18    4.03
  -6  -2   4   31.59    3.71
  -6  -2   4   25.97    5.88
   5   2  -4   -0.74    1.51
   5   2  -4    0.71    2.44
   5   2  -4   -3.87    7.83
   5   2  -4    0.28    6.67
  -5  -2   4    0.98    8.86
  -5  -2   4   -2.92    1.81
  -5  -2   4    1.18    2.67
  -5  -2   4    0.96    2.39
  -5  -2   4    0.70    1.34
   4   2  -4   76.88    4.85
   4   2  -4   68.19    4.07
   4   2  -4   71.19    4.54
   4   2  -4   73.64    7.12
  -4  -2   4   70.61    4.47
  -4  -2   4   71.27    4.39
  -4  -2   4   71.21    8.36
  -4  -2   4   66.00    5.41
   3   2  -4  464.12   14.10
   3   2  -4  475.40   14.21
   3   2  -4  482.28   16.10
   3   2  -4  215.64 1508.31
   3   2  -4  472.24   13.95
  -3  -2   4  489.45   15.15
  -3  -2   4  469.47   14.18
  -3  -2   4  485.34   16.44
  -3  -2   4  480.81   13.86
  -3  -2   4  483.29   17.70
   2   2  -4    0.63    1.74
   2   2  -4    1.21    2.08
   2   2  -4    1.37    2.04
   2   2  -4    1.11    2.83
  -2  -2   4    2.98    2.14
  -2  -2   4    2.85    4.33
  -2  -2   4    1.75    3.65
  -2  -2   4    2.63    1.74
  -2  -2   4    2.78    1.89
  -2  -2   4   -1.27    2.24
   1   2  -4   44.57    3.91
   1   2  -4   46.86    5.07
   1   2  -4   42.44    3.79
   1   2  -4   49.19    4.13
  -1  -2   4   41.40 1045.18
  -1  -2   4   42.07    3.49
  -1  -2   4   47.70    3.90
  -1  -2   4   49.92    4.92
  -1  -2   4   44.11    5.94
   0   2  -4 1059.51   27.95
   0   2  -4 1022.29   28.57
   0   2  -4 1035.75   27.86
   0   2  -4 1090.70   28.13
   0  -2   4 1044.15   27.88
   0  -2   4 1018.07   28.49
   0  -2   4 1042.68   28.68
   0  -2   4 1036.08   27.94
  -1   2  -4    0.98    2.34
  -1   2  -4   -0.28    2.78
  -1   2  -4    2.71    2.35
  -1   2  -4    1.56    2.47
   1  -2   4    3.86    2.28
   1  -2   4    1.28    2.40
   1  -2   4    2.56    2.55
   1  -2   4    1.69    2.37
  -2   2  -4  697.35   19.60
  -2   2  -4  706.34   20.01
  -2   2  -4  692.74   20.61
  -2   2  -4  692.20   19.56
  -2   2  -4  666.13   19.85
   2  -2   4  682.64   20.41
   2  -2   4  665.61   19.82
   2  -2   4  701.76   19.94
   2  -2   4  684.10   19.85
  -3   2  -4   -3.50    2.78
  -3   2  -4    1.19    2.17
  -3   2  -4    1.64    2.95
  -3   2  -4   -3.24    2.47
  -3   2  -4   -0.68    2.13
   3  -2   4   -2.70    2.98
   3  -2   4    2.59    2.62
   3  -2   4   -1.46    2.42
  -4   2  -4   10.07    2.72
  -4   2  -4   10.64    3.22
  -4   2  -4    7.39    3.26
  -4   2  -4    5.90    3.37
  -4   2  -4    9.22    2.62
   4  -2   4    5.11    2.96
   4  -2   4    7.94    3.39
   4  -2   4    5.28    3.55
   4  -2   4    6.68    2.60
  -5   2  -4    0.03    2.52
  -5   2  -4    5.82    3.54
  -5   2  -4    5.45    2.34
  -5   2  -4    0.78    3.48
  -5   2  -4   -0.94    5.27
   5  -2   4    5.06    2.91
   5  -2   4    1.32    3.22
   5  -2   4   -0.18    4.21
   5  -2   4   -1.96    3.13
  -6   2  -4   36.32    5.21
  -6   2  -4   49.89    5.75
  -6   2  -4   41.41    4.07
  -6   2  -4   41.22    5.16
   6  -2   4   35.33    5.16
   6  -2   4   49.93    5.72
   6  -2   4   40.61    4.71
  -7   2  -4   79.88    7.83
  -7   2  -4   79.11    8.13
  -7   2  -4   83.60    7.12
   7  -2   4   81.80    7.33
   7  -2   4   78.81    5.90
   7  -2   4   73.20    7.76
   7  -2   4   65.78    7.02
   7  -2   4   95.28   10.38
  -8   2  -4   -0.53    0.95
  -8   2  -4   -0.51    1.88
  -8   2  -4    0.06    3.94
   8  -2   4    1.38    2.72
   8  -2   4   -1.99    3.42
   8  -2   4   -2.67    8.24
   8  -2   4   -5.18    4.09
   8  -2   4    7.24    4.05
  -8  -1   4   -3.73    9.76
   7   1  -4    9.59    5.12
   7   1  -4    9.04    2.70
   7   1  -4    9.49    3.47
   7   1  -4   13.83    6.46
   7   1  -4    2.71    4.88
   7   1  -4    6.31    3.30
  -7  -1   4    5.63    6.26
   6   1  -4   17.13    2.80
   6   1  -4   13.01    3.37
   6   1  -4   23.25    7.00
   6   1  -4   13.32    3.36
  -6  -1   4   14.24    5.95
  -6  -1   4   15.58    2.87
   5   1  -4  283.79    9.52
   5   1  -4  305.11   11.10
   5   1  -4  278.03   19.63
   5   1  -4  293.44    8.54
   5   1  -4  300.73   12.15
  -5  -1   4  299.43   10.85
  -5  -1   4  310.39   10.59
   4   1  -4    0.81    1.52
   4   1  -4    6.92    2.60
   4   1  -4    4.12    2.49
   4   1  -4    1.06    3.20
  -4  -1   4    1.31    2.26
  -4  -1   4    6.23    1.43
  -4  -1   4    4.28    2.53
   3   1  -4  294.00    9.29
   3   1  -4  301.39   10.05
   3   1  -4  286.64   11.69
   3   1  -4  315.03   10.12
   3   1  -4 -283.87 1393.91
  -3  -1   4  303.72   10.08
  -3  -1   4  289.94    9.80
  -3  -1   4  297.93    9.00
   2   1  -4  668.39   19.74
   2   1  -4   14.64  977.74
   2   1  -4  657.42   18.09
   2   1  -4  634.68   18.40
   2   1  -4  672.88   18.54
  -2  -1   4  677.86   18.57
  -2  -1   4  656.14   18.43
  -2  -1   4  661.73   19.82
  -2  -1   4  627.72   17.31
   1   1  -4 1541.16   39.24
   1   1  -4 1486.43   39.29
   1   1  -4 1494.74   39.26
   1   1  -4 1594.73   40.22
  -1  -1   4 1535.10   40.08
  -1  -1   4 1455.83   39.21
  -1  -1   4 1522.82   39.30
   0   1  -4 1834.17   46.10
   0   1  -4 1811.91   46.04
   0   1  -4 1790.96   46.54
   0   1  -4 1748.66   45.94
   0  -1   4 1739.75   45.99
   0  -1   4 1762.88   46.01
   0  -1   4 1876.01   46.66
  -1   1  -4  856.66   23.24
  -1   1  -4  849.98   23.74
  -1   1  -4  849.54   23.40
  -1   1  -4  878.19   23.38
   1  -1   4  850.14   23.73
   1  -1   4  875.91   23.40
   1  -1   4  848.22   23.32
  -2   1  -4  745.14   20.25
  -2   1  -4  732.20   19.60
  -2   1  -4  720.59   19.92
  -2   1  -4  707.34   20.18
  -2   1  -4  707.48   20.69
   2  -1   4  754.10   23.87
   2  -1   4  694.44   20.53
   2  -1   4  673.60   20.05
  -3   1  -4   10.12    3.03
  -3   1  -4    6.58    2.32
  -3   1  -4    7.85    1.97
  -3   1  -4    1.28    2.74
  -3   1  -4    7.68    2.93
   3  -1   4    8.30    2.95
   3  -1   4    5.96    2.63
   3  -1   4    4.26    4.04
   3  -1   4    7.48    3.58
  -4   1  -4  214.08    7.56
  -4   1  -4  225.03    8.99
  -4   1  -4  222.64    7.88
  -4   1  -4  194.57    9.15
  -4   1  -4  202.88    8.61
   4  -1   4  209.49    9.76
   4  -1   4  211.74    8.58
   4  -1   4  211.84    7.66
   4  -1   4  213.42    8.92
  -5   1  -4    0.14    3.10
  -5   1  -4    3.55    2.98
  -5   1  -4   -0.93    1.89
  -5   1  -4   -0.56    2.03
  -5   1  -4   -0.92    2.95
   5  -1   4    1.64    2.28
   5  -1   4    3.61    2.83
   5  -1   4    4.62    3.10
  -6   1  -4   16.01    3.55
  -6   1  -4   14.67    4.04
  -6   1  -4   11.71    3.90
  -6   1  -4   11.70    2.44
   6  -1   4   13.94    4.12
   6  -1   4    8.90    3.32
   6  -1   4   15.86    4.93
   6  -1   4   12.68    3.02
  -7   1  -4    2.20    3.81
  -7   1  -4   -1.93    2.86
  -7   1  -4    3.45    3.91
  -7   1  -4    0.03    1.06
   7  -1   4   -1.61    3.47
   7  -1   4   -6.62    3.19
   7  -1   4    3.41    3.42
   7  -1   4    4.26    3.11
  -8   1  -4    2.89    3.74
  -8   1  -4    2.02    1.82
   8  -1   4    7.95    3.67
   8  -1   4    1.49    5.08
   8  -1   4    6.07    4.16
   8  -1   4   -0.46    2.59
   8  -1   4    1.32    3.16
   7   0  -4   98.02    9.48
   7   0  -4   85.35    5.43
   7   0  -4   86.97    9.48
   7   0  -4   84.52    8.10
   7   0  -4   97.34    6.90
  -7   0   4   78.85    6.74
  -7   0   4   59.38    9.27
   6   0  -4   10.85    3.58
   6   0  -4   15.86    2.60
   6   0  -4   14.90    3.79
   6   0  -4   28.84    7.37
   6   0  -4   10.52    5.01
  -6   0   4   14.63    3.36
  -6   0   4   13.48    2.20
   5   0  -4    1.25    2.84
   5   0  -4    0.35    1.86
   5   0  -4   -3.28    5.14
   5   0  -4   -3.76    2.88
   5   0  -4    2.59    1.10
   5   0  -4    1.39    4.20
  -5   0   4    4.56    2.12
  -5   0   4    5.03    2.65
  -5   0   4    5.63    2.83
   4   0  -4  115.27    6.36
   4   0  -4  117.34    8.74
   4   0  -4  128.64    6.59
   4   0  -4  132.52    4.71
  -4   0   4  127.55    5.85
  -4   0   4  130.62    6.45
  -4   0   4  125.89    6.24
   3   0  -4  489.15   13.92
   3   0  -4  487.47   15.08
   3   0  -4  515.43   15.34
   3   0  -4  502.36   16.60
  -3   0   4  505.81   15.22
  -3   0   4  495.73   13.35
  -3   0   4  502.37   15.18
   2   0  -4   11.12    2.00
   2   0  -4   11.47    2.64
   2   0  -4   10.79    2.48
   2   0  -4   10.87    3.25
  -2   0   4    8.61    2.63
  -2   0   4   14.65    2.60
  -2   0   4   12.87    2.49
   1   0  -4    1.95    2.04
   1   0  -4    3.78    2.62
   1   0  -4    1.16    2.01
   1   0  -4    1.29    2.33
   1   0  -4   40.27  458.26
  -1   0   4    4.31    3.85
  -1   0   4    4.50    2.99
  -1   0   4    0.98    2.01
  -1   0   4   -0.90    1.98
   0   0  -4   16.08    2.44
   0   0  -4   19.13    2.71
   0   0  -4   23.07    2.83
   0   0   4   18.70    2.60
   0   0   4   21.30    3.13
   0   0   4   18.76    2.63
   0   0   4   21.36    2.71
  -1   0  -4   85.63    4.55
  -1   0  -4   79.06    4.59
  -1   0  -4   86.83    5.29
  -1   0  -4   82.24    4.96
   1   0   4   81.31    4.44
   1   0   4   89.44    4.98
   1   0   4   82.87    4.64
   1   0   4   85.11    4.45
  -2   0  -4    3.69    2.46
  -2   0  -4    2.65    2.48
  -2   0  -4    2.28    1.98
  -2   0  -4    2.16    2.39
  -2   0  -4    2.49    1.78
   2   0   4    4.57    2.60
   2   0   4    2.33    2.17
   2   0   4    4.92    2.22
   2   0   4    3.06    2.30
  -3   0  -4    7.95    2.49
  -3   0  -4    3.87    2.13
  -3   0  -4    1.23    2.91
  -3   0  -4    6.66    1.43
  -3   0  -4    7.89    2.47
   3   0   4    7.80    2.48
   3   0   4    4.48    2.91
   3   0   4    8.78    2.31
   3   0   4    9.85    2.77
  -4   0  -4  598.93   16.44
  -4   0  -4  624.17   18.41
  -4   0  -4  635.55   17.55
  -4   0  -4  625.85   18.30
  -4   0  -4  620.83   19.33
   4   0   4  608.55   18.24
   4   0   4  619.00   19.14
   4   0   4  604.72   16.56
   4   0   4  639.48   18.24
  -5   0  -4    1.50    3.33
  -5   0  -4   -0.15    2.85
  -5   0  -4    1.20    2.45
  -5   0  -4    3.49    1.90
   5   0   4    2.68    1.78
   5   0   4    0.46    2.52
   5   0   4    2.64    3.72
   5   0   4    4.33    2.62
  -6   0  -4 1420.14   36.14
  -6   0  -4 1351.00   37.98
  -6   0  -4 1404.07   37.93
  -6   0  -4 1481.91   40.17
   6   0   4 1360.12   39.44
   6   0   4 1211.16   39.19
   6   0   4 1436.95   38.08
   6   0   4 1395.05   36.20
  -7   0  -4  156.07    5.96
  -7   0  -4  149.44   10.27
  -7   0  -4  166.43    8.12
   7   0   4  164.37    8.76
   7   0   4  166.56    8.56
   7   0   4  165.70    7.59
  -8   0  -4  101.44    8.78
   8   0   4  114.65    6.95
   8   0   4  109.35    7.81
   8   0   4  105.74    7.56
   8   0   4  104.16   10.06
   8   0   4  103.74    5.04
   7  -1  -4   44.64    7.24
   7  -1  -4   32.71    5.02
   7  -1  -4   41.01    7.70
   7  -1  -4   38.24    5.78
   7  -1  -4   39.06    4.14
  -7   1   4   53.50    6.16
   6  -1  -4    4.45    3.72
   6  -1  -4    4.49    3.46
   6  -1  -4    3.77    4.91
   6  -1  -4    4.22    4.69
   6  -1  -4    5.23    3.00
   6  -1  -4    7.89    2.28
  -6   1   4    2.43    3.04
  -6   1   4    0.52    3.48
   5  -1  -4  418.59   14.71
   5  -1  -4  394.07   11.96
   5  -1  -4  416.45   16.71
   5  -1  -4  413.67   16.49
   5  -1  -4  404.58   14.50
   5  -1  -4  411.09   15.67
  -5   1   4  407.42   11.84
  -5   1   4  437.67   14.63
  -5   1   4  421.40   14.72
   4  -1  -4   -0.22    2.78
   4  -1  -4    1.03    1.29
   4  -1  -4    2.46    2.27
   4  -1  -4   -1.06    3.69
   4  -1  -4    0.15    3.51
   4  -1  -4    2.82    2.97
  -4   1   4    1.05    2.91
  -4   1   4    2.38    1.97
  -4   1   4    3.44    1.44
  -4   1   4    0.76    2.42
   3  -1  -4  303.27   10.76
   3  -1  -4  301.45    9.10
   3  -1  -4  284.22    7.92
   3  -1  -4  316.36   10.87
   3  -1  -4  303.79   12.15
  -3   1   4  307.93    9.19
  -3   1   4  290.77   10.49
  -3   1   4  305.27   10.78
   2  -1  -4  286.37    9.94
   2  -1  -4  317.90   10.36
   2  -1  -4  267.99    8.96
   2  -1  -4  287.34   11.14
  -2   1   4  281.36    9.93
  -2   1   4  294.25    9.24
  -2   1   4  325.79   10.32
   1  -1  -4 1083.82   29.40
   1  -1  -4 1136.26   29.22
   1  -1  -4 1077.13   28.61
   1  -1  -4 1096.41   29.18
  -1   1   4 1081.25   30.97
  -1   1   4 1097.60   29.16
  -1   1   4 1089.57   29.17
   0  -1  -4  638.97   17.81
   0  -1  -4  619.31   17.84
   0  -1  -4  643.37   17.78
   0  -1  -4  631.76   17.90
   0   1   4  651.02   18.02
   0   1   4  699.05   19.51
   0   1   4  641.81   18.57
  -1  -1  -4 1477.42   37.82
  -1  -1  -4 1489.05   37.57
  -1  -1  -4 1380.43   37.68
  -1  -1  -4 1487.01   37.79
   1   1   4 1461.91   37.99
   1   1   4 1473.59   37.78
   1   1   4 1491.87   37.82
   1   1   4 1464.81   37.55
  -2  -1  -4  484.88   14.16
  -2  -1  -4  499.34   14.28
  -2  -1  -4  505.80   14.18
  -2  -1  -4  484.36   14.09
   2   1   4  511.95   14.33
   2   1   4  486.45   14.19
   2   1   4  489.69   14.22
   2   1   4  498.64   14.21
  -3  -1  -4  250.93    8.75
  -3  -1  -4  255.54    8.67
  -3  -1  -4  255.64    8.63
  -3  -1  -4  265.62   10.03
   3   1   4  265.85    8.70
   3   1   4  261.55    8.69
   3   1   4  265.56    9.40
   3   1   4  265.02    8.87
  -4  -1  -4  324.02   10.15
  -4  -1  -4  322.21   10.47
  -4  -1  -4  305.53   10.60
  -4  -1  -4  321.16   12.01
   4   1   4  326.11   10.11
   4   1   4  317.16   10.55
   4   1   4  323.92   10.48
   4   1   4  333.38   12.07
  -5  -1  -4   32.99    4.55
  -5  -1  -4   34.59    3.78
  -5  -1  -4   40.20    3.97
  -5  -1  -4   34.19    3.35
   5   1   4   29.07    3.51
   5   1   4   32.82    2.94
   5   1   4   34.66    3.77
   5   1   4   35.33    2.43
   5   1   4   36.10    4.78
  -6  -1  -4   32.99    3.25
  -6  -1  -4   31.69    3.81
  -6  -1  -4   33.64    5.24
   6   1   4   28.29    3.70
   6   1   4   33.34    3.21
   6   1   4   31.25    4.78
   6   1   4   31.74    5.28
  -7  -1  -4    5.28    1.67
  -7  -1  -4    2.20    3.86
   7   1   4    3.97    2.94
   7   1   4    1.39    2.12
   7   1   4    5.65    2.44
   7   1   4    0.64    3.94
   7   1   4    6.30    2.97
  -8  -1  -4    2.80    4.11
  -8  -1  -4    2.09    2.92
  -8  -1  -4    0.80    0.58
  -8  -1  -4    0.09    0.81
   8   1   4    1.12    2.92
   8   1   4    2.56    2.38
   8   1   4    5.12    4.93
   8   1   4    5.23    3.37
   8   1   4    4.08    2.54
  -9  -1  -4    0.66    1.47
   9   1   4   -0.44    2.03
   9   1   4    2.93    3.35
   9   1   4    1.53    3.19
   9   1   4   -0.75    2.62
   9   1   4   -1.36    5.05
   7  -2  -4   45.28    7.34
   7  -2  -4   68.38    4.83
   7  -2  -4   73.81    8.20
  -7   2   4   86.12    8.06
   6  -2  -4    6.80    5.09
   6  -2  -4    5.60    4.33
   6  -2  -4    8.88    4.18
   6  -2  -4    0.23    2.87
  -6   2   4    1.60    3.26
  -6   2   4   12.85    4.41
   5  -2  -4    2.96    3.25
   5  -2  -4    7.18    3.59
   5  -2  -4    0.97    2.98
   5  -2  -4    1.66    4.49
  -5   2   4    2.56    3.63
  -5   2   4    7.04    3.53
   4  -2  -4    3.57    3.27
   4  -2  -4   -0.45    2.88
  -4   2   4    0.90    2.73
  -4   2   4    0.46    1.50
  -4   2   4    4.10    1.62
  -4   2   4    3.52    5.74
   3  -2  -4 1002.99   28.78
   3  -2  -4 1024.56   26.91
   3  -2  -4 1016.64   28.71
   3  -2  -4 1045.72   30.01
  -3   2   4  998.51   25.83
  -3   2   4 1071.59   28.84
  -3   2   4 1015.27   28.72
   2  -2  -4    0.40    2.27
   2  -2  -4    2.71    2.51
   2  -2  -4    0.15    2.97
   2  -2  -4    0.39    1.69
  -2   2   4    1.43    1.69
  -2   2   4    4.03    2.42
  -2   2   4    0.04    2.35
   1  -2  -4  588.24   16.53
   1  -2  -4  535.55   16.39
   1  -2  -4  564.49   16.33
   1  -2  -4  545.95   17.06
   1  -2  -4  550.98   15.65
  -1   2   4  546.18   15.65
  -1   2   4  551.88   16.27
  -1   2   4  567.48   16.36
   0  -2  -4  140.18    6.34
   0  -2  -4  145.19    5.97
   0  -2  -4  131.13    5.71
   0  -2  -4  132.57    5.81
   0  -2  -4  144.53    5.77
   0  -2  -4 -124.72 1317.86
   0   2   4  146.78    5.98
   0   2   4  136.08    5.88
   0   2   4  148.89    5.89
   0   2   4  146.15    4.63
  -1  -2  -4  151.77 1394.77
  -1  -2  -4   50.81    3.29
  -1  -2  -4   49.32    3.52
  -1  -2  -4   46.79    3.54
  -1  -2  -4   54.82    4.49
  -1  -2  -4   42.49    3.78
   1   2   4  -84.82  870.33
   1   2   4   47.92    3.94
   1   2   4   56.18    3.43
   1   2   4   57.90    3.68
  -2  -2  -4  598.70   16.02
  -2  -2  -4  612.76   16.81
  -2  -2  -4  617.21   17.05
  -2  -2  -4  633.21   16.84
   2   2   4  600.68   16.81
   2   2   4 -202.39 1141.37
   2   2   4  602.60   16.40
   2   2   4  608.36   17.05
   2   2   4  594.62   16.67
  -3  -2  -4  444.59   14.16
  -3  -2  -4  432.48   13.03
  -3  -2  -4  476.98   12.95
   3   2   4  415.28   12.88
   3   2   4  455.40   13.14
   3   2   4  434.27   12.77
   3   2   4  441.41   13.09
  -4  -2  -4  157.56    6.21
  -4  -2  -4  156.74    7.84
  -4  -2  -4  152.45    6.18
   4   2   4  152.52    6.16
   4   2   4  158.45    7.08
   4   2   4  156.65    6.12
   4   2   4  162.04    6.24
   4   2   4  154.19    8.05
  -5  -2  -4   26.17    4.10
  -5  -2  -4   18.30    2.70
  -5  -2  -4   28.43    3.13
  -5  -2  -4   25.96    2.82
   5   2   4   35.37    4.67
   5   2   4   32.14    4.37
   5   2   4   20.00    2.89
   5   2   4   26.67    3.04
   5   2   4   26.91    2.83
  -6  -2  -4  218.45    7.47
  -6  -2  -4  206.26   10.39
  -6  -2  -4  215.57    8.51
  -6  -2  -4  210.19    8.05
   6   2   4  221.13    8.21
   6   2   4  227.88   12.18
   6   2   4  205.02    6.36
   6   2   4  199.66    8.04
   6   2   4  204.80    6.37
   6   2   4  216.54    7.45
  -7  -2  -4   14.57    3.16
  -7  -2  -4    5.21    4.08
  -7  -2  -4   13.04    2.02
  -7  -2  -4    5.94    2.64
   7   2   4   10.06    2.90
   7   2   4    8.86    2.86
   7   2   4    9.89    2.24
   7   2   4   10.73    3.02
   7   2   4   11.13    4.46
  -8  -2  -4    8.56    4.31
  -8  -2  -4   -0.05    1.35
  -8  -2  -4    1.27    2.84
   8   2   4   -1.52    2.14
   8   2   4    1.39    2.67
   8   2   4   -2.15    4.56
   8   2   4    0.21    2.82
   8   2   4    1.79    2.66
  -9  -2  -4   -1.22    2.66
  -9  -2  -4   -1.58    2.77
   9   2   4    0.93    2.33
   9   2   4    1.90    2.40
   9   2   4    1.17    2.53
   9   2   4    6.72    3.69
   9   2   4    5.39    5.45
   6  -3  -4   14.13    3.92
   6  -3  -4   22.77    5.30
   6  -3  -4   16.49    6.31
   6  -3  -4   15.94    4.69
  -6   3   4   18.33    3.84
  -6   3   4   12.31    4.77
   5  -3  -4   68.61    7.08
   5  -3  -4   79.91    7.12
   5  -3  -4   69.67    7.34
   5  -3  -4   68.03    7.71
  -5   3   4   74.50    6.86
  -5   3   4   72.67    3.52
  -5   3   4   74.34    6.35
   4  -3  -4   40.61    5.18
   4  -3  -4   39.27    6.00
   4  -3  -4   37.70    4.78
   4  -3  -4   38.12    5.18
  -4   3   4   38.03    3.36
  -4   3   4   40.20    5.33
  -4   3   4   35.49    2.02
  -4   3   4   43.30    5.48
   3  -3  -4   48.84    5.12
   3  -3  -4   56.14    6.53
   3  -3  -4   55.37    5.42
  -3   3   4   55.10    2.79
  -3   3   4   46.98    4.98
  -3   3   4   50.38    3.81
  -3   3   4   44.98    4.82
   2  -3  -4  874.73   26.05
   2  -3  -4  857.62   25.09
   2  -3  -4  876.26   25.15
   2  -3  -4  896.82   23.96
  -2   3   4  933.80   25.38
  -2   3   4  894.34   25.25
  -2   3   4  876.77   23.92
   1  -3  -4  290.60    9.19
   1  -3  -4  343.63   11.27
   1  -3  -4  345.45   12.17
   1  -3  -4  329.67   11.21
   1  -3  -4  357.67   10.68
  -1   3   4  339.10   11.24
  -1   3   4  329.07   10.58
  -1   3   4  347.05   11.27
   0  -3  -4 2447.86   60.92
   0  -3  -4 2371.60   59.94
   0  -3  -4 2414.85   60.88
   0  -3  -4 2327.56   60.56
   0  -3  -4 2373.00   61.33
   0   3   4 2381.72   60.83
   0   3   4 2430.17   61.44
   0   3   4 2307.35   60.78
   0   3   4 2427.05   60.65
  -1  -3  -4  106.55 1252.39
  -1  -3  -4 1795.82   46.81
  -1  -3  -4 1840.84   47.11
  -1  -3  -4 1895.14   46.95
  -1  -3  -4 1797.09   47.01
   1   3   4 1841.64   47.84
   1   3   4 1908.79   47.18
   1   3   4 1679.53   46.53
   1   3   4 1822.66   46.87
   1   3   4 1937.67   46.96
  -2  -3  -4   39.65    3.37
  -2  -3  -4   46.66    3.09
  -2  -3  -4   46.27    3.42
  -2  -3  -4   37.12    3.87
  -2  -3  -4   43.76    4.28
   2   3   4   49.28    3.55
   2   3   4   47.63    3.49
   2   3   4   42.57    3.37
   2   3   4  212.40 1527.67
   2   3   4   40.24    3.89
  -3  -3  -4  791.41   22.40
  -3  -3  -4  791.26   20.85
  -3  -3  -4  782.57   21.48
  -3  -3  -4  738.95   20.07
   3   3   4  771.79   20.11
   3   3   4   11.19 1609.16
   3   3   4  819.34   20.87
   3   3   4  762.22   21.44
   3   3   4  784.35   20.92
  -4  -3  -4  900.47   26.09
  -4  -3  -4  889.68   23.91
  -4  -3  -4  927.95   24.05
  -4  -3  -4  881.97   24.48
   4   3   4  916.58   25.89
   4   3   4  928.25   23.95
   4   3   4  895.75   22.63
   4   3   4  911.92   26.09
   4   3   4  908.00   24.06
   4   3   4  890.61   24.49
  -5  -3  -4  702.02   18.98
  -5  -3  -4  682.71   18.68
  -5  -3  -4  686.12   18.61
  -5  -3  -4  683.90   21.39
   5   3   4  668.60   18.50
   5   3   4  671.24   18.67
   5   3   4  646.33   16.99
   5   3   4  669.29   20.68
   5   3   4  691.47   21.30
   5   3   4  646.35   18.80
  -6  -3  -4   10.77    2.85
  -6  -3  -4    6.60    2.06
  -6  -3  -4    5.95    3.63
  -6  -3  -4   11.07    2.38
   6   3   4    8.07    4.39
   6   3   4   12.70    2.31
   6   3   4    8.10    2.31
   6   3   4    8.10    1.47
   6   3   4   10.16    1.51
   6   3   4    7.76    2.19
  -7  -3  -4  115.97    8.57
  -7  -3  -4  105.19    4.84
  -7  -3  -4  113.34    5.74
   7   3   4  103.43    4.48
   7   3   4  109.79    4.96
   7   3   4  117.80    6.70
   7   3   4   91.36    5.54
   7   3   4   94.12    4.68
   7   3   4   98.66    5.46
  -8  -3  -4  116.31    6.38
   8   3   4  117.76    6.21
   8   3   4  112.80    6.05
   8   3   4  121.25   10.14
   8   3   4  126.16    7.79
   8   3   4  146.37    6.89
   8   3   4  108.63    7.01
  -9  -3  -4    1.44    2.71
  -9  -3  -4    0.96    1.23
   9   3   4   -0.92    2.08
   9   3   4   -0.97    2.59
   9   3   4    3.43    5.21
   9   3   4    0.66    2.55
   9   3   4    3.08    2.67
   9   3   4   -2.69    2.49
   6  -4  -4    7.37    3.35
   6  -4  -4    1.30    4.05
   6  -4  -4   10.72    4.71
   6  -4  -4   13.92   10.86
  -6   4   4    0.02    4.85
  -6   4   4    3.42    3.30
   5  -4  -4   55.50    6.55
   5  -4  -4   56.51    6.34
   5  -4  -4   75.10    8.29
  -5   4   4   54.74    6.13
  -5   4   4   52.05    3.69
  -5   4   4   59.61    6.57
   4  -4  -4  178.58    8.75
   4  -4  -4  191.17   11.03
   4  -4  -4  162.80   10.64
   4  -4  -4  159.74    9.01
  -4   4   4  175.42    6.94
  -4   4   4  180.16    9.28
  -4   4   4  171.30    9.29
   3  -4  -4    4.08    3.29
   3  -4  -4   11.38    3.69
  -3   4   4    9.07    3.53
  -3   4   4    5.94    2.31
  -3   4   4    8.26    1.85
  -3   4   4   11.28    3.87
   2  -4  -4  142.73    6.18
   2  -4  -4  145.83    7.38
   2  -4  -4  134.48    7.22
   2  -4  -4  133.33    8.14
  -2   4   4  141.18    7.61
  -2   4   4  142.57    5.67
  -2   4   4  139.60    7.21
  -2   4   4  145.16    6.33
   1  -4  -4  105.74    4.55
   1  -4  -4  113.64    6.01
   1  -4  -4  108.34    5.98
   1  -4  -4  101.49    6.61
   1  -4  -4  101.24    5.39
  -1   4   4   95.72    5.82
  -1   4   4  106.55    5.62
  -1   4   4   94.81    5.80
  -1   4   4  108.39    7.10
  -1   4   4  112.49    5.13
   0  -4  -4 1298.87   35.47
   0  -4  -4 1341.88   34.57
   0  -4  -4 1326.08   33.68
   0  -4  -4 1292.41   34.63
   0  -4  -4 1306.26   34.67
   0   4   4 1297.37   34.28
   0   4   4 1293.03   35.47
   0   4   4 1250.84   34.54
   0   4   4 1315.04   34.57
   0   4   4 1284.11   36.01
  -1  -4  -4 1507.84   38.03
  -1  -4  -4 1416.55   37.40
  -1  -4  -4 1456.52   37.71
  -1  -4  -4 1487.12   37.72
  -1  -4  -4 1447.95   38.24
  -1  -4  -4  274.98 1817.67
   1   4   4 1440.04   37.65
   1   4   4 1460.19   37.64
   1   4   4 1348.19   37.30
   1   4   4 1459.85   38.02
   1   4   4 1406.61   38.16
  -2  -4  -4  426.19   12.88
  -2  -4  -4  408.53   12.93
  -2  -4  -4 1013.11 2559.26
  -2  -4  -4  416.56   12.28
  -2  -4  -4  421.93   12.77
   2   4   4  420.88   13.04
   2   4   4  423.07   12.27
   2   4   4  416.69   12.31
   2   4   4  408.37   12.83
   2   4   4  412.96   13.41
   2   4   4 -999.90 1770.25
  -3  -4  -4  273.36    9.92
  -3  -4  -4  260.98    8.42
  -3  -4  -4  277.79    9.47
  -3  -4  -4  278.39    8.46
  -3  -4  -4  268.10    8.78
   3   4   4  273.25    9.95
   3   4   4  270.43    9.48
   3   4   4  272.01    8.52
   3   4   4  271.05    8.68
   3   4   4  279.76    8.49
   3   4   4   18.66 2320.03
   4   4   4 -657.43 1634.94
  -5  -4  -4    1.48    2.05
  -5  -4  -4    1.26    1.59
  -5  -4  -4   -1.17    2.68
   5   4   4    1.63    1.64
   5   4   4    2.60    1.54
   5   4   4   -1.37    3.26
   5   4   4   -0.97    7.15
   5   4   4    2.39    2.08
   5   4   4    2.76    1.46
   5   4   4   -2.94    2.97
  -6  -4  -4  363.19   10.56
  -6  -4  -4  346.48   14.17
  -6  -4  -4  343.90   10.51
  -6  -4  -4  340.70   11.18
   6   4   4  352.05   10.33
   6   4   4  352.25   11.24
   6   4   4  332.80   13.94
   6   4   4  376.80   15.89
   6   4   4  342.96   10.08
   6   4   4  353.40   10.52
   6   4   4  334.30   12.55
  -7  -4  -4   -0.35    3.66
  -7  -4  -4   -0.25    1.82
  -7  -4  -4    0.21    1.73
   7   4   4    2.25    1.81
   7   4   4    1.94    1.90
   7   4   4    3.07    1.98
   7   4   4    2.13    3.16
   7   4   4    1.34    2.71
   8   4   4   60.88    6.19
   8   4   4   60.26    4.09
   8   4   4   62.62    4.66
   8   4   4   54.30    5.49
   8   4   4   60.09    4.27
   8   4   4   71.10    4.02
   8   4   4   66.45    4.38
  -9  -4  -4    1.56    1.24
   9   4   4   -2.30    5.15
   9   4   4    2.24    5.18
   9   4   4    2.00    4.76
   9   4   4   -2.17    2.10
   9   4   4    3.69    3.00
   9   4   4    4.21    2.09
   9   4   4    4.76    2.17
   6  -5  -4   14.26    4.96
   6  -5  -4    3.87    2.35
   6  -5  -4    8.12    5.49
   6  -5  -4   19.67    7.04
  -6   5   4    0.68    4.22
  -6   5   4   12.04    4.09
   5  -5  -4   56.08    8.40
   5  -5  -4   46.94    6.59
   5  -5  -4   49.14    6.31
   5  -5  -4   42.60    5.07
  -5   5   4   43.83    5.99
  -5   5   4   41.24    6.32
  -5   5   4   45.09    3.94
   4  -5  -4   96.87    7.56
   4  -5  -4   83.91    9.14
   4  -5  -4   91.17    6.21
   4  -5  -4   81.31    8.12
  -4   5   4   83.53    7.40
  -4   5   4   87.84    5.44
   3  -5  -4   20.54    5.19
   3  -5  -4   13.40    2.72
   3  -5  -4   18.87    4.42
   3  -5  -4   18.26    4.36
  -3   5   4   21.96    4.50
  -3   5   4   22.40    2.41
  -3   5   4   14.12    2.94
  -3   5   4   11.41    4.10
  -3   5   4   20.39    2.67
   2  -5  -4  617.23   19.07
   2  -5  -4  600.24   20.12
   2  -5  -4  568.39   18.76
  -2   5   4  586.34   20.13
  -2   5   4  558.89   18.65
  -2   5   4  596.22   18.95
  -2   5   4  620.89   17.86
  -2   5   4  593.18   17.13
  -2   5   4  591.58   16.70
   1  -5  -4  667.84   20.54
   1  -5  -4  683.65   21.55
   1  -5  -4  684.71   19.17
   1  -5  -4  681.50   20.60
  -1   5   4  704.92   21.77
  -1   5   4  713.61   20.82
  -1   5   4  705.85   19.60
  -1   5   4  673.17   19.90
  -1   5   4  659.15   20.47
   0  -5  -4  199.69    8.30
   0  -5  -4  197.24    8.02
   0  -5  -4  193.44    7.98
   0  -5  -4  211.86    7.53
   0  -5  -4  190.66    9.01
   0   5   4  205.02    9.24
   0   5   4  187.36    7.97
   0   5   4  194.68    7.82
   0   5   4  176.85    7.87
   0   5   4  200.62    9.27
  -1  -5  -4  768.73 1953.54
  -1  -5  -4 3368.39   84.54
  -1  -5  -4 3366.65   85.08
  -1  -5  -4 3443.93   84.19
  -1  -5  -4 3365.10   84.17
  -1  -5  -4 3350.38   83.24
  -1  -5  -4 3246.11   84.09
   1   5   4 3344.34   84.17
   1   5   4 3264.99   84.46
   1   5   4 3346.57   85.10
   1   5   4 3260.50   84.05
   1   5   4 3368.63   84.58
  -2  -5  -4  611.26   18.11
  -2  -5  -4   99.58 1871.22
  -2  -5  -4  619.00   17.35
  -2  -5  -4  583.57   17.94
  -2  -5  -4  635.73   17.90
  -2  -5  -4  606.86   18.19
   2   5   4  597.12   17.42
   2   5   4  591.90   17.25
   2   5   4  612.12   18.18
   2   5   4  630.82   18.37
   2   5   4  650.48   18.21
   2   5   4  620.36   18.17
  -3  -5  -4 -315.86 2166.01
  -3  -5  -4  196.12    8.08
  -3  -5  -4  200.21    6.93
  -3  -5  -4  208.76    6.94
  -3  -5  -4  204.91    7.92
  -3  -5  -4  198.94    8.18
   3   5   4 -147.85 2343.60
   3   5   4  193.42    8.46
   3   5   4  205.79    6.88
   3   5   4  210.53    7.02
   3   5   4  200.49    8.11
   3   5   4  216.99    7.91
  -4  -5  -4 1251.54   31.78
  -4  -5  -4 1274.14   33.47
  -4  -5  -4 1204.46   34.15
  -4  -5  -4 1237.27   31.76
  -4  -5  -4 1184.88   32.57
   4   5   4 1240.95   34.28
   4   5   4 1233.75   31.85
   4   5   4  471.50 2151.51
   4   5   4 1257.26   31.67
   4   5   4 1263.46   34.18
   4   5   4 1230.97   33.38
   4   5   4 1256.09   34.67
  -5  -5  -4   11.44    2.78
  -5  -5  -4   15.27    3.66
  -5  -5  -4   16.35    1.80
  -5  -5  -4   12.36    1.80
   5   5   4   -0.56    8.54
   5   5   4   13.26    1.88
   5   5   4   13.88    3.31
   5   5   4   12.61    3.50
   5   5   4   13.83    2.28
   5   5   4   14.43    3.52
   5   5   4   14.95    4.88
   5   5   4   14.21    2.89
   5   5   4   12.18    1.59
  -6  -5  -4   27.75    4.79
  -6  -5  -4   21.91    2.27
  -6  -5  -4   20.98    3.12
  -6  -5  -4   22.10    2.15
   6   5   4   21.19    3.76
   6   5   4   20.42    4.94
   6   5   4   15.36    4.61
   6   5   4   20.49    1.76
   6   5   4   24.32    4.62
   6   5   4   19.37    4.04
   6   5   4   19.70    1.98
   6   5   4   19.90    2.62
   6   5   4   18.73    3.01
  -7  -5  -4   -1.90    3.50
  -7  -5  -4    2.91    1.55
  -7  -5  -4    0.04    1.41
   7   5   4   -4.74    3.69
   7   5   4    0.83    3.38
   7   5   4    4.45    3.89
   7   5   4   -1.12    3.09
   7   5   4   -1.73    2.85
   7   5   4    0.58    1.24
   7   5   4   -1.31    5.07
   7   5   4    0.22    1.19
   7   5   4    0.67    2.03
  -8  -5  -4  125.09    4.91
   8   5   4  123.94    5.86
   8   5   4  127.05   10.34
   8   5   4  144.13    7.77
   8   5   4  125.65    4.32
   8   5   4  129.54    5.88
   8   5   4  134.54    9.25
   8   5   4  124.66    8.22
   8   5   4  121.51    4.42
  -9  -5  -4   44.20    3.42
   9   5   4   40.83    5.66
   9   5   4   38.12    4.29
   9   5   4   55.58    8.46
   9   5   4   53.92    8.00
   9   5   4   48.42    4.75
   9   5   4   42.03    2.33
   5  -6  -4   -6.28    5.29
   5  -6  -4    5.15    5.79
   5  -6  -4    4.28    4.09
   5  -6  -4    3.97    1.80
  -5   6   4    3.45    4.90
  -5   6   4    6.58    4.69
  -5   6   4    4.21    2.31
   4  -6  -4   52.61    6.57
   4  -6  -4   60.23    5.08
   4  -6  -4   47.35    6.60
   4  -6  -4   59.16    7.82
  -4   6   4   58.62    5.24
  -4   6   4   48.76    6.99
  -4   6   4   72.37    7.72
   3  -6  -4   25.56    3.06
   3  -6  -4   27.74    5.02
   3  -6  -4   22.19    5.44
  -3   6   4    9.60    4.09
  -3   6   4   22.01    3.40
  -3   6   4   25.72    3.25
  -3   6   4   23.27    5.47
  -3   6   4   25.47    5.38
  -3   6   4   26.77    3.85
   2  -6  -4   14.50    3.99
   2  -6  -4   10.00    3.84
   2  -6  -4   10.59    4.13
   2  -6  -4   11.44    2.11
  -2   6   4    8.67    3.84
  -2   6   4   10.23    2.32
  -2   6   4   15.24    4.17
  -2   6   4   13.05    2.89
  -2   6   4   12.68    3.02
   1  -6  -4  109.02    7.61
   1  -6  -4  120.10    6.78
   1  -6  -4  109.51    5.85
   1  -6  -4  102.88    6.62
  -1   6   4  107.95    8.19
  -1   6   4   97.16    6.45
  -1   6   4   96.24    6.22
  -1   6   4  101.65    5.63
  -1   6   4  103.44    5.90
  -1   6   4  105.80    6.64
   0  -6  -4    2.22    2.27
   0  -6  -4    1.60    2.70
   0  -6  -4   -0.92    3.32
   0  -6  -4   -0.86    2.56
   0   6   4    2.60    2.59
   0   6   4    5.33    2.39
   0   6   4    3.21    2.62
   0   6   4    0.76    3.32
   0   6   4   -1.56    2.32
   0   6   4   -2.13    2.77
  -1  -6  -4  380.29 2563.92
  -1  -6  -4   33.58    3.94
  -1  -6  -4   30.99    3.66
  -1  -6  -4   26.97    2.64
  -1  -6  -4   26.05    3.50
  -1  -6  -4   26.98    4.38
   1   6   4   30.63    4.04
   1   6   4   21.14    3.09
   1   6   4   26.58    3.73
   1   6   4   22.85    3.26
   1   6   4   31.76    4.42
  -2  -6  -4  183.82    8.02
  -2  -6  -4  197.73    7.28
  -2  -6  -4  185.99    7.87
  -2  -6  -4 -197.68 1021.02
  -2  -6  -4  189.97    8.74
  -2  -6  -4  169.83    7.92
   2   6   4  186.51    7.34
   2   6   4  168.22    7.95
   2   6   4  193.56    7.31
   2   6   4  196.43    8.21
   2   6   4  194.22    8.70
   2   6   4  199.05    8.40
  -3  -6  -4  162.84    7.00
  -3  -6  -4  -33.44 1611.33
  -3  -6  -4  160.84    6.11
  -3  -6  -4  163.99    6.16
  -3  -6  -4  164.21    7.68
  -3  -6  -4  158.55    7.48
   3   6   4  166.12    6.23
   3   6   4  165.20    7.83
   3   6   4  -21.51 1659.24
   3   6   4  154.43    6.07
   3   6   4  174.51    7.77
   3   6   4  154.86    7.43
   3   6   4  165.18    7.77
  -4  -6  -4   69.54    4.41
  -4  -6  -4   75.23    5.82
  -4  -6  -4   64.77    5.43
  -4  -6  -4   70.06    5.23
  -4  -6  -4   70.14    3.61
   4   6   4   68.77    6.01
   4   6   4   65.65    3.36
   4   6   4   70.22    5.80
   4   6   4   67.99    4.97
   4   6   4   59.47    5.38
   4   6   4   67.67    5.24
   4   6   4   76.30    5.77
   4   6   4   72.46    3.63
  -5  -6  -4   39.38    4.67
  -5  -6  -4   35.22    2.36
  -5  -6  -4   37.37    2.45
   5   6   4   55.84    7.42
   5   6   4   40.54    4.89
   5   6   4   48.03    5.12
   5   6   4   36.39    1.98
   5   6   4   43.63    5.11
   5   6   4   33.10    3.93
   5   6   4   33.45    2.45
   5   6   4   41.82    4.79
   5   6   4   36.44    4.17
  -6  -6  -4  210.96   10.80
   6   6   4  212.98    9.53
   6   6   4  216.05    8.80
   6   6   4  209.45   10.44
   6   6   4  218.88    9.65
   6   6   4  213.58   10.84
   6   6   4  210.55   12.14
   6   6   4  218.13    8.44
   7   6   4   21.73    3.12
   7   6   4   22.15    4.55
   7   6   4   23.11    3.31
   7   6   4   26.07    7.08
   7   6   4   22.88    5.05
   7   6   4   31.15    5.47
   7   6   4   24.83    5.33
   8   6   4   44.05    4.41
   8   6   4   38.80    8.20
   8   6   4   49.81    5.37
   8   6   4   48.47    5.91
   8   6   4   46.43    6.96
   8   6   4   53.13    6.51
   8   6   4   44.52    4.82
   9   6   4   -1.71    4.75
   9   6   4    1.37    2.41
   9   6   4   -0.53   10.39
   9   6   4   -1.42    3.21
   9   6   4   -0.42    1.84
   9   6   4    3.36    3.94
   9   6   4   -6.22    4.79
   9   6   4   -2.42    2.21
   9   6   4    1.28    3.18
   4  -7  -4   14.59    5.29
   4  -7  -4   16.86    5.33
  -4   7   4    9.15    4.68
  -4   7   4   12.34    3.39
   3  -7  -4    3.99    4.43
   3  -7  -4   -3.61    3.65
   3  -7  -4    0.93    4.87
   3  -7  -4    0.19    1.05
  -3   7   4    1.72    1.29
  -3   7   4    2.01    4.03
  -3   7   4   -2.24    2.17
  -3   7   4   -0.13    2.77
  -3   7   4   -1.39    3.76
  -3   7   4   -4.41    4.08
   2  -7  -4  199.63    9.99
   2  -7  -4  198.47    6.81
   2  -7  -4  199.48    8.73
   2  -7  -4  170.71   15.30
  -2   7   4  196.19    9.11
  -2   7   4  193.73   10.45
  -2   7   4  188.97    9.97
  -2   7   4  206.16    7.86
  -2   7   4  201.59   12.01
  -2   7   4  201.75    8.68
   1  -7  -4  184.11   10.54
   1  -7  -4  183.53    9.25
   1  -7  -4  187.26    9.50
   1  -7  -4  204.25    8.55
   1  -7  -4  183.29    5.50
  -1   7   4  207.40    9.13
  -1   7   4  194.38    9.33
  -1   7   4  180.60    8.66
  -1   7   4  183.27    9.23
  -1   7   4  171.79    7.89
   0  -7  -4  137.46    7.29
   0  -7  -4  157.61    7.81
   0  -7  -4  153.64    6.84
   0  -7  -4  147.29   10.08
   0   7   4  143.42    7.55
   0   7   4  157.83    7.81
   0   7   4  142.30    7.85
   0   7   4  156.98    7.56
   0   7   4  145.42    7.64
   0   7   4  154.16    9.46
  -1  -7  -4  232.88    9.13
  -1  -7  -4  221.85   10.60
  -1  -7  -4  213.90    6.65
  -1  -7  -4  230.75    9.40
  -1  -7  -4  230.02    9.21
   1   7   4  214.75    8.78
   1   7   4  233.03   10.81
   1   7   4  225.43    9.50
   1   7   4  218.31    9.35
   1   7   4  209.14    8.98
   1   7   4  214.90    9.46
  -2  -7  -4   11.12    3.28
  -2  -7  -4   20.13    2.31
  -2  -7  -4   22.15    4.12
  -2  -7  -4   16.87    2.86
   2   7   4   20.90    3.11
   2   7   4   19.62    3.96
   2   7   4   11.89    3.49
   2   7   4   24.93    4.09
   2   7   4   19.42    3.66
   2   7   4   16.73    2.96
  -3  -7  -4    2.33    3.08
  -3  -7  -4    1.33    1.84
  -3  -7  -4   -1.78    2.72
  -3  -7  -4    2.28    1.93
  -3  -7  -4    0.31    1.98
  -3  -7  -4   -2.91    8.18
   3   7   4   -2.33    2.47
   3   7   4   -0.49    1.82
   3   7   4    0.58    2.86
   3   7   4    0.17    2.76
   3   7   4    0.29    2.63
   3   7   4    2.78    3.07
   3   7   4    1.03    1.87
  -4  -7  -4    2.00    9.21
  -4  -7  -4    7.21    3.54
  -4  -7  -4    5.69    2.70
  -4  -7  -4    4.85    1.85
  -4  -7  -4    4.98    1.70
   4   7   4    2.33    2.98
   4   7   4   -0.19    8.41
   4   7   4    3.01    2.77
   4   7   4    3.28    3.20
   4   7   4   11.17    3.86
   4   7   4    4.10    1.77
   4   7   4    7.44    2.18
   4   7   4    7.97    3.00
   4   7   4    8.08    3.22
  -5  -7  -4  131.17    7.68
  -5  -7  -4  125.94    4.30
  -5  -7  -4  124.21    4.39
   5   7   4  122.08    3.84
   5   7   4  130.42    7.20
   5   7   4  117.09    6.79
   5   7   4  129.25    4.38
   5   7   4  121.79    7.76
   5   7   4  116.85    7.68
   5   7   4  138.72   12.96
   5   7   4  147.06   11.74
   5   7   4  127.78    7.90
   6   7   4    2.32    3.00
   6   7   4    0.00    2.57
   6   7   4    3.47    3.49
   6   7   4   -0.19    2.79
   6   7   4    2.90    3.58
   6   7   4   -0.42    3.14
   6   7   4    2.13    4.54
   7   7   4  116.97    6.84
   7   7   4  115.10    7.49
   7   7   4  111.06    6.63
   7   7   4  116.11    7.75
   7   7   4  123.89    8.95
   7   7   4  123.22   11.37
   7   7   4  122.36    8.37
   7   7   4  111.54    8.85
   8   7   4   41.66    4.32
   8   7   4   36.45    4.09
   8   7   4   55.67    6.50
   8   7   4   30.26    5.32
   8   7   4   51.18    9.74
   8   7   4   40.62    6.69
   8   7   4   41.68    5.41
   8   7   4   38.02    6.05
   9   7   4    2.32    3.77
   9   7   4    6.33    3.63
   9   7   4    2.00    2.49
   9   7   4    6.46    2.79
   9   7   4    4.33    5.71
   9   7   4   -1.79   14.48
   9   7   4    7.55    4.41
   9   7   4    1.35    4.03
   4  -8  -4   39.21    6.65
   4  -8  -4   56.52    8.75
   4  -8  -4   54.47    7.66
  -4   8   4   45.15    7.15
  -4   8   4   47.88    6.87
  -4   8   4   29.72    4.63
   3  -8  -4    8.64    4.90
   3  -8  -4    3.15    5.81
   3  -8  -4    6.71    5.19
  -3   8   4    9.29    3.69
  -3   8   4    6.62    2.85
  -3   8   4    4.84    4.48
  -3   8   4    1.09    4.24
  -3   8   4    7.86    5.07
   2  -8  -4   53.75    6.35
   2  -8  -4   68.13    7.20
   2  -8  -4   54.28    5.83
  -2   8   4   66.35    4.88
  -2   8   4   60.46    6.68
  -2   8   4   47.66    6.31
  -2   8   4   62.31    6.86
  -2   8   4   62.84    7.76
  -2   8   4   60.23    5.79
   1  -8  -4   33.58    5.39
   1  -8  -4   31.58    4.32
   1  -8  -4   26.69    4.82
   1  -8  -4   50.76    5.59
  -1   8   4   37.12    4.86
  -1   8   4   33.65    4.14
  -1   8   4   38.18    5.34
  -1   8   4   39.65    7.17
  -1   8   4   23.60    5.60
  -1   8   4   35.06    6.34
   0  -8  -4    1.12    3.07
   0  -8  -4    3.06    3.10
   0  -8  -4   -3.69    2.38
   0  -8  -4    1.09    3.99
   0  -8  -4   -0.89    2.82
   0   8   4    4.30    3.39
   0   8   4   -1.25    3.08
   0   8   4   -2.96    2.96
   0   8   4   -5.06    3.01
   0   8   4   -0.73    4.17
   0   8   4    0.78    3.08
  -1  -8  -4  122.80    9.04
  -1  -8  -4  104.16    6.54
  -1  -8  -4  112.55    6.72
  -1  -8  -4   93.34    6.96
   1   8   4  113.76    6.56
   1   8   4  116.59    7.07
   1   8   4  103.51    7.96
   1   8   4  105.29    8.50
   1   8   4  104.40    7.37
   1   8   4  111.19    7.59
  -2  -8  -4   15.27    3.11
  -2  -8  -4    8.06    3.74
  -2  -8  -4    5.80    2.62
  -2  -8  -4    8.19    4.02
  -2  -8  -4    2.42   11.21
   2   8   4    7.01    3.69
   2   8   4    6.90    2.78
   2   8   4    7.04    2.96
   2   8   4   11.19    3.83
   2   8   4    8.68    3.91
  -3  -8  -4  836.23   23.07
  -3  -8  -4  763.21   24.52
  -3  -8  -4  787.68   24.76
  -3  -8  -4  811.04   22.56
   3   8   4  827.58   24.66
   3   8   4  800.50   22.48
   3   8   4  813.86   24.45
   3   8   4  812.37   22.65
   3   8   4  804.55   24.87
  -4  -8  -4  640.16   18.16
  -4  -8  -4  702.69   19.57
  -4  -8  -4  645.67   20.99
  -4  -8  -4  645.77   21.32
   4   8   4  653.19   20.91
   4   8   4  665.70   20.05
   4   8   4  658.69   18.28
   4   8   4  659.03   20.76
   4   8   4  668.90   21.22
   4   8   4  623.01   21.12
   4   8   4  661.82   21.63
  -5  -8  -4  109.33    4.79
  -5  -8  -4  116.67    4.26
   5   8   4  111.13    9.90
   5   8   4  124.43    7.53
   5   8   4  116.16    7.99
   5   8   4   98.98    7.61
   5   8   4  120.08    7.75
   5   8   4  122.53    4.38
   5   8   4  112.21    7.64
   5   8   4  114.47    7.49
   6   8   4  325.05   16.41
   6   8   4  321.76   13.66
   6   8   4  320.40   13.28
   6   8   4  329.38   14.09
   6   8   4  324.57   12.56
   6   8   4  345.34   12.65
   7   8   4  109.67    8.42
   7   8   4  100.35    7.46
   7   8   4   94.03    6.92
   7   8   4  123.74   12.11
   7   8   4   96.33    6.91
   7   8   4   99.97    9.03
   7   8   4  112.33    7.00
   7   8   4   95.12    8.67
   8   8   4   14.43    3.58
   8   8   4   12.19    5.79
   8   8   4   12.83    4.46
   8   8   4   15.61    4.22
   8   8   4    2.02    9.58
   8   8   4   10.53    3.04
   8   8   4   25.10    8.58
   9   8   4   34.49    5.16
   9   8   4   41.00    7.88
   9   8   4   28.60    5.55
   9   8   4   38.28    7.70
   9   8   4   23.59    3.82
   9   8   4   30.76    4.29
   9   8   4   35.22    6.20
   3  -9  -4   13.70    6.69
   3  -9  -4    9.21    3.56
   3  -9  -4   12.32    4.88
   3  -9  -4   -0.99    5.17
  -3   9   4    8.26    3.75
  -3   9   4    4.33    4.31
  -3   9   4    7.17    6.80
  -3   9   4   10.69    5.47
   2  -9  -4  236.05   11.57
   2  -9  -4  204.11   10.81
   2  -9  -4  227.70   12.32
   2  -9  -4  215.36   11.75
  -2   9   4  209.28   11.85
  -2   9   4  198.80   10.52
  -2   9   4  208.03   13.30
  -2   9   4  210.71   11.56
  -2   9   4  222.31   10.41
   1  -9  -4   41.09    5.38
   1  -9  -4   35.90    5.49
   1  -9  -4   30.61    5.73
   1  -9  -4   40.80    5.05
  -1   9   4   31.56    5.77
  -1   9   4   38.16    5.31
  -1   9   4   39.31    5.99
  -1   9   4   36.51    6.47
  -1   9   4   47.42    5.94
  -1   9   4   42.09    4.76
   0  -9  -4  103.00    7.28
   0  -9  -4   87.55    6.10
   0  -9  -4   84.36    7.01
   0  -9  -4   90.64    7.28
   0   9   4   84.74    7.39
   0   9   4   74.82    7.22
   0   9   4   87.08    6.68
   0   9   4  105.91    9.61
   0   9   4   94.24    7.11
   0   9   4   83.76    7.22
  -1  -9  -4  101.57    6.83
  -1  -9  -4   98.18    7.54
  -1  -9  -4   83.15    8.51
  -1  -9  -4   94.11    7.24
   1   9   4   95.23    6.49
   1   9   4   97.41    7.42
   1   9   4   98.52    8.85
   1   9   4   96.77    7.02
   1   9   4  103.99    7.89
  -2  -9  -4   22.28    5.11
  -2  -9  -4   20.61    4.44
  -2  -9  -4   18.60    3.59
   2   9   4   25.27    4.88
   2   9   4   19.97    4.52
   2   9   4   28.33    4.94
   2   9   4   20.51    3.80
   2   9   4   21.49    3.89
  -3  -9  -4  250.53    9.31
  -3  -9  -4  244.44    9.37
  -3  -9  -4  238.75   11.68
  -3  -9  -4  250.12   11.84
   3   9   4  255.59   11.42
   3   9   4  241.44    9.39
   3   9   4  240.18   11.87
   3   9   4  260.04   11.69
   3   9   4  234.02    9.25
  -4  -9  -4  138.49   12.01
  -4  -9  -4  170.71    9.60
  -4  -9  -4  174.00    6.96
  -4  -9  -4  157.51    6.50
   4   9   4  168.38    9.73
   4   9   4  165.09    6.78
   4   9   4  167.53    9.49
   4   9   4  175.61    9.41
  -5  -9  -4   26.51    6.21
  -5  -9  -4   12.46    1.87
  -5  -9  -4    0.54    9.07
  -5  -9  -4   10.21    1.95
   5   9   4   10.16    3.87
   5   9   4   10.35    6.07
   5   9   4   11.83    4.16
   5   9   4    4.20    3.44
   5   9   4    7.71    4.01
   6   9   4  269.03   12.96
   6   9   4  253.67   12.04
   6   9   4  253.09   15.18
   6   9   4  262.75   11.54
   6   9   4  257.11   11.31
   6   9   4  256.87   12.19
   7   9   4    3.09    4.07
   7   9   4    9.21    7.22
   7   9   4    6.97    4.08
   7   9   4    7.44    3.42
   7   9   4   15.05    5.50
   7   9   4   11.31    3.73
   7   9   4    1.13    9.54
   7   9   4    6.48    3.57
   7   9   4   -1.96    3.86
   8   9   4   20.19    5.69
   8   9   4    0.45   12.41
   8   9   4    8.68    3.17
   8   9   4   16.43    3.97
   8   9   4   23.96    4.82
   8   9   4    6.43    4.99
   8   9   4   10.74   11.56
   8   9   4   14.60    4.56
   2 -10  -4    3.55    3.95
   2 -10  -4    1.02    4.04
   2 -10  -4   10.10    3.94
   2 -10  -4    9.54    8.51
   2 -10  -4   17.14    6.97
  -2  10   4    3.16    4.17
  -2  10   4    5.09    4.04
  -2  10   4    5.22    4.70
  -2  10   4    1.24    4.95
   1 -10  -4    0.42    3.85
   1 -10  -4   -0.32    5.92
   1 -10  -4    0.42    4.04
   1 -10  -4    1.43    3.55
   1 -10  -4    7.32    3.86
  -1  10   4    8.52    4.91
  -1  10   4    2.58    3.85
  -1  10   4    8.20    5.12
  -1  10   4    2.71    3.77
   0 -10  -4   72.90    8.70
   0 -10  -4   80.02    7.77
   0 -10  -4   50.51    5.52
   0 -10  -4   49.56    5.72
   0 -10  -4   63.99    6.98
   0  10   4   60.33    6.35
   0  10   4   59.77    6.85
   0  10   4   53.23    5.71
   0  10   4   58.62    8.03
   0  10   4   60.81    6.74
  -1 -10  -4   18.85    4.21
  -1 -10  -4   22.24    4.61
  -1 -10  -4   24.75    5.04
   1  10   4   24.10    4.70
   1  10   4   23.04    4.27
   1  10   4   26.47    5.02
   1  10   4   25.64    6.17
   1  10   4   17.17    4.84
  -2 -10  -4   28.07    4.05
  -2 -10  -4   30.56    5.35
   2  10   4   22.80    4.21
   2  10   4   28.44    5.17
   2  10   4   27.55    5.25
   2  10   4   26.51    5.98
   2  10   4   26.61    4.31
  -3 -10  -4  197.01   10.86
  -3 -10  -4  190.96   11.64
  -3 -10  -4  202.66    8.43
   3  10   4  205.58   10.68
   3  10   4  202.23    8.75
   3  10   4  206.90   11.75
   3  10   4  192.07    8.62
  -4 -10  -4   59.49    6.77
  -4 -10  -4   93.99    9.05
  -4 -10  -4   69.49    4.42
   4  10   4   68.73    6.89
   4  10   4   69.36    4.90
   4  10   4   57.75    6.65
   4  10   4   63.17    5.30
  -5 -10  -4    2.57    1.74
  -5 -10  -4    2.68   10.82
  -5 -10  -4    1.28    1.53
  -5 -10  -4    3.25    5.03
   5  10   4   -2.12    4.17
   5  10   4    0.85    3.84
   5  10   4   -5.18    3.48
   5  10   4    5.34    4.60
   5  10   4    1.81    1.88
   6  10   4   74.87    8.03
   6  10   4   76.08   10.76
   6  10   4   73.39    7.21
   6  10   4   53.64    6.95
   6  10   4   73.02    8.92
   6  10   4   52.30    6.03
   7  10   4  122.24   10.97
   7  10   4  124.60    9.85
   7  10   4  133.55   10.41
   7  10   4  114.45    9.02
   7  10   4   88.41   11.65
   7  10   4  120.81    8.24
   7  10   4  152.34   20.13
   8  10   4    0.52    3.43
   8  10   4    6.39    7.39
   8  10   4    2.62    3.18
   8  10   4    1.51    5.11
   8  10   4    5.80    3.78
   8  10   4   -1.65    3.96
   1 -11  -4    2.82    4.41
   1 -11  -4    4.45    3.39
   1 -11  -4    8.14    3.93
  -1  11   4   10.55    4.55
  -1  11   4   21.44    4.95
  -1  11   4    9.47    5.72
  -1  11   4    8.34    4.08
  -1  11   4   13.88    7.97
   0 -11  -4   -2.86    5.07
   0 -11  -4    1.07    1.92
   0 -11  -4   -0.82    3.09
   0 -11  -4   -2.91    3.74
   0 -11  -4    0.76    4.06
   0  11   4   -4.11    4.16
   0  11   4    0.27    3.75
   0  11   4    0.71    3.78
   0  11   4   -2.42    2.66
   0  11   4    3.78    3.87
   0  11   4   -2.00    3.68
  -1 -11  -4    1.92   14.13
  -1 -11  -4   20.33    8.16
  -1 -11  -4   15.58    4.15
   1  11   4   23.18    5.18
   1  11   4   13.96    5.30
   1  11   4   16.36    5.69
   1  11   4   17.90    4.49
  -2 -11  -4   91.58    8.11
  -2 -11  -4   89.40    9.43
  -2 -11  -4   88.54    6.98
   2  11   4   88.13    6.70
   2  11   4   89.14    8.39
   2  11   4   97.76    7.04
   2  11   4   90.53    9.73
   2  11   4   94.89    8.79
  -3 -11  -4   -1.20    6.24
  -3 -11  -4    0.28    3.82
  -3 -11  -4    8.27   17.31
  -3 -11  -4    2.02    2.90
  -3 -11  -4    1.81    1.38
   3  11   4   -0.65    3.96
   3  11   4   -1.32    3.95
   3  11   4   -2.06    4.26
   3  11   4   -1.42    2.89
   3  11   4   -1.35    2.65
   3  11   4   -1.94    3.93
  -4 -11  -4   87.46    5.74
  -4 -11  -4   74.74    7.89
   4  11   4   75.01    5.30
   4  11   4   85.25    8.03
   4  11   4   83.96    8.25
   4  11   4   76.25    7.69
   4  11   4   87.69    8.78
  -5 -11  -4  120.65    5.88
  -5 -11  -4  123.70    9.91
   5  11   4  151.72   19.74
   5  11   4  134.48    5.76
   5  11   4  143.27   11.26
   5  11   4  131.25    5.68
   5  11   4  138.23    9.98
   5  11   4  141.92   12.86
   5  11   4  123.36    9.05
  -6 -11  -4    1.56   12.98
   6  11   4    4.24    4.21
   6  11   4    9.17    7.16
   6  11   4    4.15    4.27
   6  11   4    7.23    5.04
   6  11   4    5.85    3.90
   6  11   4    8.44    4.62
   7  11   4   83.30    8.13
   7  11   4   89.64    8.64
   7  11   4   76.96    8.88
   7  11   4   82.01    7.52
   7  11   4   86.70    8.58
  -1 -12  -4   10.23    7.02
  -1 -12  -4    4.45    7.00
  -1 -12  -4    0.55    1.90
  -1 -12  -4   -0.65    3.78
  -1 -12  -4    1.61   10.82
   1  12   4    4.62    4.39
   1  12   4    2.24    4.48
   1  12   4    2.28    4.40
   1  12   4   -2.54    3.65
   1  12   4    2.79    3.65
   1  12   4    4.65    5.28
  -2 -12  -4   48.55    5.99
  -2 -12  -4   47.64    6.69
  -2 -12  -4   50.88    8.30
   2  12   4   42.91    6.48
   2  12   4   44.54    6.41
   2  12   4   50.85    8.10
   2  12   4   48.74    7.23
   2  12   4   37.86    8.89
  -3 -12  -4   52.48   14.39
  -3 -12  -4   48.51    5.52
  -3 -12  -4   38.81    6.43
   3  12   4   36.88    5.79
   3  12   4   51.34    7.04
   3  12   4   41.21    7.11
   3  12   4   48.47   10.88
  -4 -12  -4   -0.71   12.93
  -4 -12  -4   12.78    3.41
  -4 -12  -4   10.39    6.51
  -4 -12  -4   14.87    5.43
   4  12   4    8.45    3.04
   4  12   4    5.42    4.18
   4  12   4   14.55    5.25
   4  12   4    7.17    5.05
   4  12   4   11.41    3.11
   4  12   4    6.23    4.62
  -5 -12  -4   33.94    7.43
  -5 -12  -4   35.42    3.72
   5  12   4   51.83    9.88
   5  12   4   34.71    6.61
   5  12   4   30.75    5.99
   5  12   4   35.07    3.53
   5  12   4   44.22    8.77
   5  12   4   33.25    6.34
   5  12   4   35.32    3.70
  -6 -12  -4   -0.21    9.09
   6  12   4    7.77    4.73
   4  10  -5    8.81    5.50
   4  10  -5   16.49    6.36
  -4 -10   5    2.81    6.26
  -4 -10   5   15.33    6.30
  -4 -10   5    0.39    9.72
   3  10  -5   19.50    6.36
   3  10  -5   26.66    6.18
   3  10  -5   34.67    4.59
   3  10  -5   34.64    4.59
  -3 -10   5   22.22    5.69
  -3 -10   5   40.58    5.04
  -3 -10   5   17.64    5.76
  -3 -10   5    1.21   13.30
  -3 -10   5   25.19    6.34
   2  10  -5   31.20    5.01
   2  10  -5   21.42    5.76
   2  10  -5   29.46    6.99
   2  10  -5   23.84    4.65
   2  10  -5   37.76    8.80
  -2 -10   5   28.35    4.69
  -2 -10   5   34.49    9.00
  -2 -10   5   13.81    8.23
  -2 -10   5   25.12    6.45
   1  10  -5    6.11    4.67
   1  10  -5    0.66    3.94
   1  10  -5    0.08    3.54
   1  10  -5    8.57    9.86
  -1 -10   5    1.31    4.23
  -1 -10   5    0.41    2.01
  -1 -10   5    0.49    3.85
  -1 -10   5    2.29   12.94
  -1 -10   5    4.00    4.58
   0  10  -5    1.99    5.02
   0  10  -5    0.08    4.64
   0  10  -5    2.62    3.64
   0  10  -5    4.58    4.10
   0  10  -5    1.17    5.27
   0 -10   5   12.34    4.96
   0 -10   5    0.55    4.41
   0 -10   5    0.58    2.21
   0 -10   5    2.85    4.21
   0 -10   5   -1.78    4.48
  -1  10  -5    3.96    3.36
   5   9  -5   10.06    5.41
   5   9  -5    5.06    2.41
   5   9  -5    8.41    5.21
   5   9  -5    7.54    2.64
  -5  -9   5    6.84    3.95
  -5  -9   5    7.42    6.31
  -5  -9   5   14.43    3.05
  -5  -9   5    2.05    1.42
  -5  -9   5   12.66    4.52
  -5  -9   5    7.03    4.72
   4   9  -5    9.61    3.21
   4   9  -5    4.12    4.92
   4   9  -5    9.52    3.01
   4   9  -5   10.96    5.41
  -4  -9   5    6.74    3.94
  -4  -9   5   14.81    3.35
  -4  -9   5   12.97    4.74
  -4  -9   5   -1.96    9.78
  -4  -9   5    9.67    4.85
  -4  -9   5    6.05    4.82
   3   9  -5    1.79    3.02
   3   9  -5    0.03    2.95
   3   9  -5    5.75    5.10
   3   9  -5   -1.48    4.75
  -3  -9   5   -1.62    4.11
  -3  -9   5    0.56   11.62
  -3  -9   5   -0.30    4.16
  -3  -9   5   -0.05    3.84
  -3  -9   5    4.97    4.04
  -3  -9   5    2.69    1.55
   2   9  -5   -0.60    4.07
   2   9  -5   -0.85    3.14
   2   9  -5    1.49    3.42
   2   9  -5   -0.77    4.36
  -2  -9   5    1.59    3.59
  -2  -9   5   -0.01    3.55
  -2  -9   5    2.11    4.28
  -2  -9   5   -1.99    3.72
  -2  -9   5   -1.07    1.62
  -2  -9   5    4.88    4.20
  -2  -9   5    3.28   14.28
   1   9  -5   -4.77    4.09
   1   9  -5    4.72    3.70
   1   9  -5    3.63    3.75
   1   9  -5    6.14    6.15
   1   9  -5    0.81    4.01
  -1  -9   5   -1.62    1.77
  -1  -9   5    3.61    3.92
  -1  -9   5   -1.85   11.23
  -1  -9   5   -0.59    4.01
  -1  -9   5    2.19    4.27
  -1  -9   5   -5.01    3.50
   0   9  -5   89.42    7.88
   0   9  -5   94.42   10.42
   0   9  -5   79.87    8.93
   0   9  -5   76.67    7.58
   0   9  -5   84.48    9.60
   0  -9   5   86.42    7.07
   0  -9   5   77.33    8.74
   0  -9   5   91.37    8.44
   0  -9   5   77.38    7.90
   0  -9   5   94.12    8.58
  -1   9  -5    8.24    4.84
  -1   9  -5   10.44    3.40
  -1   9  -5    9.23    5.28
  -1   9  -5    7.76    4.50
  -1   9  -5    4.38    3.07
   1  -9   5   14.58    5.71
   1  -9   5   13.18    3.84
   1  -9   5   12.59    4.49
   1  -9   5    8.33    4.58
  -2   9  -5   65.14    5.28
  -2   9  -5   62.28    7.31
  -2   9  -5   56.04    8.16
  -2   9  -5   62.32    7.91
   2  -9   5  112.71   13.90
   2  -9   5   55.37    7.81
   2  -9   5   67.22    7.42
   2  -9   5   50.62    7.85
   2  -9   5   81.53    8.23
   2  -9   5   60.10    7.24
   6   8  -5    0.39    7.49
   6   8  -5    1.27    1.88
   6   8  -5    3.98    5.93
   6   8  -5    1.16    3.81
   6   8  -5    2.28    1.85
  -6  -8   5    1.98    2.13
  -6  -8   5    1.02    3.45
  -6  -8   5    2.95    6.71
  -6  -8   5    7.43    3.80
   5   8  -5   43.77    7.29
   5   8  -5   47.34    4.15
   5   8  -5   43.58    4.17
   5   8  -5   32.57    6.52
  -5  -8   5   50.16    6.10
  -5  -8   5   61.66    7.72
  -5  -8   5   47.28    6.35
  -5  -8   5   40.95    6.86
  -5  -8   5   42.95    4.54
   4   8  -5   38.53    6.38
   4   8  -5   52.77    4.62
   4   8  -5   51.44    7.72
  -4  -8   5   56.12    6.47
  -4  -8   5   46.76    4.88
  -4  -8   5   40.08    6.21
  -4  -8   5   57.61    8.71
  -4  -8   5   47.67    6.10
   3   8  -5    0.20    4.27
   3   8  -5    5.32    2.97
   3   8  -5    6.39    3.10
   3   8  -5    3.52    4.82
  -3  -8   5   -1.66    9.55
  -3  -8   5    7.08    3.94
  -3  -8   5    4.77    4.00
  -3  -8   5    9.11    3.43
  -3  -8   5    2.15    4.39
   2   8  -5  189.62   12.27
   2   8  -5  196.00    9.25
   2   8  -5  188.52    9.18
   2   8  -5  207.35   11.58
  -2  -8   5  191.36   10.71
  -2  -8   5  181.53   11.07
  -2  -8   5  187.72   10.33
   1   8  -5    0.28    3.96
   1   8  -5    6.06    3.65
   1   8  -5    5.75    3.73
   1   8  -5   -1.89    4.41
   1   8  -5    4.92    4.77
  -1  -8   5   -0.33    3.39
  -1  -8   5    0.22    3.27
  -1  -8   5    2.14    2.62
  -1  -8   5    2.17    4.13
  -1  -8   5   -2.48    3.82
   0   8  -5   21.51    5.60
   0   8  -5   14.43    4.21
   0   8  -5   16.35    5.32
   0   8  -5   26.64    6.37
   0   8  -5   20.55    4.43
   0  -8   5   20.73    5.03
   0  -8   5   18.18    5.21
   0  -8   5   20.87    5.16
   0  -8   5   14.61    4.11
  -1   8  -5    4.64    4.14
  -1   8  -5    5.04    4.73
  -1   8  -5    5.37    4.51
  -1   8  -5   11.76    4.48
   1  -8   5    3.52    3.97
   1  -8   5    5.18    4.52
   1  -8   5   11.03    4.61
   1  -8   5   10.43    4.28
  -2   8  -5   37.25    4.33
  -2   8  -5   34.28    6.26
  -2   8  -5   24.46    5.31
   2  -8   5   53.87    9.52
   2  -8   5   37.69    7.66
   2  -8   5   39.45    6.38
   2  -8   5   51.66    6.98
   2  -8   5   32.79    5.23
   2  -8   5   34.30    5.85
  -3   8  -5    4.77    1.97
  -3   8  -5    2.86    2.61
  -3   8  -5   -1.93    3.86
  -3   8  -5    7.20    6.31
  -3   8  -5   -4.19    4.11
   3  -8   5    4.07    3.43
   3  -8   5    4.42    5.40
   3  -8   5    1.54    4.67
   3  -8   5   12.84    5.76
   3  -8   5    4.71    4.35
   3  -8   5    4.44    6.96
   6   7  -5   10.22    2.25
   6   7  -5   10.70    2.39
   6   7  -5    4.71    3.64
   6   7  -5    8.42    6.65
   6   7  -5   11.18    5.24
  -6  -7   5    8.81    4.43
  -6  -7   5    8.85    3.80
  -6  -7   5   18.22    2.95
  -6  -7   5    7.34    6.97
   5   7  -5    2.75    5.88
   5   7  -5    1.65    2.20
   5   7  -5    0.31    2.32
   5   7  -5   10.70    5.92
  -5  -7   5    1.49    4.11
  -5  -7   5    0.45    1.08
  -5  -7   5    8.32    2.70
  -5  -7   5    3.23    3.59
  -5  -7   5    5.77    6.17
  -5  -7   5    4.38    3.62
  -5  -7   5    5.93    5.41
   4   7  -5   91.88    9.60
   4   7  -5   68.51    5.26
   4   7  -5   70.47    8.00
  -4  -7   5   65.96    7.40
  -4  -7   5   63.55    6.62
  -4  -7   5   72.13    9.38
  -4  -7   5   69.04    6.82
   3   7  -5    2.01    2.75
   3   7  -5    2.99    4.26
   3   7  -5   -0.64    4.79
   3   7  -5    6.66    3.08
  -3  -7   5    4.11    3.70
  -3  -7   5    0.26    2.95
  -3  -7   5   -1.48    8.28
  -3  -7   5    6.80    4.35
  -3  -7   5    7.71    2.58
  -3  -7   5    5.37    4.44
  -3  -7   5    3.70    3.92
   2   7  -5    5.95    4.68
   2   7  -5    3.53    3.37
   2   7  -5    2.13    2.95
   2   7  -5    0.42    4.21
  -2  -7   5    7.73    4.34
  -2  -7   5    5.79    3.78
  -2  -7   5    4.72    4.23
  -2  -7   5    1.73    9.41
   1   7  -5   -3.42    3.77
   1   7  -5   -0.02    4.75
   1   7  -5   -1.41    4.27
   1   7  -5    0.37    3.32
   1   7  -5   -2.15    3.05
  -1  -7   5    0.03    3.09
  -1  -7   5   -2.92    3.72
  -1  -7   5   -0.67    3.68
  -1  -7   5    1.79    4.24
   0   7  -5  122.36    9.43
   0   7  -5  116.57    7.82
[truncated: 409,248 more chars]
