# Supplementary material for: The hydro­chloride salt of 4-hy­droxy-N,N-di-n-propyl­tryptamine (4-HO-DPT)
Source: IUCrdata. 2020 Nov 27;5(Pt 11):x201546. doi: 10.1107/S2414314620015461 (PMC9462155; doi:10.1107/S2414314620015461)
Supplement: Supplementary file 2 [file x-05-x201546-Isup2.hkl]

data_I                                                                          
_shelx_title ' mo_UMD2052_0m_a.res in P-1'                                      
_shelx_refln_list_code          4                                               
_shelx_F_calc_maximum       61.24                                               
_exptl_crystal_F_000       320.00                                               
_reflns_d_resolution_high  0.8110                                               
                                                                                
loop_                                                                           
 _space_group_symop_operation_xyz                                               
 'x, y, z'                                                                      
 '-x, -y, -z'                                                                   
                                                                                
_cell_length_a     7.8596                                                       
_cell_length_b    10.4387                                                       
_cell_length_c    11.7132                                                       
_cell_angle_alpha  76.236                                                       
_cell_angle_beta   73.653                                                       
_cell_angle_gamma  68.852                                                       
                                                                                
_shelx_F_squared_multiplier     1.000                                           
                                                                                
loop_                                                                           
 _refln_index_h                                                                 
 _refln_index_k                                                                 
 _refln_index_l                                                                 
 _refln_F_squared_calc                                                          
 _refln_F_squared_meas                                                          
 _refln_F_squared_sigma                                                         
 _refln_observed_status                                                         
   1   0   0        134.49        176.90         2.37 o                         
   3   0   0        882.89        863.66         9.87 o                         
   4   0   0          2.14          2.02         0.60 o                         
   5   0   0          9.56          8.76         0.68 o                         
   6   0   0         17.24         17.36         1.05 o                         
   7   0   0          3.44          0.97         1.11 o                         
   8   0   0          0.89          1.43         0.97 o                         
  -8   1   0         37.87         38.20         2.01 o                         
  -7   1   0         14.59         15.38         1.44 o                         
  -6   1   0         41.54         45.95         1.63 o                         
  -5   1   0        126.96        114.25         1.80 o                         
  -4   1   0         16.07         15.63         0.48 o                         
  -3   1   0          1.84          2.93         0.65 o                         
  -2   1   0        286.14        299.05         3.03 o                         
   1   1   0       3014.12        134.43       565.94 o                         
   2   1   0         51.07         43.37         0.61 o                         
   3   1   0         39.97         35.43         0.75 o                         
   4   1   0          0.06          0.52         0.39 o                         
   5   1   0         68.05         68.48         1.14 o                         
   6   1   0        248.15        233.48         2.78 o                         
   7   1   0         26.16         24.75         1.35 o                         
   8   1   0        109.87        109.06         2.60 o                         
   9   1   0          8.52          5.62         3.41 o                         
  -8   2   0          0.93          0.69         0.79 o                         
  -7   2   0         17.52         17.62         1.42 o                         
  -6   2   0          6.77          7.64         1.03 o                         
  -5   2   0          2.09          3.59         0.40 o                         
  -4   2   0         95.74         98.20         1.62 o                         
  -3   2   0        374.67        366.15         3.79 o                         
  -2   2   0         61.02         61.99         0.93 o                         
  -1   2   0        433.52        456.91         3.82 o                         
   1   2   0         26.72         25.75         3.06 o                         
   2   2   0        344.72        306.36         2.33 o                         
   3   2   0        136.12        134.40         1.30 o                         
   4   2   0       1179.84       1175.47         9.50 o                         
   5   2   0         54.96         55.23         1.05 o                         
   6   2   0        322.29        332.05         3.86 o                         
   7   2   0         15.40         15.90         0.77 o                         
   8   2   0          4.87          3.57         0.70 o                         
   9   2   0          2.31          3.42         0.92 o                         
  -7   3   0         18.11         13.43         1.49 o                         
  -6   3   0         11.43         12.37         0.82 o                         
  -5   3   0        137.34        129.50         1.96 o                         
  -4   3   0         82.74         86.92         1.48 o                         
  -3   3   0          8.91          7.02         0.64 o                         
  -2   3   0        474.35        507.66         5.54 o                         
  -1   3   0        366.54        367.69         3.10 o                         
   0   3   0         86.35         96.94         1.09 o                         
   1   3   0       1223.07       1285.45        47.83 o                         
   2   3   0       1193.40       1213.23        24.68 o                         
   3   3   0         19.92         20.30         0.89 o                         
   4   3   0        220.48        215.66         2.04 o                         
   5   3   0          5.43          7.66         0.68 o                         
   6   3   0        237.20        224.38         2.28 o                         
   7   3   0          3.18          3.02         0.58 o                         
   8   3   0         99.58         99.78         1.95 o                         
   9   3   0          4.85          4.39         0.87 o                         
  -7   4   0          5.44          6.30         1.31 o                         
  -6   4   0          0.01          0.32         0.45 o                         
  -5   4   0          0.05         -0.23         0.58 o                         
  -4   4   0          0.20         -0.31         0.58 o                         
  -3   4   0         38.51         29.18         1.03 o                         
  -2   4   0        163.30        183.81         2.14 o                         
  -1   4   0         41.47         41.79         0.93 o                         
   0   4   0       1161.02       1218.72         9.05 o                         
   1   4   0        104.66         86.97         1.20 o                         
   2   4   0       1430.48       1505.00        31.11 o                         
   3   4   0         41.38       -103.96       866.87 o                         
   4   4   0          1.26        420.12      1659.73 o                         
   5   4   0        124.72        125.88         2.10 o                         
   6   4   0         87.04         87.49         1.12 o                         
   7   4   0          1.95          2.32         0.42 o                         
   8   4   0          0.81          0.35         0.66 o                         
   9   4   0          5.23          7.28         0.95 o                         
  -6   5   0         11.59         11.30         1.17 o                         
  -5   5   0         88.54         81.29         1.77 o                         
  -4   5   0         28.46         31.30         1.16 o                         
  -3   5   0         27.05         30.56         1.26 o                         
  -2   5   0        141.27        149.78         2.22 o                         
  -1   5   0        134.02        138.56         1.76 o                         
   0   5   0          1.02          1.61         0.49 o                         
   1   5   0        341.65        343.87         3.26 o                         
   2   5   0        236.32        250.43         4.16 o                         
   3   5   0        239.47        265.17         4.28 o                         
   4   5   0         44.63         42.28         5.55 o                         
   5   5   0        126.08        132.54         2.02 o                         
   6   5   0        223.06        225.27         3.21 o                         
   7   5   0         17.22         22.87         1.35 o                         
   8   5   0        110.74        109.29         2.88 o                         
   9   5   0          0.01          1.10         1.04 o                         
  -6   6   0         10.01         12.20         1.04 o                         
  -5   6   0          8.38          6.08         0.90 o                         
  -4   6   0         24.13         22.28         1.80 o                         
  -3   6   0        166.18        173.51         2.71 o                         
  -2   6   0         16.60         18.18         1.02 o                         
  -1   6   0        211.63        213.11         2.45 o                         
   0   6   0         32.58         27.65         0.93 o                         
   1   6   0         10.77          5.70         0.46 o                         
   2   6   0         34.17         40.80         1.72 o                         
   3   6   0          2.98          2.03         3.78 o                         
   4   6   0        170.50        152.71         2.03 o                         
   5   6   0         11.04         11.56         0.88 o                         
   6   6   0        240.47        243.60         3.30 o                         
   7   6   0          9.02          8.76         1.03 o                         
   8   6   0         12.47         14.47         1.11 o                         
   9   6   0          1.13          1.00         1.39 o                         
  -5   7   0          0.94          0.24         0.88 o                         
  -4   7   0         22.84         22.64         1.29 o                         
  -3   7   0          2.43          0.92         0.86 o                         
  -2   7   0          0.61          0.52         0.89 o                         
  -1   7   0        245.38        238.76         2.98 o                         
   0   7   0          2.47          3.02         0.63 o                         
   1   7   0        638.80        637.91         4.80 o                         
   2   7   0         97.31        100.22         1.23 o                         
   3   7   0         60.07         58.81         0.95 o                         
   4   7   0         63.41         67.33         0.90 o                         
   5   7   0          9.04          8.10         0.90 o                         
   6   7   0         25.32         26.59         1.42 o                         
   7   7   0          0.01         -0.82         0.93 o                         
   8   7   0         58.24         54.76         1.97 o                         
  -4   8   0          4.84          4.04         0.99 o                         
  -3   8   0        258.86        260.04         3.98 o                         
  -2   8   0         83.85         83.45         2.05 o                         
  -1   8   0        103.32        101.30         2.03 o                         
   0   8   0        151.04        145.91         2.24 o                         
   1   8   0         39.16         33.79         0.85 o                         
   2   8   0         23.08         22.54         0.88 o                         
   3   8   0         56.28         52.49         1.00 o                         
   4   8   0         49.29         49.81         1.50 o                         
   5   8   0         11.44         11.74         1.06 o                         
   6   8   0         83.47         88.78         2.29 o                         
   7   8   0          6.10          4.52         0.97 o                         
   8   8   0          7.98          8.07         1.35 o                         
  -3   9   0         28.44         27.47         1.57 o                         
  -2   9   0         17.31         17.87         1.44 o                         
  -1   9   0         24.17         20.52         1.17 o                         
   0   9   0         96.26         93.26         2.22 o                         
   1   9   0         15.34         14.02         0.96 o                         
   2   9   0          0.32          0.33         0.34 o                         
   3   9   0        162.88        147.08         1.74 o                         
   4   9   0          0.28          0.14         0.44 o                         
   5   9   0        282.17        278.70         4.59 o                         
   6   9   0         30.16         27.46         1.63 o                         
   7   9   0         21.39         26.43         2.12 o                         
   8   9   0         42.52         45.58         2.09 o                         
  -2  10   0         24.90         24.45         1.44 o                         
  -1  10   0          2.67          2.81         0.90 o                         
   0  10   0        135.22        138.82         2.40 o                         
   1  10   0         53.29         48.42         1.58 o                         
   2  10   0         84.82         82.92         1.63 o                         
   3  10   0        144.41        145.27         2.21 o                         
   4  10   0          5.17          4.29         0.69 o                         
   5  10   0         40.07         41.72         2.25 o                         
   6  10   0         20.68         18.76         1.40 o                         
   7  10   0          0.56          1.61         1.05 o                         
  -1  11   0          4.95          6.48         1.19 o                         
   0  11   0          0.01          0.76         0.73 o                         
   1  11   0         12.57         13.71         1.08 o                         
   2  11   0         44.55         44.61         1.59 o                         
   3  11   0          1.17         -0.05         0.47 o                         
   4  11   0         15.22         15.61         0.95 o                         
   5  11   0         18.47         16.54         1.14 o                         
   6  11   0          2.07          1.94         1.04 o                         
   1  12   0          2.24          4.42         1.04 o                         
   2  12   0         14.90         16.96         1.21 o                         
   3  12   0          4.80          5.12         0.82 o                         
   4  12   0          6.85          8.63         1.13 o                         
  -4 -12   1         14.43         17.45         5.75 o                         
  -3 -12   1         13.08         12.45         1.08 o                         
  -2 -12   1         10.55         15.15         1.81 o                         
  -1 -12   1          0.03         -4.60         4.67 o                         
  -6 -11   1         18.85         19.70         2.15 o                         
  -5 -11   1          0.12          1.26         0.55 o                         
  -4 -11   1          3.73          3.57         0.54 o                         
  -3 -11   1         34.88         33.49         1.17 o                         
  -2 -11   1         10.08          9.78         0.81 o                         
  -1 -11   1         13.83         11.84         1.01 o                         
   0 -11   1         43.47         44.60         2.14 o                         
   1 -11   1          6.73          5.65         1.12 o                         
  -7 -10   1          0.45          1.15         1.15 o                         
  -6 -10   1          0.11          1.29         0.95 o                         
  -5 -10   1          6.32          8.49         0.94 o                         
  -4 -10   1         44.75         44.78         1.21 o                         
  -3 -10   1          4.15          3.49         0.56 o                         
  -2 -10   1          7.65          6.80         0.77 o                         
  -1 -10   1         86.19         85.09         1.72 o                         
   0 -10   1          2.38          2.88         0.80 o                         
   1 -10   1         54.83         52.19         2.29 o                         
   2 -10   1         16.68         16.83         1.29 o                         
  -7  -9   1         17.98         15.24         1.43 o                         
  -6  -9   1        112.23        118.10         2.65 o                         
  -5  -9   1         19.68         13.94         0.74 o                         
  -4  -9   1         73.86         71.24         1.25 o                         
  -3  -9   1         84.63         87.14         1.40 o                         
  -2  -9   1          2.41          1.54         0.43 o                         
  -1  -9   1         63.94         56.08         1.26 o                         
   0  -9   1          5.76          5.85         0.91 o                         
   1  -9   1          0.90          0.19         0.83 o                         
   2  -9   1         17.52         16.20         1.33 o                         
   3  -9   1          1.52          2.45         1.00 o                         
  -8  -8   1         22.58         26.99         2.36 o                         
  -7  -8   1         16.30         15.47         1.37 o                         
  -6  -8   1         24.57         27.27         1.62 o                         
  -5  -8   1          7.27          7.93         0.92 o                         
  -4  -8   1        248.65        244.65         2.54 o                         
  -3  -8   1          6.09          7.52         0.60 o                         
  -2  -8   1        222.04        217.30         2.20 o                         
  -1  -8   1         11.50          9.87         0.69 o                         
   0  -8   1         20.16         19.96         1.11 o                         
   1  -8   1         44.41         46.38         1.58 o                         
   2  -8   1          8.75          9.71         1.01 o                         
   3  -8   1          4.31          3.18         1.07 o                         
   4  -8   1         20.29         20.45         1.28 o                         
  -8  -7   1         13.40         11.37         1.36 o                         
  -7  -7   1         43.52         49.17         2.11 o                         
  -6  -7   1        114.67        110.31         2.94 o                         
  -5  -7   1         39.56         39.27         1.61 o                         
  -4  -7   1          7.68          6.83         0.44 o                         
  -3  -7   1         33.70         32.13         0.85 o                         
  -2  -7   1        160.58        164.19         1.76 o                         
  -1  -7   1         39.60         37.73         1.00 o                         
   0  -7   1        236.93        235.29         2.72 o                         
   1  -7   1         74.64         74.99         1.54 o                         
   2  -7   1          2.32          1.07         0.88 o                         
   3  -7   1        118.39        111.80         2.26 o                         
   4  -7   1          2.00          1.93         1.07 o                         
   5  -7   1          4.37          3.68         1.00 o                         
  -8  -6   1          8.06          8.09         0.79 o                         
  -7  -6   1         24.51         25.25         1.64 o                         
  -6  -6   1         20.90         22.09         1.14 o                         
  -5  -6   1         57.81         52.36         1.44 o                         
  -4  -6   1        342.07        339.07         2.77 o                         
  -3  -6   1         25.36         25.11         2.49 o                         
  -2  -6   1        206.83        175.78         5.84 o                         
  -1  -6   1          0.35          0.77         0.47 o                         
   0  -6   1         85.58         91.89         1.41 o                         
   1  -6   1         61.86         57.24         1.09 o                         
   2  -6   1         64.99         64.84         1.29 o                         
   3  -6   1          5.19          7.25         0.80 o                         
   4  -6   1          9.62          7.94         0.98 o                         
   5  -6   1         41.09         46.04         1.55 o                         
   6  -6   1          0.77          1.39         0.99 o                         
  -9  -5   1         24.49         27.71         8.03 o                         
  -8  -5   1         44.06         43.81         4.66 o                         
  -7  -5   1         17.15         17.74         1.25 o                         
  -6  -5   1        287.74        273.24         3.99 o                         
  -5  -5   1          5.35          7.64         0.77 o                         
  -4  -5   1        664.99        683.43         9.65 o                         
  -3  -5   1        544.32        564.12        17.34 o                         
  -2  -5   1        111.98        132.83         1.43 o                         
  -1  -5   1       2183.59       2271.41        16.59 o                         
   0  -5   1          0.82          1.93         0.51 o                         
   1  -5   1         66.36         80.47         1.23 o                         
   2  -5   1         28.64         32.61         1.33 o                         
   3  -5   1        104.26         95.04         1.86 o                         
   4  -5   1        102.80        102.74         2.17 o                         
   5  -5   1          9.37          9.84         0.94 o                         
   6  -5   1         44.91         45.11         1.98 o                         
  -9  -4   1         40.03         32.65         3.60 o                         
  -8  -4   1         17.45         17.21         0.92 o                         
  -7  -4   1          6.75          4.20         0.49 o                         
  -6  -4   1         16.09         14.62         0.57 o                         
  -5  -4   1          0.50          0.17         0.30 o                         
  -4  -4   1         58.15         56.47         2.55 o                         
  -3  -4   1         70.19         86.05         5.65 o                         
  -2  -4   1        140.62        178.88        16.30 o                         
  -1  -4   1         44.52         38.58         0.85 o                         
   0  -4   1       2381.60       2524.16        22.40 o                         
   1  -4   1        276.07        244.50         2.37 o                         
   2  -4   1        535.55        577.15         5.38 o                         
   3  -4   1          0.01          0.25         0.51 o                         
   4  -4   1         35.26         38.40         1.30 o                         
   5  -4   1         21.45         22.25         1.13 o                         
   6  -4   1          1.00          1.09         0.83 o                         
   7  -4   1          0.07          0.25         0.53 o                         
  -9  -3   1          7.09          7.92         4.46 o                         
  -8  -3   1          8.45          8.47         0.85 o                         
  -7  -3   1         15.65         13.06         0.82 o                         
  -6  -3   1        164.07        167.16         1.86 o                         
  -5  -3   1         26.54         22.87         0.63 o                         
  -4  -3   1        588.68        591.55        16.48 o                         
  -3  -3   1        265.83        277.19         9.35 o                         
  -2  -3   1        388.62        413.29        10.10 o                         
  -1  -3   1       1188.90       1172.51        45.49 o                         
   0  -3   1       1801.62       1863.97        19.12 o                         
   1  -3   1        139.85        155.52         1.73 o                         
   2  -3   1        382.06        386.05         3.94 o                         
   3  -3   1        437.48        390.30         3.80 o                         
   4  -3   1         12.79         16.76         0.94 o                         
   5  -3   1         49.24         44.16         1.22 o                         
   6  -3   1         18.27         18.73         0.96 o                         
   7  -3   1         41.56         38.83         1.64 o                         
  -8  -2   1         21.96         21.57         1.32 o                         
  -7  -2   1         18.28         21.65         1.88 o                         
  -6  -2   1         31.78         30.24         1.08 o                         
  -5  -2   1         27.49         25.52         0.80 o                         
  -4  -2   1        109.89        103.24         1.19 o                         
  -3  -2   1        121.98        129.04         8.60 o                         
  -2  -2   1        696.31        709.86        15.93 o                         
  -1  -2   1        142.36        135.74         3.09 o                         
   0  -2   1        165.68        155.74         1.43 o                         
   1  -2   1          0.55          0.54         0.41 o                         
   2  -2   1        569.00        651.25         6.16 o                         
   3  -2   1        164.11        175.56         2.04 o                         
   4  -2   1         56.06         54.48         1.23 o                         
   5  -2   1        240.01        228.12         3.06 o                         
   6  -2   1         10.78         14.77         0.64 o                         
   7  -2   1         29.59         31.51         1.13 o                         
   8  -2   1          1.73          2.77         0.92 o                         
  -8  -1   1         15.18         12.06         1.19 o                         
  -7  -1   1         44.69         45.33         1.89 o                         
  -6  -1   1         73.34         73.21         1.80 o                         
  -5  -1   1         71.62         69.89         1.55 o                         
  -4  -1   1        394.80        364.19         3.68 o                         
  -3  -1   1       1102.03       1076.70        10.24 o                         
  -2  -1   1        236.21        243.76         2.16 o                         
  -1  -1   1       1447.07          7.63       436.63 o                         
   0  -1   1          0.19          0.18         0.23 o                         
   2  -1   1        276.48        280.66         3.05 o                         
   3  -1   1        515.19        593.42         5.32 o                         
   4  -1   1        138.48        152.25         1.78 o                         
   5  -1   1          2.29          2.59         0.46 o                         
   6  -1   1         38.81         40.05         1.24 o                         
   7  -1   1         13.98         12.58         1.35 o                         
   8  -1   1          0.11          0.32         0.71 o                         
  -8   0   1          0.12          1.45         1.29 o                         
  -7   0   1         20.94         17.49         2.45 o                         
  -6   0   1          0.00         -0.41         0.75 o                         
  -5   0   1         29.99         32.63         1.21 o                         
  -4   0   1         45.20         40.59         1.20 o                         
  -3   0   1        123.10        123.35         2.04 o                         
  -2   0   1        377.54        376.93         4.07 o                         
  -1   0   1        297.81        358.95         3.78 o                         
   3   0   1         10.97          8.66         0.50 o                         
   4   0   1       1834.15       1856.09        16.39 o                         
   5   0   1        267.10        247.59         2.84 o                         
   6   0   1          0.31         -0.75         0.75 o                         
   7   0   1         29.88         30.39         0.96 o                         
   8   0   1          7.87          9.04         1.27 o                         
  -8   1   1          1.34          2.76         0.93 o                         
  -7   1   1         23.99         23.04         1.70 o                         
  -6   1   1        122.44        124.09         2.72 o                         
  -5   1   1         18.64         18.08         1.08 o                         
  -4   1   1        337.41        347.51         4.34 o                         
  -3   1   1        468.78        441.87         4.65 o                         
  -2   1   1        114.99        127.25         1.58 o                         
  -1   1   1        540.98        527.49         4.55 o                         
   0   1   1        116.17        131.45         4.48 o                         
   1   1   1         85.92         48.95       372.92 o                         
   2   1   1          4.55          2.32         0.29 o                         
   3   1   1         30.22         26.69         0.56 o                         
   4   1   1          1.85          0.91         0.34 o                         
   5   1   1        317.76        300.46         3.26 o                         
   6   1   1          7.14          6.71         0.74 o                         
   7   1   1          2.35          2.26         0.56 o                         
   8   1   1         28.66         26.00         1.43 o                         
   9   1   1          6.56          2.88         1.02 o                         
  -8   2   1         13.57         16.55         2.96 o                         
  -7   2   1          8.00          5.94         1.57 o                         
  -6   2   1         11.92         11.68         1.09 o                         
  -5   2   1         77.10         79.56         1.94 o                         
  -4   2   1         16.12         11.54         0.69 o                         
  -3   2   1        132.99        122.91         1.55 o                         
  -2   2   1        434.58        423.59         3.84 o                         
  -1   2   1         12.86         22.26         0.58 o                         
   0   2   1        303.79        325.71         4.23 o                         
   1   2   1          0.83          3.69        33.92 o                         
   2   2   1       1360.16       1442.46       143.47 o                         
   3   2   1          7.75          7.04         0.35 o                         
   4   2   1        104.31        106.88         1.40 o                         
   5   2   1        151.34        141.96         1.64 o                         
   6   2   1        345.40        330.47         4.80 o                         
   7   2   1         38.42         38.33         1.04 o                         
   8   2   1        125.01        126.18         4.76 o                         
   9   2   1          1.82          2.13         0.81 o                         
  -7   3   1         21.93         24.90         2.37 o                         
  -6   3   1        105.10        109.30         2.60 o                         
  -5   3   1          1.26          2.69         0.79 o                         
  -4   3   1        166.06        158.54         2.35 o                         
  -3   3   1        286.18        283.19         3.01 o                         
  -2   3   1        116.32        108.35         1.29 o                         
  -1   3   1         16.01         19.40         0.64 o                         
   1   3   1        188.16        211.23         2.09 o                         
   2   3   1        191.01        202.46         6.52 o                         
   3   3   1       1765.80       1835.70        63.25 o                         
   4   3   1        291.73        297.58         9.89 o                         
   5   3   1        291.89        294.78         2.93 o                         
   6   3   1        221.95        216.44         2.24 o                         
   7   3   1          2.94          2.29         0.53 o                         
   8   3   1          3.09          2.87         0.58 o                         
   9   3   1          6.52          7.00         0.86 o                         
  -7   4   1          7.90          7.64         1.78 o                         
  -6   4   1          0.38         -0.62         0.62 o                         
  -5   4   1          0.41         -0.67         0.67 o                         
  -4   4   1          8.14          8.44         0.71 o                         
  -3   4   1          0.00         -0.49         0.49 o                         
  -2   4   1          6.40          7.03         0.47 o                         
  -1   4   1         37.39         34.82         0.79 o                         
   0   4   1        169.28        177.23         1.99 o                         
   1   4   1        414.06        436.76         3.34 o                         
   2   4   1        537.81        516.54        20.15 o                         
   3   4   1        198.37        229.90        14.66 o                         
   4   4   1        220.03        200.75         7.02 o                         
   5   4   1          8.07         14.46         0.81 o                         
   6   4   1          0.62          0.02         0.29 o                         
   7   4   1          8.77          7.97         0.46 o                         
   8   4   1         26.56         26.67         1.80 o                         
   9   4   1          2.23          1.75         0.55 o                         
  -6   5   1        125.29        127.79         2.69 o                         
  -5   5   1          0.01         -0.51         0.71 o                         
  -4   5   1        201.71        191.04         3.10 o                         
  -3   5   1        285.15        274.16         3.11 o                         
  -2   5   1          2.02          3.47         0.52 o                         
  -1   5   1        451.63        432.25         3.96 o                         
   0   5   1         32.72         26.12         0.82 o                         
   1   5   1         19.27         25.27         0.67 o                         
   2   5   1         94.65        103.54         8.03 o                         
   3   5   1        614.62        625.21        24.68 o                         
   4   5   1        577.78        598.16        13.72 o                         
   5   5   1          8.67          8.18         0.75 o                         
   6   5   1        218.66        227.05         3.03 o                         
   7   5   1         20.03         21.25         1.63 o                         
   8   5   1          4.07          3.77         0.68 o                         
   9   5   1         29.58         33.64         2.81 o                         
  -6   6   1          3.50          3.87         1.00 o                         
  -5   6   1          0.54          1.22         0.72 o                         
  -4   6   1          9.82         10.22         0.86 o                         
  -3   6   1          1.43          1.76         0.79 o                         
  -2   6   1         54.63         51.45         1.31 o                         
  -1   6   1        148.49        146.84         1.93 o                         
   0   6   1         21.29         17.89         0.76 o                         
   1   6   1        559.96        533.70         4.32 o                         
   2   6   1         24.93         22.16         1.48 o                         
   3   6   1          2.66          5.10         0.63 o                         
   4   6   1         38.98         36.43         1.13 o                         
   5   6   1         26.83         26.41         1.11 o                         
   6   6   1         34.95         35.22         1.33 o                         
   7   6   1         43.05         44.13         1.57 o                         
   8   6   1         43.95         46.54         1.59 o                         
   9   6   1          0.99          1.09         1.13 o                         
  -5   7   1          0.01          1.49         1.09 o                         
  -4   7   1         70.62         68.65         1.86 o                         
  -3   7   1         12.45         11.19         1.03 o                         
  -2   7   1         13.87         12.91         0.91 o                         
  -1   7   1         50.66         51.04         1.67 o                         
   0   7   1          0.07         -0.52         0.52 o                         
   1   7   1        144.36        143.98         1.73 o                         
   2   7   1         48.80         44.05         0.93 o                         
   3   7   1        769.80        767.28         5.42 o                         
   4   7   1          4.75          4.52         0.37 o                         
   5   7   1        174.48        175.91         2.62 o                         
   6   7   1         11.83         12.70         0.96 o                         
   7   7   1          4.04          3.33         0.86 o                         
   8   7   1          8.37          9.56         1.02 o                         
   9   7   1         20.75         27.28         1.53 o                         
  -4   8   1         30.62         32.20         1.58 o                         
  -3   8   1          0.53          0.59         0.87 o                         
  -2   8   1         37.47         38.45         1.39 o                         
  -1   8   1        183.29        186.81         2.74 o                         
   0   8   1        156.79        148.48         2.35 o                         
   1   8   1        233.72        232.00         3.06 o                         
   2   8   1        329.90        334.44         3.26 o                         
   3   8   1         15.22         13.82         0.84 o                         
   4   8   1        149.83        142.49         1.53 o                         
   5   8   1         87.84         90.73         2.03 o                         
   6   8   1          1.25          1.55         0.77 o                         
   7   8   1         42.28         46.36         2.06 o                         
   8   8   1          2.72          3.38         0.97 o                         
  -3   9   1          1.49          1.02         1.06 o                         
  -2   9   1         14.58         15.41         1.40 o                         
  -1   9   1         76.10         76.07         2.10 o                         
   0   9   1         17.82         21.28         1.04 o                         
   1   9   1         55.27         54.09         1.70 o                         
   2   9   1        162.24        158.89         2.03 o                         
   3   9   1          0.10          0.62         0.46 o                         
   4   9   1          7.40          8.67         0.59 o                         
   5   9   1         28.87         29.26         1.49 o                         
   6   9   1          0.04         -0.34         0.89 o                         
   7   9   1        172.42        171.26         4.84 o                         
   8   9   1          3.87          1.92         0.91 o                         
  -2  10   1         18.79         20.28         1.48 o                         
  -1  10   1         50.73         50.77         1.74 o                         
   0  10   1         27.30         26.24         1.23 o                         
   1  10   1         43.38         44.20         1.45 o                         
   2  10   1        129.55        127.73         2.43 o                         
   3  10   1          4.90          3.83         0.63 o                         
   4  10   1         64.40         63.16         1.27 o                         
   5  10   1         90.13         93.70         1.66 o                         
   6  10   1          4.96          5.22         1.01 o                         
   7  10   1         47.88         51.44         2.06 o                         
  -1  11   1         14.91         14.55         1.17 o                         
   0  11   1         72.83         73.11         1.86 o                         
   1  11   1          1.81          2.15         1.13 o                         
   2  11   1         30.33         28.49         1.20 o                         
   3  11   1         67.49         65.74         1.35 o                         
   4  11   1         11.37         11.05         0.85 o                         
   5  11   1         25.29         27.25         0.96 o                         
   6  11   1          9.48          8.75         1.17 o                         
   1  12   1          0.21          1.59         0.71 o                         
   2  12   1         14.66         18.24         1.33 o                         
   3  12   1          0.51          1.47         0.63 o                         
   4  12   1          8.00         12.11         0.83 o                         
   5  12   1         17.32         18.65         1.03 o                         
  -5 -11   2          2.37          2.10         0.48 o                         
  -4 -11   2          1.35          2.60         0.83 o                         
  -3 -11   2          0.03          0.73         0.53 o                         
  -2 -11   2          3.13          2.70         0.70 o                         
  -1 -11   2         23.89         29.29         2.33 o                         
   0 -11   2          0.60          1.70         0.83 o                         
  -6 -10   2         28.65         33.67         1.57 o                         
  -5 -10   2          0.04          1.07         0.66 o                         
  -4 -10   2          2.88          1.97         0.58 o                         
  -3 -10   2         19.68         21.19         0.96 o                         
  -2 -10   2         43.89         42.74         1.74 o                         
  -1 -10   2          0.27          0.76         0.66 o                         
   0 -10   2         46.12         49.39         1.67 o                         
   1 -10   2         46.10         53.07         3.00 o                         
   2 -10   2         23.39         24.47         1.60 o                         
  -7  -9   2          1.96          4.82         1.20 o                         
  -6  -9   2          0.08          0.43         0.84 o                         
  -5  -9   2         66.88         61.84         1.31 o                         
  -4  -9   2         89.07         95.59         1.60 o                         
  -3  -9   2        161.29        137.45         2.60 o                         
  -2  -9   2         86.76         89.79         1.90 o                         
  -1  -9   2          0.05          1.59         0.79 o                         
   0  -9   2         15.09         19.53         0.97 o                         
   1  -9   2          1.37          1.83         0.86 o                         
   2  -9   2          1.93          1.27         0.95 o                         
   3  -9   2         18.76         19.64         1.44 o                         
  -7  -8   2         64.13         62.37         2.32 o                         
  -6  -8   2         52.62         53.90         1.76 o                         
  -5  -8   2         64.18         58.89         1.18 o                         
  -4  -8   2          2.06          2.21         0.50 o                         
  -3  -8   2         12.24         17.39         0.81 o                         
  -2  -8   2        153.27        140.29         2.64 o                         
  -1  -8   2         37.19         40.23         1.17 o                         
   0  -8   2        176.61        164.98         2.38 o                         
   1  -8   2          0.74          0.16         0.56 o                         
   2  -8   2         72.40         64.66         1.74 o                         
   3  -8   2         39.51         40.86         2.53 o                         
   4  -8   2          2.12          2.34         1.13 o                         
  -8  -7   2          8.75          9.29         1.17 o                         
  -7  -7   2          2.23          3.10         1.00 o                         
  -6  -7   2          0.73          0.68         0.97 o                         
  -5  -7   2         47.33         47.68         1.99 o                         
  -4  -7   2         52.58         50.91         1.07 o                         
  -3  -7   2         65.04         54.50         1.18 o                         
  -2  -7   2          1.06          0.64         0.50 o                         
  -1  -7   2         77.17         79.10         1.38 o                         
   0  -7   2        108.95        107.82         2.01 o                         
   1  -7   2        185.13        186.96         2.49 o                         
   2  -7   2        143.18        144.14         2.16 o                         
   3  -7   2          0.49          0.61         0.82 o                         
   4  -7   2          2.82          2.62         0.96 o                         
   5  -7   2         12.71         13.14         1.27 o                         
  -8  -6   2          5.38          5.09         1.03 o                         
  -7  -6   2         77.23         77.72         2.23 o                         
  -6  -6   2         58.43         57.99         1.84 o                         
  -5  -6   2         65.60         59.64         0.99 o                         
  -4  -6   2         11.19         15.56         0.64 o                         
  -3  -6   2        124.83        123.91         1.62 o                         
  -2  -6   2         96.30         97.06         1.35 o                         
  -1  -6   2         97.68         90.43         1.35 o                         
   0  -6   2         75.04         65.50         1.21 o                         
   1  -6   2          5.66          5.91         0.65 o                         
   2  -6   2         23.87         27.45         0.99 o                         
   3  -6   2         69.71         67.51         1.61 o                         
   4  -6   2         19.88         18.03         1.07 o                         
   5  -6   2          8.87         10.52         1.21 o                         
   6  -6   2         11.39         11.99         1.10 o                         
  -8  -5   2         21.58         19.14         1.94 o                         
  -7  -5   2         26.45         28.83         0.74 o                         
  -6  -5   2          5.51          5.77         0.42 o                         
  -5  -5   2         78.73         76.88         1.12 o                         
  -4  -5   2         72.55         74.53         1.18 o                         
  -3  -5   2          7.93         10.86         1.06 o                         
  -2  -5   2        425.83        452.71        26.25 o                         
  -1  -5   2        433.88        449.76         3.99 o                         
   0  -5   2         47.38         58.30         1.09 o                         
   1  -5   2       1655.47       1694.59        14.60 o                         
   2  -5   2          5.65          7.29         0.65 o                         
   3  -5   2        124.80        135.36         2.45 o                         
   4  -5   2          2.61          2.79         0.76 o                         
   5  -5   2         39.38         39.58         1.73 o                         
   6  -5   2         21.09         19.87         1.26 o                         
  -8  -4   2         18.58         17.11         1.09 o                         
  -7  -4   2        163.93        168.92         2.09 o                         
  -6  -4   2         20.75         19.52         0.71 o                         
  -5  -4   2         37.63         33.22         0.79 o                         
  -4  -4   2          9.43          5.49        14.31 o                         
  -3  -4   2        230.99        216.01        11.24 o                         
  -2  -4   2        275.01        294.90        11.55 o                         
  -1  -4   2        247.10        249.08         2.52 o                         
   0  -4   2         50.81         38.10         1.00 o                         
   1  -4   2         41.08         44.67         1.12 o                         
   2  -4   2        202.45        228.19         2.47 o                         
   3  -4   2         99.44         92.12         1.49 o                         
   4  -4   2         41.84         44.41         1.16 o                         
   5  -4   2          2.13          1.65         0.71 o                         
   6  -4   2          3.86          2.90         0.68 o                         
   7  -4   2          7.63         10.17         1.11 o                         
  -8  -3   2          1.93          1.51         0.59 o                         
  -7  -3   2          0.26         -0.37         0.64 o                         
  -6  -3   2          0.33         -0.12         0.38 o                         
  -5  -3   2         54.37         55.12         1.10 o                         
  -4  -3   2          0.29        117.44      1000.17 o                         
  -3  -3   2         15.38       -216.82      1003.98 o                         
  -2  -3   2        375.80        369.86        23.16 o                         
  -1  -3   2        214.84        230.62         2.32 o                         
   0  -3   2        482.47        475.14         4.16 o                         
   1  -3   2       1384.73       1362.41        11.66 o                         
   2  -3   2        782.40        794.11         7.10 o                         
   3  -3   2          0.30          0.42         0.54 o                         
   4  -3   2        169.83        174.87         2.08 o                         
   5  -3   2        185.50        178.90         2.25 o                         
   6  -3   2          1.32          1.31         0.64 o                         
   7  -3   2         50.68         49.26         1.63 o                         
  -8  -2   2          2.95          2.91         0.70 o                         
  -7  -2   2         19.56         21.72         1.30 o                         
  -6  -2   2         67.69         65.32         1.45 o                         
  -5  -2   2        167.11        182.11         1.86 o                         
  -4  -2   2        256.92        241.81         2.36 o                         
  -3  -2   2       1149.48       1219.72        48.07 o                         
  -2  -2   2        107.82        100.86         3.75 o                         
  -1  -2   2       2676.99        146.82      1093.34 o                         
   0  -2   2         23.04         25.75         0.71 o                         
   1  -2   2        557.84        507.78         6.16 o                         
   2  -2   2        141.54        129.20         1.86 o                         
   3  -2   2        180.61        172.78         2.52 o                         
   4  -2   2         21.11         25.82         1.13 o                         
   5  -2   2         11.10         11.11         0.68 o                         
   6  -2   2          9.82          9.54         0.81 o                         
   7  -2   2         30.36         31.57         1.25 o                         
   8  -2   2          1.16          2.31         0.59 o                         
  -8  -1   2         45.62         44.57         2.71 o                         
  -7  -1   2         18.67         19.01         1.20 o                         
  -6  -1   2        235.67        234.09         3.00 o                         
  -5  -1   2        339.82        336.51         3.67 o                         
  -4  -1   2        142.47        160.35         2.30 o                         
  -3  -1   2          0.54          0.56         0.30 o                         
  -2  -1   2          9.03         16.50         0.66 o                         
  -1  -1   2       2132.20         75.50       343.01 o                         
   0  -1   2       1199.56       1137.46        30.91 o                         
   1  -1   2       1085.82       1067.59         9.60 o                         
   2  -1   2         91.52        100.04         1.43 o                         
   3  -1   2          0.01          0.02         0.52 o                         
   4  -1   2        228.58        223.72         2.65 o                         
   5  -1   2          0.04         -0.51         0.51 o                         
   6  -1   2         94.76         98.68         1.51 o                         
   7  -1   2         22.17         23.86         1.11 o                         
   8  -1   2         31.15         31.77         1.27 o                         
  -8   0   2          1.13          0.78         0.79 o                         
  -7   0   2         10.79          8.23         1.31 o                         
  -6   0   2          5.33          3.07         1.04 o                         
  -5   0   2         33.12         33.48         1.35 o                         
  -4   0   2         15.83         22.57         0.91 o                         
  -3   0   2         83.52         93.82         1.43 o                         
  -2   0   2        455.20        426.98         4.75 o                         
  -1   0   2       1209.42       1263.55        14.20 o                         
   4   0   2        246.39        233.15         2.64 o                         
   5   0   2        335.42        327.12         3.35 o                         
   6   0   2        203.37        205.55         2.41 o                         
   7   0   2         22.74         21.66         1.32 o                         
   8   0   2          1.33          2.22         0.79 o                         
  -8   1   2         19.34         18.48         1.65 o                         
  -7   1   2          0.03          1.21         0.80 o                         
  -6   1   2         27.16         32.55         1.63 o                         
  -5   1   2         67.45         66.55         1.77 o                         
  -4   1   2        154.19        147.45         2.40 o                         
  -3   1   2          0.13          0.60         0.59 o                         
  -2   1   2       1319.78       1349.26        12.03 o                         
  -1   1   2       1186.35       1168.48        11.17 o                         
   3   1   2       1060.31       1114.94         8.96 o                         
   4   1   2        199.66        228.40         2.34 o                         
   5   1   2        192.78        192.74         2.17 o                         
   6   1   2         25.37         23.98         1.01 o                         
   7   1   2        139.28        136.57         2.23 o                         
   8   1   2         19.89         19.28         1.06 o                         
   9   1   2          0.42          1.34         0.87 o                         
  -7   2   2         37.41         40.12         2.40 o                         
  -6   2   2         55.52         55.48         1.90 o                         
  -5   2   2          1.14          1.11         0.83 o                         
  -4   2   2         93.37         88.77         1.60 o                         
  -3   2   2        127.30        136.23         2.99 o                         
  -2   2   2          0.51          1.84         0.44 o                         
  -1   2   2       1007.14       1005.34         9.11 o                         
   0   2   2        665.64        663.40         5.72 o                         
   1   2   2          1.05          4.43         5.22 o                         
   2   2   2       2599.64         82.76       624.84 o                         
   3   2   2        203.94        228.02         2.10 o                         
   4   2   2         18.21         19.12         0.62 o                         
   5   2   2          6.33          7.90         0.43 o                         
   6   2   2         18.51         18.15         0.82 o                         
   7   2   2         23.89         27.33         0.94 o                         
   8   2   2          4.27          2.76         0.62 o                         
   9   2   2          7.29          8.61         0.95 o                         
  -7   3   2          0.47          0.66         1.02 o                         
  -6   3   2          0.75          1.65         0.97 o                         
  -5   3   2         58.35         57.44         2.22 o                         
  -4   3   2        170.91        165.59         2.45 o                         
  -3   3   2        113.28        112.95         1.79 o                         
  -2   3   2        551.01        573.46         5.97 o                         
  -1   3   2        805.68        839.95         7.83 o                         
   0   3   2        146.03        146.21         2.04 o                         
   1   3   2        130.28        151.84         4.91 o                         
   2   3   2       1130.77       1119.97        40.80 o                         
   3   3   2         89.72        118.81         3.15 o                         
   4   3   2        236.67        227.59         2.07 o                         
   5   3   2        518.95        535.28         4.94 o                         
   6   3   2         24.07         21.60         0.80 o                         
   7   3   2         82.97         84.91         1.45 o                         
   8   3   2        111.36        108.41         1.89 o                         
   9   3   2          2.74          2.92         0.64 o                         
  -7   4   2         42.88         44.20         6.00 o                         
  -6   4   2          8.20          9.00         1.22 o                         
  -5   4   2         45.44         45.37         1.49 o                         
  -4   4   2          1.96          2.48         0.76 o                         
  -3   4   2          2.25          1.47         0.52 o                         
  -2   4   2         24.47         18.26         0.66 o                         
  -1   4   2         12.05          7.69         0.58 o                         
   0   4   2         33.85         31.61         0.77 o                         
   1   4   2         31.19         42.07         1.50 o                         
   2   4   2         16.61        391.16      1095.02 o                         
   3   4   2        578.41        613.09        16.98 o                         
   4   4   2          7.74         10.24         0.68 o                         
   5   4   2        211.25        229.72         4.20 o                         
   6   4   2         57.04         51.96         0.86 o                         
   7   4   2         16.04         16.54         0.63 o                         
   8   4   2         18.28         21.13         1.24 o                         
   9   4   2          0.01         -0.13         0.50 o                         
  -6   5   2          7.99          7.65         1.41 o                         
  -5   5   2         46.14         45.88         1.58 o                         
  -4   5   2        233.36        236.42         3.18 o                         
  -3   5   2         50.95         48.35         1.27 o                         
  -2   5   2        587.35        610.25         5.16 o                         
  -1   5   2        369.08        366.10         3.29 o                         
   0   5   2        162.93        176.09         1.88 o                         
   1   5   2        631.43        645.80         5.29 o                         
   2   5   2         40.98         36.56         1.62 o                         
   3   5   2          0.29          0.06        12.62 o                         
   4   5   2          1.16          1.04        10.12 o                         
   5   5   2        462.57        476.66         5.01 o                         
   6   5   2        103.08        100.25         1.89 o                         
   7   5   2         40.20         40.61         1.40 o                         
   8   5   2        122.21        123.89         2.58 o                         
   9   5   2         11.52         11.15         1.22 o                         
  -5   6   2         31.38         31.53         1.62 o                         
  -4   6   2         48.19         47.78         1.59 o                         
  -3   6   2         12.31         15.22         0.87 o                         
  -2   6   2          0.09          0.76         0.50 o                         
  -1   6   2        181.98        167.94         1.97 o                         
   0   6   2        146.55        140.62         1.71 o                         
   1   6   2          2.10          2.34         0.50 o                         
   2   6   2         31.57         34.00         2.44 o                         
   3   6   2        193.68        179.66         4.43 o                         
   4   6   2          0.10          0.92        13.67 o                         
   5   6   2          1.45          1.20         0.62 o                         
   6   6   2         26.58         25.75         1.26 o                         
   7   6   2         26.42         25.53         1.63 o                         
   8   6   2          5.28          6.86         0.89 o                         
   9   6   2         25.07         24.64         2.00 o                         
  -5   7   2          0.17         -0.65         0.65 o                         
  -4   7   2         21.26         21.86         1.41 o                         
  -3   7   2          2.55          5.75         0.96 o                         
  -2   7   2          5.26          4.71         0.79 o                         
  -1   7   2         22.07         18.61         0.85 o                         
   0   7   2         37.00         36.15         0.98 o                         
   1   7   2        225.60        220.73         2.34 o                         
   2   7   2         51.94         48.67         0.94 o                         
   3   7   2          0.05         -0.07         0.41 o                         
   4   7   2        175.35        174.43         1.65 o                         
   5   7   2        272.26        281.43         3.56 o                         
   6   7   2         13.04         13.89         1.24 o                         
   7   7   2         81.72         86.62         2.28 o                         
   8   7   2          5.83          5.84         0.93 o                         
   9   7   2          5.73          5.74         0.89 o                         
  -4   8   2          0.31          0.65         0.99 o                         
  -3   8   2        106.90        102.91         2.35 o                         
  -2   8   2        110.29        116.40         2.31 o                         
  -1   8   2        372.79        361.05         3.84 o                         
   0   8   2        287.79        292.12         3.05 o                         
   1   8   2          4.46          4.01         0.65 o                         
   2   8   2          9.94         12.63         0.91 o                         
   3   8   2        159.06        150.18         1.92 o                         
   4   8   2        176.85        172.23         1.79 o                         
   5   8   2          0.17          0.75         0.71 o                         
   6   8   2        138.52        135.79         2.39 o                         
   7   8   2         33.56         33.82         1.50 o                         
   8   8   2         29.35         30.08         2.11 o                         
  -3   9   2         82.95         86.53         2.54 o                         
  -2   9   2         16.04         17.05         1.08 o                         
  -1   9   2         80.25         81.35         2.18 o                         
   0   9   2          7.93          8.27         0.83 o                         
   1   9   2         16.76         18.73         0.91 o                         
   2   9   2          5.49          3.54         0.69 o                         
   3   9   2          8.80          7.87         0.73 o                         
   4   9   2         33.80         37.63         1.14 o                         
   5   9   2         40.28         43.90         1.76 o                         
   6   9   2          0.21          0.37         0.91 o                         
   7   9   2         13.34         16.95         1.18 o                         
   8   9   2          7.49          8.73         1.35 o                         
  -2  10   2         13.37         13.28         1.49 o                         
  -1  10   2         52.41         52.47         1.64 o                         
   0  10   2         58.17         56.02         1.63 o                         
   1  10   2         37.35         37.87         1.36 o                         
   2  10   2          0.05         -0.23         0.80 o                         
   3  10   2        230.44        225.74         3.17 o                         
   4  10   2         28.36         27.44         1.17 o                         
   5  10   2         67.90         69.06         1.42 o                         
   6  10   2         15.61         15.39         1.28 o                         
   7  10   2          3.35          4.26         1.05 o                         
   8  10   2          3.11          1.78         1.72 o                         
  -1  11   2          8.30          9.43         1.27 o                         
   0  11   2         15.49         15.46         1.23 o                         
   1  11   2         53.19         52.26         1.98 o                         
   2  11   2         62.61         66.48         2.25 o                         
   3  11   2          0.02          0.51         0.55 o                         
   4  11   2         35.04         34.22         1.10 o                         
   5  11   2         93.28         90.59         2.23 o                         
   6  11   2          3.14          3.02         1.04 o                         
   7  11   2         52.87         59.98         2.98 o                         
   1  12   2         19.73         20.35         1.43 o                         
   2  12   2         27.52         35.05         2.59 o                         
   3  12   2          2.58          3.31         0.62 o                         
   4  12   2          0.20          1.26         0.82 o                         
   5  12   2         10.67         12.38         1.43 o                         
  -4 -11   3          7.60          8.95         1.20 o                         
  -3 -11   3         10.28         11.32         1.08 o                         
  -2 -11   3          1.06          0.99         0.71 o                         
  -1 -11   3          2.75          2.95         0.64 o                         
   0 -11   3          5.28          2.37         1.02 o                         
  -6 -10   3          0.96          4.91         3.32 o                         
  -5 -10   3         38.77         43.28         1.87 o                         
  -4 -10   3          6.96          7.58         1.01 o                         
  -3 -10   3          0.75          0.77         0.60 o                         
  -2 -10   3          5.61          5.98         0.97 o                         
  -1 -10   3         24.33         23.99         1.46 o                         
   0 -10   3         10.55          9.74         0.97 o                         
   1 -10   3          4.10          6.03         0.94 o                         
   2 -10   3         28.31         27.15         1.52 o                         
  -6  -9   3          0.09          1.57         1.07 o                         
  -5  -9   3          4.40          5.89         0.63 o                         
  -4  -9   3         23.93         20.39         0.96 o                         
  -3  -9   3         85.14         80.98         1.89 o                         
  -2  -9   3          0.00         -0.69         0.78 o                         
  -1  -9   3        172.66        155.47         2.51 o                         
   0  -9   3         11.71         12.07         1.03 o                         
   1  -9   3         12.50         10.91         0.87 o                         
   2  -9   3          9.13         12.50         0.97 o                         
   3  -9   3          0.09          0.11         0.99 o                         
  -7  -8   3         35.09         42.94         2.14 o                         
  -6  -8   3          3.83          2.73         0.75 o                         
  -5  -8   3         58.72         60.33         1.65 o                         
  -4  -8   3         34.53         35.24         1.50 o                         
  -3  -8   3         16.90         17.90         0.83 o                         
  -2  -8   3         19.07         19.41         1.10 o                         
  -1  -8   3         62.13         70.53         1.66 o                         
   0  -8   3          5.29          4.44         0.81 o                         
   1  -8   3         64.30         66.97         1.54 o                         
   2  -8   3         37.25         37.05         1.46 o                         
   3  -8   3          0.33          0.69         0.87 o                         
   4  -8   3         30.70         28.07         1.46 o                         
  -7  -7   3         30.90         37.83         2.07 o                         
  -6  -7   3         30.82         34.02         1.76 o                         
  -5  -7   3          0.21         -0.03         0.51 o                         
  -4  -7   3         93.97         88.87         1.54 o                         
  -3  -7   3          5.81          5.74         0.70 o                         
  -2  -7   3          2.99          3.69         0.68 o                         
  -1  -7   3         19.57         15.22         1.03 o                         
   0  -7   3          0.34          0.03         0.64 o                         
   1  -7   3         57.89         57.84         1.42 o                         
   2  -7   3          2.86          4.17         0.76 o                         
   3  -7   3        113.82        113.24         2.07 o                         
   4  -7   3         17.76         18.32         1.03 o                         
   5  -7   3          8.96          9.01         1.18 o                         
  -8  -6   3          0.06          1.53         1.13 o                         
  -7  -6   3          8.73          7.71         0.98 o                         
  -6  -6   3         17.67         16.47         0.93 o                         
  -5  -6   3          0.86          0.61         0.46 o                         
  -4  -6   3        109.77        107.55         1.47 o                         
  -3  -6   3          8.67          8.50         0.59 o                         
  -2  -6   3        257.63        245.03         2.74 o                         
  -1  -6   3        139.59        144.53         2.08 o                         
   0  -6   3          8.40          9.17         0.77 o                         
   1  -6   3         68.74         66.84         1.38 o                         
   2  -6   3         26.16         25.87         0.97 o                         
   3  -6   3          2.80          1.88         0.69 o                         
   4  -6   3          1.19          1.78         0.76 o                         
   5  -6   3         42.46         42.97         1.90 o                         
   6  -6   3          1.07          2.66         0.81 o                         
  -8  -5   3         26.96         28.63         2.87 o                         
  -7  -5   3          0.06          0.12         0.44 o                         
  -6  -5   3        229.37        225.33         2.59 o                         
  -5  -5   3         79.49         84.53         1.43 o                         
  -4  -5   3        252.21        245.27         2.63 o                         
  -3  -5   3        256.39        256.29         2.57 o                         
  -2  -5   3        128.79        130.04        10.10 o                         
  -1  -5   3        236.77        249.92         2.67 o                         
   0  -5   3         37.33         37.98         1.09 o                         
   1  -5   3          7.55          8.63         0.73 o                         
   2  -5   3         50.95         53.64         1.25 o                         
   3  -5   3        203.96        199.00         2.67 o                         
   4  -5   3          0.01          0.09         0.64 o                         
   5  -5   3         38.63         39.31         1.26 o                         
   6  -5   3          2.56          1.54         0.89 o                         
  -8  -4   3          8.03          9.10         0.88 o                         
  -7  -4   3          0.00          0.23         0.39 o                         
  -6  -4   3         95.36         88.06         1.50 o                         
  -5  -4   3        153.34        159.54         2.59 o                         
  -4  -4   3         15.34         16.70         0.98 o                         
  -3  -4   3         70.37         50.56         1.79 o                         
  -2  -4   3         34.54         51.40         1.72 o                         
  -1  -4   3        188.19        198.41         2.11 o                         
   0  -4   3        964.69       1081.62         8.61 o                         
   1  -4   3        131.25        124.76         1.80 o                         
   2  -4   3        686.20        663.96         6.21 o                         
   3  -4   3          0.28         -0.19         0.55 o                         
   4  -4   3         49.46         50.08         1.28 o                         
   5  -4   3         30.18         32.33         1.29 o                         
   6  -4   3          0.60          0.56         0.75 o                         
   7  -4   3          1.17          1.51         0.59 o                         
  -8  -3   3          2.17          1.70         0.59 o                         
  -7  -3   3         41.59         41.73         1.46 o                         
  -6  -3   3         28.16         29.15         1.10 o                         
  -5  -3   3          7.74          5.41         0.51 o                         
  -4  -3   3         84.34         89.76         1.33 o                         
  -3  -3   3        210.79        234.56         2.39 o                         
  -2  -3   3        211.73        242.59         6.92 o                         
  -1  -3   3         70.96         72.26         3.45 o                         
   0  -3   3        488.02        479.26         4.26 o                         
   1  -3   3         21.42         18.43         0.76 o                         
   2  -3   3         23.94         27.45         0.94 o                         
   3  -3   3        296.06        277.68         3.05 o                         
   4  -3   3         28.36         30.57         1.00 o                         
   5  -3   3         14.26         13.13         0.84 o                         
   6  -3   3         21.83         21.59         1.01 o                         
   7  -3   3         28.10         25.78         1.54 o                         
  -8  -2   3          7.51          8.28         1.12 o                         
  -7  -2   3          4.04          2.99         0.83 o                         
  -6  -2   3          0.40         -0.04         0.57 o                         
  -5  -2   3         76.47         68.86         1.24 o                         
  -4  -2   3         29.89         24.94         1.87 o                         
  -3  -2   3        296.90        336.02        16.31 o                         
  -2  -2   3        261.29        234.95         9.80 o                         
  -1  -2   3       1646.45       1712.28        72.21 o                         
   0  -2   3        113.91        108.77         1.55 o                         
   1  -2   3       1109.50       1172.39        10.74 o                         
   2  -2   3         12.50         14.55         0.81 o                         
   3  -2   3         26.19         25.59         0.89 o                         
   4  -2   3         84.55         86.74         1.48 o                         
   5  -2   3        224.93        225.95         3.71 o                         
   6  -2   3          0.00         -0.22         0.62 o                         
   7  -2   3         84.21         71.30         2.26 o                         
   8  -2   3          5.26          4.87         1.19 o                         
  -8  -1   3          0.01          1.52         0.67 o                         
  -7  -1   3         54.17         58.11         1.73 o                         
  -6  -1   3         50.72         53.13         1.33 o                         
  -5  -1   3          1.20          2.20         0.66 o                         
  -4  -1   3        693.58        695.93         6.55 o                         
  -3  -1   3       1649.94       1609.84        14.65 o                         
  -2  -1   3       1719.48       1749.11        16.25 o                         
  -1  -1   3        842.56        761.40         7.51 o                         
   0  -1   3         27.87         29.28         0.89 o                         
   1  -1   3        149.79        167.95         1.83 o                         
   2  -1   3          2.16          2.55         0.48 o                         
   3  -1   3         71.57         50.97         1.11 o                         
   4  -1   3         88.62         96.85         1.54 o                         
   5  -1   3         23.96         28.50         1.03 o                         
   6  -1   3         90.28         80.83         1.53 o                         
   7  -1   3          7.28          8.46         0.67 o                         
   8  -1   3         36.20         33.63         1.48 o                         
  -8   0   3          1.30          1.54         0.94 o                         
  -7   0   3          7.13          7.01         1.03 o                         
  -6   0   3          2.17          2.41         0.81 o                         
  -5   0   3        116.30        105.44         1.71 o                         
  -4   0   3         27.82         28.96         0.85 o                         
  -3   0   3         14.97         20.20         0.97 o                         
  -2   0   3        206.18        221.53         2.56 o                         
  -1   0   3         48.79         55.18         0.99 o                         
   0   0   3        776.63        769.05         7.39 o                         
   1   0   3        262.99        290.27         2.97 o                         
   3   0   3        832.32        904.44         7.67 o                         
   4   0   3       3750.77       3734.25        41.69 o                         
   5   0   3       1468.39       1480.67        12.76 o                         
   6   0   3        106.60        109.61         2.18 o                         
   7   0   3        268.78        244.73         2.97 o                         
   8   0   3         21.22         20.81         1.86 o                         
  -7   1   3         96.06         97.60         2.62 o                         
  -6   1   3          7.75          9.87         1.20 o                         
  -5   1   3         36.30         33.40         1.74 o                         
  -4   1   3        127.57        116.97         1.73 o                         
  -3   1   3        219.53        237.74         2.81 o                         
  -2   1   3          0.53          2.27         0.49 o                         
  -1   1   3        178.61        195.07         2.29 o                         
   0   1   3       1021.14       1084.19        44.08 o                         
   1   1   3       1425.10       1385.08        17.45 o                         
   2   1   3       1977.72       2074.41        51.66 o                         
   3   1   3         54.67         69.31         1.07 o                         
   4   1   3        834.02        867.51         8.08 o                         
   5   1   3        228.85        235.80         2.89 o                         
   6   1   3         66.81         63.82         1.37 o                         
   7   1   3         28.91         31.08         0.95 o                         
   8   1   3          6.77          7.63         0.84 o                         
   9   1   3         10.05         11.06         1.11 o                         
  -7   2   3         11.28         14.94         1.66 o                         
  -6   2   3          3.79          2.82         1.06 o                         
  -5   2   3        241.98        246.14         3.88 o                         
  -4   2   3         94.62         91.80         1.73 o                         
  -3   2   3        103.08        100.95         1.63 o                         
  -2   2   3        262.00        268.48         2.85 o                         
  -1   2   3        188.50        201.12         2.86 o                         
   0   2   3        244.84        226.04         3.00 o                         
   1   2   3       1233.96       1269.45        75.95 o                         
   2   2   3          3.24        183.50      1076.23 o                         
   3   2   3         63.10         79.01         1.02 o                         
   4   2   3        848.76        820.94         6.44 o                         
   5   2   3        172.62        176.01         1.96 o                         
   6   2   3          1.79          1.42         0.48 o                         
   7   2   3         12.63         12.61         0.78 o                         
   8   2   3         65.98         67.42         1.57 o                         
   9   2   3          5.62          4.20         0.68 o                         
  -7   3   3         24.69         27.84         2.04 o                         
  -6   3   3          7.74          7.48         1.12 o                         
  -5   3   3         25.34         25.03         1.09 o                         
  -4   3   3         66.98         67.74         1.89 o                         
  -3   3   3         82.99         81.24         1.63 o                         
  -2   3   3          0.66          1.32         0.45 o                         
  -1   3   3        384.74        403.88         4.33 o                         
   0   3   3        194.51        211.44         2.24 o                         
   1   3   3       2267.63        136.46       735.10 o                         
   2   3   3       1212.43       1244.23        70.54 o                         
   3   3   3        785.94        770.15        24.03 o                         
   4   3   3          8.51          4.55         0.39 o                         
   5   3   3         20.93         16.88         0.58 o                         
   6   3   3        160.51        153.60         2.01 o                         
   7   3   3         30.58         31.16         1.04 o                         
   8   3   3          9.98          9.32         0.82 o                         
   9   3   3          6.28          5.36         0.59 o                         
  -6   4   3         12.65         14.08         1.39 o                         
  -5   4   3         41.02         41.43         1.82 o                         
  -4   4   3          0.57          0.36         0.69 o                         
  -3   4   3          8.64          7.23         0.52 o                         
  -2   4   3         42.21         51.74         1.45 o                         
  -1   4   3        169.25        171.91         2.20 o                         
   0   4   3         24.86         39.70         0.90 o                         
   1   4   3        250.34        235.81         2.37 o                         
   2   4   3         90.80         90.56         3.66 o                         
   3   4   3         40.79         50.52         9.94 o                         
   4   4   3        345.56        321.34        23.10 o                         
   5   4   3        168.34        151.06         7.07 o                         
   6   4   3         30.89         25.36         0.99 o                         
   7   4   3         17.70         19.50         0.69 o                         
   8   4   3         23.84         24.84         0.94 o                         
   9   4   3          0.02          0.42         0.44 o                         
  -6   5   3         18.01         20.73         1.82 o                         
  -5   5   3         12.48         13.81         1.05 o                         
  -4   5   3         38.31         36.37         1.48 o                         
  -3   5   3        160.18        156.48         1.96 o                         
  -2   5   3         46.07         48.20         1.14 o                         
  -1   5   3        619.70        624.60         5.84 o                         
   0   5   3        648.56        692.78         6.64 o                         
   1   5   3         12.32          6.69         4.21 o                         
   2   5   3        666.53        635.61        23.33 o                         
   3   5   3         70.95         66.54         4.65 o                         
   4   5   3          0.07          0.23         3.42 o                         
   5   5   3          3.20          6.36         0.37 o                         
   6   5   3         81.19         92.50         1.82 o                         
   7   5   3        174.65        175.22         2.47 o                         
   8   5   3          7.30          8.01         0.74 o                         
   9   5   3         19.26         19.90         1.30 o                         
  -5   6   3         13.97         15.02         1.52 o                         
  -4   6   3         53.35         56.03         1.67 o                         
  -3   6   3         44.90         45.32         1.30 o                         
  -2   6   3         72.46         73.00         1.99 o                         
  -1   6   3         48.65         48.12         1.04 o                         
   0   6   3         24.19         27.72         0.86 o                         
   1   6   3        346.93        331.35         5.21 o                         
   2   6   3        339.69        325.09        13.74 o                         
   3   6   3         49.16       -491.66      1313.97 o                         
   4   6   3        269.85        259.84        13.65 o                         
   5   6   3         66.96         64.44         1.40 o                         
   6   6   3         37.11         36.92         1.37 o                         
   7   6   3          0.29         -0.23         0.74 o                         
   8   6   3         17.82         18.64         1.20 o                         
   9   6   3         11.14         10.92         1.36 o                         
  -5   7   3         12.51         13.17         1.36 o                         
  -4   7   3         43.41         47.51         1.89 o                         
  -3   7   3         18.90         21.48         1.24 o                         
  -2   7   3         14.74         14.90         0.95 o                         
  -1   7   3         65.85         65.23         1.41 o                         
   0   7   3         36.09         34.82         1.03 o                         
   1   7   3          0.04          0.57         0.53 o                         
   2   7   3         64.74         72.33         1.36 o                         
   3   7   3        137.62        143.27         1.62 o                         
   4   7   3         43.82         42.57         0.81 o                         
   5   7   3         47.50         46.10         1.48 o                         
   6   7   3        109.66        107.63         2.17 o                         
   7   7   3         29.20         29.57         1.31 o                         
   8   7   3         21.78         23.55         1.64 o                         
   9   7   3          7.62          6.80         1.00 o                         
  -4   8   3          2.51          1.99         1.10 o                         
  -3   8   3          0.51          0.61         0.83 o                         
  -2   8   3          4.36          2.97         0.92 o                         
  -1   8   3        292.57        286.58         3.29 o                         
   0   8   3        223.01        228.77         2.74 o                         
   1   8   3       1037.39       1054.70        11.41 o                         
   2   8   3        898.65        892.82         8.95 o                         
   3   8   3        127.56        128.44         2.32 o                         
   4   8   3        158.77        154.21         1.82 o                         
   5   8   3        119.88        118.05         2.55 o                         
   6   8   3          5.97          5.96         0.88 o                         
   7   8   3         21.82         17.83         1.17 o                         
   8   8   3         66.64         71.19         3.32 o                         
   9   8   3          0.81         -0.83         0.83 o                         
  -3   9   3         57.54         57.92         2.58 o                         
  -2   9   3          4.27          4.25         0.96 o                         
  -1   9   3        223.04        227.44         2.90 o                         
   0   9   3          5.10          7.27         0.86 o                         
   1   9   3        330.71        333.64         3.61 o                         
   2   9   3         62.30         62.40         1.90 o                         
   3   9   3         10.82         11.28         1.03 o                         
   4   9   3        139.34        130.68         2.51 o                         
   5   9   3          0.85          0.61         0.34 o                         
   6   9   3          5.73          5.54         0.98 o                         
   7   9   3         38.92         43.62         2.38 o                         
   8   9   3          5.66          2.83         0.99 o                         
  -2  10   3          7.76          8.36         1.12 o                         
  -1  10   3         67.58         68.82         2.09 o                         
   0  10   3          6.95          7.39         1.00 o                         
   1  10   3        157.88        146.66         2.31 o                         
   2  10   3         95.26         92.67         2.10 o                         
   3  10   3         18.49         19.33         1.25 o                         
   4  10   3         17.79         18.54         0.92 o                         
   5  10   3        286.23        282.28         3.05 o                         
   6  10   3          1.72          0.55         0.91 o                         
   7  10   3        140.15        144.50         2.78 o                         
   8  10   3          8.42          8.92         1.33 o                         
  -1  11   3         11.05         12.93         1.23 o                         
   0  11   3          7.40          8.09         0.95 o                         
   1  11   3          2.24          2.19         0.66 o                         
   2  11   3          1.96          1.12         0.64 o                         
   3  11   3        102.10        100.49         2.19 o                         
   4  11   3          2.85          2.81         0.56 o                         
   5  11   3         24.63         22.86         0.96 o                         
   6  11   3         16.15         17.66         1.57 o                         
   7  11   3         19.98         20.17         1.75 o                         
   1  12   3         49.50         48.19         2.23 o                         
   2  12   3          2.66          4.01         0.89 o                         
   3  12   3         16.85         17.27         1.19 o                         
   4  12   3         17.88         22.44         1.18 o                         
   5  12   3          8.69          7.18         0.84 o                         
   6  12   3          0.87          2.63         2.04 o                         
  -3 -11   4          0.80          7.69         4.84 o                         
  -2 -11   4          2.64          5.58         2.07 o                         
  -1 -11   4          6.75         10.81         4.29 o                         
  -5 -10   4          0.06          2.15         0.60 o                         
  -4 -10   4          7.38          7.15         0.91 o                         
  -3 -10   4         27.62         33.71         1.54 o                         
  -2 -10   4          0.00          0.69         0.82 o                         
  -1 -10   4          2.42          2.99         0.72 o                         
   0 -10   4          6.48          5.92         0.87 o                         
   1 -10   4         12.79         14.40         1.81 o                         
  -6  -9   4         12.15         11.11         1.51 o                         
  -5  -9   4          6.85          6.32         1.00 o                         
  -4  -9   4          0.21          0.12         0.54 o                         
  -3  -9   4          7.57         11.83         1.01 o                         
  -2  -9   4         87.95         84.43         2.09 o                         
  -1  -9   4         56.13         60.12         1.70 o                         
   0  -9   4         56.88         54.91         1.86 o                         
   1  -9   4         86.55         91.18         1.84 o                         
   2  -9   4          3.58          4.49         0.77 o                         
   3  -9   4          7.45          7.20         1.02 o                         
  -6  -8   4          9.27          9.38         0.71 o                         
  -5  -8   4          9.75         13.91         0.86 o                         
  -4  -8   4         75.29         71.92         1.84 o                         
  -3  -8   4         10.45         11.85         0.89 o                         
  -2  -8   4          0.77          0.66         0.80 o                         
  -1  -8   4          0.17         -0.75         0.75 o                         
   0  -8   4         24.63         20.89         1.12 o                         
   1  -8   4         52.92         56.94         1.55 o                         
   2  -8   4         10.00          8.96         0.86 o                         
   3  -8   4         39.70         44.35         1.69 o                         
   4  -8   4          0.24          1.25         0.84 o                         
  -7  -7   4         14.21         18.14         1.21 o                         
  -6  -7   4         20.23         21.30         0.88 o                         
  -5  -7   4         28.56         31.29         1.08 o                         
  -4  -7   4         44.05         50.12         1.26 o                         
  -3  -7   4          0.67          1.41         0.76 o                         
  -2  -7   4        268.61        257.58         3.09 o                         
  -1  -7   4          2.80          2.72         0.76 o                         
   0  -7   4         49.06         49.56         1.37 o                         
   1  -7   4         15.10         17.69         1.05 o                         
   2  -7   4          3.52          3.00         0.74 o                         
   3  -7   4          8.75          6.34         0.91 o                         
   4  -7   4         15.96         16.85         1.08 o                         
   5  -7   4         28.77         28.54         1.69 o                         
  -7  -6   4         56.87         57.26         2.73 o                         
  -6  -6   4          0.97          0.61         0.53 o                         
  -5  -6   4         92.09         87.46         1.48 o                         
  -4  -6   4        159.20        158.03         2.29 o                         
  -3  -6   4        111.35        107.38         1.68 o                         
  -2  -6   4          7.92          6.62         0.78 o                         
  -1  -6   4          3.92          2.58         0.66 o                         
   0  -6   4        210.47        194.68         2.60 o                         
   1  -6   4         40.87         46.12         1.60 o                         
   2  -6   4         50.83         49.69         1.34 o                         
   3  -6   4          2.20          1.96         0.72 o                         
   4  -6   4          5.04          5.31         0.84 o                         
   5  -6   4          7.72          6.65         1.15 o                         
  -8  -5   4          0.67          8.99         4.03 o                         
  -7  -5   4         36.14         38.95         1.38 o                         
  -6  -5   4         10.95         10.60         0.72 o                         
  -5  -5   4          1.13          1.94         0.55 o                         
  -4  -5   4        428.04        419.43         4.34 o                         
  -3  -5   4        288.42        287.47         3.14 o                         
  -2  -5   4        813.16        795.84         7.38 o                         
  -1  -5   4        426.04        450.65         4.30 o                         
   0  -5   4        350.18        368.70         3.70 o                         
   1  -5   4        439.81        441.57         4.32 o                         
   2  -5   4          6.75          8.47         0.73 o                         
   3  -5   4        137.43        136.89         2.52 o                         
   4  -5   4         87.10         90.30         1.90 o                         
   5  -5   4          1.76          2.31         0.74 o                         
   6  -5   4          3.08          1.53         0.70 o                         
  -8  -4   4         24.84         27.50         4.29 o                         
  -7  -4   4         86.84         88.00         2.50 o                         
  -6  -4   4          0.67          0.13         0.60 o                         
  -5  -4   4         44.70         44.15         1.12 o                         
  -4  -4   4        424.10        424.08         4.03 o                         
  -3  -4   4         30.65         22.60         0.78 o                         
  -2  -4   4        143.21        145.98         4.81 o                         
  -1  -4   4        195.13        159.44         1.97 o                         
   0  -4   4          0.05          1.21         0.59 o                         
   1  -4   4          1.67          0.68         0.60 o                         
   2  -4   4        160.10        166.68         2.21 o                         
   3  -4   4          6.27          6.53         0.77 o                         
   4  -4   4        310.35        309.44         3.38 o                         
   5  -4   4         11.17         13.11         0.84 o                         
   6  -4   4         64.01         69.88         1.78 o                         
   7  -4   4          8.87          9.30         1.28 o                         
  -8  -3   4          0.04         -0.17         0.91 o                         
  -7  -3   4          7.28          4.54         0.79 o                         
  -6  -3   4          0.24          0.51         0.66 o                         
  -5  -3   4         11.66          8.45         0.66 o                         
  -4  -3   4         60.56         59.59         1.17 o                         
  -3  -3   4          0.26          0.14         0.72 o                         
  -2  -3   4        185.07        188.41        11.99 o                         
  -1  -3   4         55.76       -326.25       826.17 o                         
   0  -3   4        113.63        111.87         1.61 o                         
   1  -3   4         19.89         19.20         0.93 o                         
   2  -3   4        521.22        525.00         5.38 o                         
   3  -3   4          9.47          9.05         0.86 o                         
   4  -3   4        356.16        349.19         3.82 o                         
   5  -3   4         60.99         59.87         1.47 o                         
   6  -3   4         17.46         14.18         0.96 o                         
   7  -3   4         25.61         26.57         1.99 o                         
  -8  -2   4          0.00          1.22         0.74 o                         
  -7  -2   4         42.88         37.92         1.66 o                         
  -6  -2   4         20.18         21.98         0.83 o                         
  -5  -2   4          0.05         -0.14         0.47 o                         
  -4  -2   4         44.75         45.66         1.13 o                         
  -3  -2   4        316.66        306.89         6.95 o                         
  -2  -2   4          0.32          1.01         0.45 o                         
  -1  -2   4         34.44         29.37         0.96 o                         
   0  -2   4        665.99        671.33         6.41 o                         
   1  -2   4          0.00          1.18         0.55 o                         
   2  -2   4        455.35        442.24         4.28 o                         
   3  -2   4          0.09         -0.47         0.57 o                         
   4  -2   4          5.18          5.00         0.65 o                         
   5  -2   4          1.38          1.27         0.67 o                         
   6  -2   4         28.64         27.13         1.22 o                         
   7  -2   4         49.99         50.92         1.69 o                         
   8  -2   4          0.13         -0.14         0.58 o                         
  -8  -1   4          0.67         -2.40         6.27 o                         
  -7  -1   4          3.88          5.18         0.97 o                         
  -6  -1   4          9.67         10.08         0.93 o                         
  -5  -1   4        192.33        190.99         2.63 o                         
  -4  -1   4          1.52          2.45         0.55 o                         
  -3  -1   4        165.15        192.07        19.23 o                         
  -2  -1   4        434.72        422.10        18.90 o                         
  -1  -1   4        966.51        976.66         9.60 o                         
   0  -1   4       1125.06       1154.43        11.22 o                         
   1  -1   4        532.94        551.98         5.70 o                         
   2  -1   4        454.89        460.63         5.14 o                         
   3  -1   4          5.28          4.35         0.59 o                         
   4  -1   4        129.83        136.62         1.82 o                         
   5  -1   4          0.90          0.75         0.57 o                         
   6  -1   4          7.37          8.38         0.78 o                         
   7  -1   4          3.58          0.14         0.71 o                         
   8  -1   4          1.79          1.74         0.72 o                         
  -7   0   4         50.22         55.45         2.27 o                         
  -6   0   4          9.34          9.53         0.94 o                         
  -5   0   4          1.80          1.26         0.60 o                         
  -4   0   4         75.30         81.63         1.50 o                         
  -3   0   4        338.51        321.03         3.61 o                         
  -2   0   4          5.98          7.55         0.61 o                         
  -1   0   4          0.04          1.19         1.27 o                         
   0   0   4         10.96         12.71         0.66 o                         
   1   0   4         42.25         54.00         1.07 o                         
   2   0   4          0.60          1.98         0.48 o                         
   3   0   4          2.96          4.31         0.49 o                         
   4   0   4        397.91        398.09         3.85 o                         
   5   0   4          1.27          1.36         0.55 o                         
   6   0   4        922.98        891.85        13.40 o                         
   7   0   4        102.83        103.88         2.07 o                         
   8   0   4         75.97         68.61         1.88 o                         
  -7   1   4         25.34         26.56         1.47 o                         
  -6   1   4          3.12          2.87         0.75 o                         
  -5   1   4        268.68        265.37         3.06 o                         
  -4   1   4          1.13          0.98         0.43 o                         
  -3   1   4        168.79        193.19         2.25 o                         
  -2   1   4        209.64        189.27         4.11 o                         
  -1   1   4        696.73        703.96         7.14 o                         
   0   1   4        409.13        415.31         4.42 o                         
   1   1   4        952.40        942.80         8.58 o                         
   2   1   4        287.44        318.39         3.23 o                         
   3   1   4        150.57        167.51         2.03 o                         
   4   1   4        214.97        206.76         2.44 o                         
   5   1   4         22.25         22.18         0.74 o                         
   6   1   4         19.65         20.56         0.96 o                         
   7   1   4          3.20          2.50         0.61 o                         
   8   1   4          1.66          1.06         0.38 o                         
   9   1   4          0.12          0.28         0.62 o                         
  -7   2   4         39.02         45.00         4.29 o                         
  -6   2   4          3.84          3.42         1.04 o                         
  -5   2   4          1.71          2.38         0.92 o                         
  -4   2   4          2.09          1.22         0.59 o                         
  -3   2   4        661.52        658.59         6.84 o                         
  -2   2   4          0.35          0.82         0.52 o                         
  -1   2   4        369.10        357.84         3.70 o                         
   0   2   4         83.72         91.13         6.78 o                         
   1   2   4         25.91         32.92         5.80 o                         
   2   2   4        399.93        391.12        22.37 o                         
   3   2   4        282.79        285.13         3.64 o                         
   4   2   4        102.03        100.55         1.50 o                         
   5   2   4         15.41         16.83         0.83 o                         
   6   2   4        140.42        135.94         1.60 o                         
   7   2   4          5.28          6.86         0.60 o                         
   8   2   4          0.65          0.51         0.54 o                         
   9   2   4          0.73          0.91         0.68 o                         
  -6   3   4         10.33         10.89         1.21 o                         
  -5   3   4         49.14         46.83         1.43 o                         
  -4   3   4         25.00         24.24         0.87 o                         
  -3   3   4         35.55         33.40         1.05 o                         
  -2   3   4        573.91        570.69         6.06 o                         
  -1   3   4        199.00        214.76         3.51 o                         
   0   3   4       1487.36       1534.85        13.03 o                         
   1   3   4       1093.74       1181.19        47.63 o                         
   2   3   4         36.31         28.47         4.26 o                         
   3   3   4        474.29        501.57        22.85 o                         
   4   3   4        560.03        581.94         4.98 o                         
   5   3   4        432.28        433.35         3.89 o                         
   6   3   4          4.13          6.00         0.44 o                         
   7   3   4         68.08         67.21         1.77 o                         
   8   3   4         76.88         78.28         2.29 o                         
   9   3   4          0.28          0.28         0.50 o                         
  -6   4   4          3.81          3.37         1.31 o                         
  -5   4   4         37.96         36.55         1.49 o                         
  -4   4   4        112.86        112.13         2.19 o                         
  -3   4   4          3.97          5.20         0.72 o                         
  -2   4   4         80.67         90.80         1.55 o                         
  -1   4   4         49.25         67.69         1.15 o                         
   0   4   4        720.52        836.59         7.07 o                         
   1   4   4        908.07        928.22        27.52 o                         
   2   4   4        222.32        268.30        38.06 o                         
   3   4   4        189.81        175.20         5.43 o                         
   4   4   4         80.99       -422.65      1051.07 o                         
   5   4   4          0.56          0.72         0.41 o                         
   6   4   4        235.58        224.34         2.24 o                         
   7   4   4          1.63          0.85         0.48 o                         
   8   4   4         43.07         40.75         1.11 o                         
   9   4   4          1.16          1.24         0.52 o                         
  -6   5   4          6.97          5.34         1.60 o                         
  -5   5   4         28.29         29.38         1.38 o                         
  -4   5   4         56.84         56.75         1.84 o                         
  -3   5   4         11.14         12.08         0.71 o                         
  -2   5   4        377.83        381.42         3.96 o                         
  -1   5   4        417.85        441.20         4.38 o                         
   0   5   4        115.21        126.04         1.67 o                         
   1   5   4       1999.08       2146.44        49.40 o                         
   2   5   4        356.04        395.14        11.04 o                         
   3   5   4        115.00        131.32        15.02 o                         
   4   5   4        766.53        797.06        15.84 o                         
   5   5   4          9.42          8.69         0.44 o                         
   6   5   4         13.89         13.45         0.50 o                         
   7   5   4          0.04          0.14         0.37 o                         
   8   5   4         81.99         81.52         1.27 o                         
   9   5   4         30.47         28.15         1.40 o                         
  -5   6   4          3.13          2.20         0.76 o                         
  -4   6   4         35.40         37.14         1.65 o                         
  -3   6   4         15.59         15.56         0.86 o                         
  -2   6   4          5.83          7.59         0.66 o                         
  -1   6   4         79.53         67.70         1.32 o                         
   0   6   4          2.73          0.71         0.53 o                         
   1   6   4         18.07         17.76         7.10 o                         
   2   6   4        138.30        121.00         7.66 o                         
   3   6   4        107.35        104.52         6.08 o                         
   4   6   4         44.83         44.49         0.84 o                         
   5   6   4         25.34         24.18         0.93 o                         
   6   6   4        143.78        137.85         2.25 o                         
   7   6   4         15.11         15.38         1.06 o                         
   8   6   4         33.27         30.08         1.38 o                         
   9   6   4          0.45         -0.38         0.63 o                         
  -4   7   4          6.80          8.36         1.42 o                         
  -3   7   4          0.16         -0.07         0.44 o                         
  -2   7   4        125.94        127.36         1.88 o                         
  -1   7   4        117.72        120.60         1.77 o                         
   0   7   4         98.35         96.33         1.60 o                         
   1   7   4        146.59        142.42         1.75 o                         
   2   7   4         10.36         12.17         0.70 o                         
   3   7   4          0.04          0.29         0.42 o                         
   4   7   4          4.36          3.47         0.45 o                         
   5   7   4         83.37         80.82         1.24 o                         
   6   7   4          1.32          0.84         0.77 o                         
   7   7   4         70.36         75.11         1.81 o                         
   8   7   4         25.65         26.50         1.36 o                         
   9   7   4          1.17          2.60         0.84 o                         
  -4   8   4         27.94         28.27         2.26 o                         
  -3   8   4          4.03          3.94         0.96 o                         
  -2   8   4         41.69         38.72         1.34 o                         
  -1   8   4         24.36         22.93         1.13 o                         
   0   8   4          0.35         -0.36         0.60 o                         
   1   8   4         67.44         70.04         1.49 o                         
   2   8   4          5.38          5.69         0.70 o                         
   3   8   4        501.93        519.02         5.08 o                         
   4   8   4        415.29        422.77         3.93 o                         
   5   8   4         75.48         74.49         1.25 o                         
   6   8   4        216.27        211.14         3.57 o                         
   7   8   4         66.14         66.20         2.00 o                         
   8   8   4          9.61          8.53         1.16 o                         
   9   8   4         21.96         20.35         1.29 o                         
  -3   9   4          4.32          5.11         1.07 o                         
  -2   9   4        138.93        138.22         2.46 o                         
  -1   9   4         23.05         25.14         1.12 o                         
   0   9   4         61.89         57.54         1.51 o                         
   1   9   4         64.92         62.39         1.59 o                         
   2   9   4         12.22         14.13         0.98 o                         
   3   9   4        153.82        157.95         2.24 o                         
   4   9   4        112.89        106.79         1.91 o                         
   5   9   4          6.01          7.16         1.04 o                         
   6   9   4        165.86        166.52         3.25 o                         
   7   9   4          4.11          4.19         0.92 o                         
   8   9   4         10.36          9.40         1.49 o                         
  -2  10   4          3.50          3.58         0.98 o                         
  -1  10   4          2.04          2.16         0.89 o                         
   0  10   4         36.63         38.65         1.42 o                         
   1  10   4         14.04         14.70         1.08 o                         
   2  10   4         20.32         17.47         1.16 o                         
   3  10   4        125.42        128.38         2.39 o                         
   4  10   4         42.72         43.94         1.98 o                         
   5  10   4          1.43          0.75         0.55 o                         
   6  10   4         36.86         42.47         2.84 o                         
   7  10   4         80.03         77.98         3.29 o                         
   8  10   4          0.87          1.44         1.05 o                         
  -1  11   4          4.29          6.33         1.02 o                         
   0  11   4          0.09         -0.41         0.63 o                         
   1  11   4         11.25         11.05         1.34 o                         
   2  11   4         56.78         58.75         1.80 o                         
   3  11   4          0.03         -0.02         0.57 o                         
   4  11   4         57.83         52.32         1.71 o                         
   5  11   4         82.69         84.20         2.03 o                         
   6  11   4          4.82          3.85         1.20 o                         
   7  11   4         53.48         53.93         2.39 o                         
   1  12   4          1.53          1.34         0.75 o                         
   2  12   4         31.84         30.13         1.61 o                         
   3  12   4         24.92         28.68         1.72 o                         
   4  12   4          6.70          6.32         0.87 o                         
   5  12   4         20.34         23.05         1.10 o                         
   6  12   4          3.14          3.24         2.70 o                         
  -4 -10   5          4.71          6.02         1.88 o                         
  -3 -10   5         15.34         19.56         2.24 o                         
  -2 -10   5         18.60         17.72         1.30 o                         
  -1 -10   5          1.97          1.22         0.81 o                         
   0 -10   5          0.74          1.47         0.79 o                         
   1 -10   5          2.13          2.55         2.16 o                         
  -5  -9   5          4.63          4.87         0.59 o                         
  -4  -9   5          7.73          6.04         0.85 o                         
  -3  -9   5          0.43          0.91         0.65 o                         
  -2  -9   5          0.34          0.20         0.63 o                         
  -1  -9   5          1.21          0.24         0.68 o                         
   0  -9   5         52.71         54.80         1.70 o                         
   1  -9   5          4.91          6.21         0.89 o                         
   2  -9   5         42.47         42.43         2.43 o                         
  -6  -8   5          1.50          1.50         0.62 o                         
  -5  -8   5         26.84         29.48         1.22 o                         
  -4  -8   5         30.13         31.64         1.37 o                         
  -3  -8   5          3.39          3.05         0.84 o                         
  -2  -8   5        130.00        123.33         2.54 o                         
  -1  -8   5          1.32          1.07         0.74 o                         
   0  -8   5          9.56         12.37         1.05 o                         
   1  -8   5          3.99          4.54         1.00 o                         
   2  -8   5         23.63         24.34         1.46 o                         
   3  -8   5          1.92          2.17         0.71 o                         
  -6  -7   5          5.70          7.20         0.74 o                         
  -5  -7   5          2.51          1.97         0.53 o                         
  -4  -7   5         43.83         45.32         1.74 o                         
  -3  -7   5          4.70          2.43         0.69 o                         
  -2  -7   5          1.99          2.59         0.91 o                         
  -1  -7   5          0.01         -0.62         0.78 o                         
   0  -7   5         84.05         78.49         1.77 o                         
   1  -7   5          0.43          0.38         0.75 o                         
   2  -7   5          6.95          6.14         0.91 o                         
   3  -7   5          2.89          3.26         0.85 o                         
   4  -7   5         11.95         12.01         0.95 o                         
  -7  -6   5          3.50          4.11         0.69 o                         
  -6  -6   5         16.03         15.52         1.04 o                         
  -5  -6   5         34.62         36.05         1.73 o                         
  -4  -6   5          2.97          2.66         0.70 o                         
  -3  -6   5         52.27         47.08         1.27 o                         
  -2  -6   5        266.01        258.43         3.95 o                         
  -1  -6   5         58.53         55.06         1.91 o                         
   0  -6   5         25.42         28.58         1.25 o                         
   1  -6   5          7.40          7.63         0.87 o                         
   2  -6   5         74.69         75.34         1.60 o                         
   3  -6   5          1.76          1.99         0.89 o                         
   4  -6   5         37.06         40.31         1.39 o                         
   5  -6   5          0.22          0.34         0.69 o                         
  -7  -5   5          0.73          1.11         0.51 o                         
  -6  -5   5         27.41         29.29         1.34 o                         
  -5  -5   5         80.03         81.70         1.62 o                         
  -4  -5   5         81.58         81.63         1.47 o                         
  -3  -5   5         10.25          9.32         1.10 o                         
  -2  -5   5         64.37         69.64         1.76 o                         
  -1  -5   5        107.13        108.55         1.74 o                         
   0  -5   5        306.17        305.92         3.45 o                         
   1  -5   5        134.26        139.37         2.28 o                         
   2  -5   5        112.96        110.62         2.14 o                         
   3  -5   5        135.33        136.39         2.28 o                         
   4  -5   5          5.52          6.41         0.85 o                         
   5  -5   5         75.88         76.05         1.67 o                         
   6  -5   5         28.24         28.55         1.52 o                         
  -7  -4   5          7.78          9.44         0.79 o                         
  -6  -4   5        108.88        104.09         1.93 o                         
  -5  -4   5         87.69         92.54         1.69 o                         
  -4  -4   5         33.59         27.97         1.01 o                         
  -3  -4   5         83.74         77.66         1.37 o                         
  -2  -4   5        391.34        404.15         4.43 o                         
  -1  -4   5          2.03          2.30         0.61 o                         
   0  -4   5         58.32         57.45         1.30 o                         
   1  -4   5        124.95        116.24         1.95 o                         
   2  -4   5        116.56        108.02         1.94 o                         
   3  -4   5         37.33         33.51         1.22 o                         
   4  -4   5         28.08         27.37         1.14 o                         
   5  -4   5         16.50         14.92         1.04 o                         
   6  -4   5         20.94         21.72         1.10 o                         
   7  -4   5          1.48          2.00         0.85 o                         
  -7  -3   5         24.12         25.71         1.40 o                         
  -6  -3   5          4.51          3.70         0.57 o                         
  -5  -3   5          0.59          0.69         0.55 o                         
  -4  -3   5         80.05         72.52         1.38 o                         
  -3  -3   5         16.00         16.90         0.77 o                         
  -2  -3   5          7.20        224.51       919.23 o                         
  -1  -3   5          3.97          4.48         7.20 o                         
   0  -3   5        168.23        176.72         2.35 o                         
   1  -3   5         14.14         20.79         1.33 o                         
   2  -3   5        113.54        111.18         1.86 o                         
   3  -3   5         15.35         14.91         0.93 o                         
   4  -3   5        134.28        131.48         2.16 o                         
   5  -3   5          0.42          1.68         0.80 o                         
   6  -3   5        137.86        140.17         2.25 o                         
   7  -3   5         13.22         12.40         0.97 o                         
  -7  -2   5          9.96         10.89         1.16 o                         
  -6  -2   5         19.73         18.04         0.97 o                         
  -5  -2   5         47.92         44.05         1.36 o                         
  -4  -2   5         42.60         40.55         1.17 o                         
  -3  -2   5          0.35          1.13         0.55 o                         
  -2  -2   5        162.43        147.82         1.95 o                         
  -1  -2   5        393.42        375.26        18.91 o                         
   0  -2   5         25.27         33.80         1.07 o                         
   1  -2   5        224.65        197.61         2.45 o                         
   2  -2   5        698.06        694.16         6.79 o                         
   3  -2   5         88.56         78.63         1.54 o                         
   4  -2   5        420.56        400.51         4.14 o                         
   5  -2   5         16.79         15.97         0.91 o                         
   6  -2   5          9.80         10.55         0.87 o                         
   7  -2   5          4.84          3.63         1.01 o                         
   8  -2   5         10.27          8.81         0.72 o                         
  -7  -1   5          4.63          4.42         1.04 o                         
  -6  -1   5          0.01          0.50         1.01 o                         
  -5  -1   5          1.60          2.06         0.74 o                         
  -4  -1   5         98.41        106.00         1.65 o                         
  -3  -1   5        241.00        240.38         2.97 o                         
  -2  -1   5         53.56         52.51         3.14 o                         
  -1  -1   5       1309.19       1384.41        13.49 o                         
   0  -1   5        343.49        334.19         3.80 o                         
   1  -1   5         67.31         64.80         1.37 o                         
   2  -1   5        504.05        481.66         5.34 o                         
   3  -1   5         47.98         44.49         1.17 o                         
   4  -1   5        126.58        130.49         1.85 o                         
   5  -1   5         16.23         17.03         1.02 o                         
   6  -1   5         30.59         33.32         1.81 o                         
   7  -1   5          3.80          2.93         0.73 o                         
   8  -1   5          9.21          8.19         1.03 o                         
  -7   0   5         26.19         25.69         2.07 o                         
  -6   0   5         64.33         58.66         2.55 o                         
  -5   0   5        144.31        137.32         2.31 o                         
  -4   0   5         12.00         11.81         0.71 o                         
  -3   0   5        120.43        106.97         1.93 o                         
  -2   0   5        185.83        214.40         2.98 o                         
  -1   0   5        227.55        231.88         2.66 o                         
   0   0   5         59.60         76.56         3.45 o                         
   1   0   5          2.72          4.60         0.62 o                         
   2   0   5        254.77        283.08         3.12 o                         
   3   0   5         28.92         29.35         0.92 o                         
   4   0   5        205.29        195.39         2.41 o                         
   5   0   5         42.30         47.24         1.24 o                         
   6   0   5          7.37          9.59         0.82 o                         
   7   0   5        136.35        133.10         3.27 o                         
   8   0   5        171.89        163.63         3.47 o                         
  -7   1   5          1.84          2.48         0.92 o                         
  -6   1   5          1.89          2.54         0.61 o                         
  -5   1   5          0.34         -0.26         0.76 o                         
  -4   1   5         24.84         30.11         1.02 o                         
  -3   1   5        126.61        132.48         1.93 o                         
  -2   1   5         59.26         54.79         1.26 o                         
  -1   1   5        278.95        301.64         3.49 o                         
   0   1   5        175.14        169.78         2.76 o                         
   1   1   5        206.72        229.14         9.27 o                         
   2   1   5        468.03        477.76         4.70 o                         
   3   1   5        432.16        406.99         3.87 o                         
   4   1   5          1.21          0.46         0.62 o                         
   5   1   5          1.16          0.70         0.57 o                         
   6   1   5          2.55          1.69         0.77 o                         
   7   1   5          0.84          1.86         0.63 o                         
   8   1   5         26.74         25.01         1.19 o                         
   9   1   5          0.11         -0.04         0.75 o                         
  -7   2   5          0.54          6.31         3.67 o                         
  -6   2   5         45.70         44.42         3.07 o                         
  -5   2   5         98.96         98.27         1.70 o                         
  -4   2   5          8.41         10.62         0.79 o                         
  -3   2   5         57.92         60.95         1.46 o                         
  -2   2   5        186.87        198.59         2.53 o                         
  -1   2   5        704.05        699.64         6.82 o                         
   0   2   5        344.83        389.29        22.16 o                         
   1   2   5        533.71        505.51        29.57 o                         
   2   2   5         66.49         67.92         1.75 o                         
   3   2   5        154.01        128.22         1.56 o                         
   4   2   5        213.66        200.01         2.26 o                         
   5   2   5         85.12         88.63         1.64 o                         
   6   2   5         35.85         35.00         1.48 o                         
   7   2   5         78.57         73.49         1.89 o                         
   8   2   5         44.39         41.06         1.93 o                         
   9   2   5          7.19          8.84         1.14 o                         
  -6   3   5          3.29          3.29         1.24 o                         
  -5   3   5          0.03          0.14         0.70 o                         
  -4   3   5          1.55          1.92         0.83 o                         
  -3   3   5          1.24          0.87         0.55 o                         
  -2   3   5          0.54          1.66         0.61 o                         
  -1   3   5          5.22          9.39         0.71 o                         
   0   3   5        719.89        728.64        29.74 o                         
   1   3   5        236.71        281.95        11.60 o                         
   2   3   5       1226.32       1258.80        68.88 o                         
   3   3   5        798.50        807.68        28.27 o                         
   4   3   5         11.82         10.66         0.68 o                         
   5   3   5         10.99         10.91         0.64 o                         
   6   3   5         93.82         87.50         1.47 o                         
   7   3   5         47.45         47.68         1.26 o                         
   8   3   5          2.28          1.25         0.51 o                         
   9   3   5         24.33         25.08         1.39 o                         
  -6   4   5        109.03        113.45         3.28 o                         
  -5   4   5        119.43        121.72         2.39 o                         
  -4   4   5          0.31          1.27         0.86 o                         
  -3   4   5        138.86        132.11         1.95 o                         
  -2   4   5        243.49        237.10         2.66 o                         
  -1   4   5         19.83         13.71         0.68 o                         
   0   4   5        296.07        312.85         3.27 o                         
   1   4   5         60.43       -157.38      1057.53 o                         
   2   4   5        474.62        515.10        38.27 o                         
   3   4   5         17.94         26.10         2.26 o                         
   4   4   5         45.49         51.70         5.44 o                         
   5   4   5         51.76         57.56         1.13 o                         
   6   4   5         16.02         19.44         0.81 o                         
   7   4   5         19.42         21.89         0.82 o                         
   8   4   5         69.36         71.21         1.82 o                         
   9   4   5          5.34          6.94         0.83 o                         
  -5   5   5          2.85          3.80         0.89 o                         
  -4   5   5          0.11         -0.41         0.75 o                         
  -3   5   5         10.60         12.29         0.84 o                         
  -2   5   5         11.25         13.21         0.93 o                         
  -1   5   5         38.71         38.23         1.07 o                         
   0   5   5        436.98        451.32         4.94 o                         
   1   5   5        132.47        165.50         6.98 o                         
   2   5   5        270.23        285.45        11.64 o                         
   3   5   5       1033.68       1075.54        68.71 o                         
   4   5   5         35.60         37.49         1.95 o                         
   5   5   5        102.39        100.15         1.41 o                         
   6   5   5        223.62        225.57         2.43 o                         
   7   5   5          7.51          7.65         0.50 o                         
   8   5   5         14.52         13.52         0.95 o                         
   9   5   5         11.54         12.91         1.04 o                         
  -5   6   5          3.47          2.31         1.43 o                         
  -4   6   5         26.43         28.23         1.42 o                         
  -3   6   5          0.18          0.26         0.52 o                         
  -2   6   5        318.44        316.56         3.52 o                         
  -1   6   5         37.50         38.38         1.20 o                         
   0   6   5        219.78        229.43         2.58 o                         
   1   6   5        241.05        225.09         2.78 o                         
   2   6   5         17.79       -390.06      1219.93 o                         
   3   6   5         17.04        178.93       983.63 o                         
   4   6   5        264.86        256.87         2.49 o                         
   5   6   5         33.71         37.05         0.84 o                         
   6   6   5         28.14         26.63         1.31 o                         
   7   6   5         33.52         34.22         0.78 o                         
   8   6   5          9.42         10.63         0.70 o                         
   9   6   5          0.00         -0.67         0.67 o                         
  -4   7   5        135.34        146.24         4.63 o                         
  -3   7   5          1.47          1.32         0.47 o                         
  -2   7   5         38.68         36.42         1.10 o                         
  -1   7   5          1.34          0.36         0.65 o                         
   0   7   5         59.95         54.47         1.34 o                         
   1   7   5         68.99         66.78         1.29 o                         
   2   7   5         68.52         63.40         1.18 o                         
   3   7   5         34.51         28.84         0.88 o                         
   4   7   5          0.23         -0.21         0.42 o                         
   5   7   5          8.16          9.46         0.55 o                         
   6   7   5         23.25         21.45         0.87 o                         
   7   7   5         49.56         48.20         1.53 o                         
   8   7   5          8.14          6.77         0.89 o                         
   9   7   5         46.94         53.23         2.12 o                         
  -3   8   5          0.27          0.01         0.63 o                         
  -2   8   5         44.82         44.74         1.42 o                         
  -1   8   5          1.65          2.67         0.75 o                         
   0   8   5         16.77         17.46         0.98 o                         
   1   8   5        113.16        107.52         1.67 o                         
   2   8   5        166.57        183.14         3.20 o                         
   3   8   5         10.69         10.04         0.80 o                         
   4   8   5        379.04        376.21         3.54 o                         
   5   8   5        125.35        135.50         1.74 o                         
   6   8   5          3.04          4.84         0.76 o                         
   7   8   5         57.06         62.64         2.13 o                         
   8   8   5         71.23         74.07         2.32 o                         
   9   8   5          5.00          5.41         1.00 o                         
  -3   9   5         23.98         21.43         1.63 o                         
  -2   9   5         21.44         25.44         1.32 o                         
  -1   9   5         65.05         62.39         1.56 o                         
   0   9   5        297.80        289.36         3.31 o                         
   1   9   5         52.63         49.25         1.43 o                         
   2   9   5        226.49        219.33         3.50 o                         
   3   9   5         56.09         52.69         1.32 o                         
   4   9   5         11.00         10.62         0.82 o                         
   5   9   5          1.27          1.61         0.59 o                         
   6   9   5         17.89         16.38         0.73 o                         
   7   9   5          0.10         -0.87         0.87 o                         
   8   9   5         37.69         38.03         1.78 o                         
  -2  10   5         14.09         14.93         1.83 o                         
  -1  10   5          0.01         -0.33         0.71 o                         
   0  10   5         10.24          9.87         0.95 o                         
   1  10   5         16.10         16.24         1.46 o                         
   2  10   5        108.08        108.84         2.26 o                         
   3  10   5          3.47          2.03         0.74 o                         
   4  10   5        146.87        135.75         3.05 o                         
   5  10   5         68.97         69.76         1.90 o                         
   6  10   5          3.34          4.15         0.57 o                         
   7  10   5         41.06         44.56         2.39 o                         
   8  10   5         34.45         28.18         1.68 o                         
   0  11   5         21.87         26.00         1.39 o                         
   1  11   5          1.31          0.49         0.84 o                         
   2  11   5          6.99          9.14         1.19 o                         
   3  11   5          0.23          1.22         0.54 o                         
   4  11   5         50.36         53.05         1.77 o                         
   5  11   5          3.66          2.94         0.63 o                         
   6  11   5         63.95         61.89         2.02 o                         
   7  11   5         13.67         17.26         1.64 o                         
   1  12   5         11.35          9.19         1.64 o                         
   2  12   5          6.79          4.70         0.94 o                         
   3  12   5         20.21         20.02         1.47 o                         
   4  12   5         50.31         51.18         2.17 o                         
   5  12   5          2.61          3.71         0.60 o                         
   6  12   5         10.71         12.44         2.27 o                         
  -4  -9   6          4.47          6.06         0.88 o                         
  -3  -9   6         29.18         33.46         2.50 o                         
  -2  -9   6          9.53          8.58         1.17 o                         
  -1  -9   6          4.57          4.46         0.79 o                         
   0  -9   6          0.33          0.82         0.92 o                         
   1  -9   6          5.31          3.36         1.12 o                         
  -5  -8   6          6.91          7.76         0.86 o                         
  -4  -8   6          0.01          1.00         0.63 o                         
  -3  -8   6         33.61         35.23         1.49 o                         
  -2  -8   6         20.90         18.79         1.23 o                         
  -1  -8   6         28.92         29.20         1.42 o                         
   0  -8   6         32.15         29.19         1.37 o                         
   1  -8   6          0.05          0.31         0.89 o                         
   2  -8   6          0.35          1.33         0.87 o                         
   3  -8   6         15.49         16.45         1.14 o                         
  -6  -7   6         28.52         29.68         1.57 o                         
  -5  -7   6         66.91         73.04         1.71 o                         
  -4  -7   6          2.51          2.55         0.72 o                         
  -3  -7   6         54.04         54.93         1.76 o                         
  -2  -7   6         53.61         53.20         1.97 o                         
  -1  -7   6          4.86          4.79         0.92 o                         
   0  -7   6          9.11          9.53         1.12 o                         
   1  -7   6         34.68         35.88         2.05 o                         
   2  -7   6          4.49          3.39         0.90 o                         
   3  -7   6         27.19         27.73         1.27 o                         
   4  -7   6          0.02          0.17         0.81 o                         
  -6  -6   6          0.00          0.00         0.65 o                         
  -5  -6   6         16.00         16.77         0.93 o                         
  -4  -6   6         10.60          9.39         0.86 o                         
  -3  -6   6          2.59          2.45         0.68 o                         
  -2  -6   6         52.02         49.73         1.53 o                         
  -1  -6   6          1.82          1.85         0.77 o                         
   0  -6   6         29.89         30.38         1.26 o                         
   1  -6   6          6.61          7.00         1.00 o                         
   2  -6   6          6.76          6.43         1.16 o                         
   3  -6   6         18.02         17.80         1.13 o                         
   4  -6   6         20.43         22.53         1.69 o                         
   5  -6   6          6.47          7.49         0.93 o                         
  -7  -5   6          1.06         -0.29         2.28 o                         
  -6  -5   6          2.19          1.46         0.58 o                         
  -5  -5   6          0.47          1.71         0.55 o                         
  -4  -5   6         96.46         90.69         1.81 o                         
  -3  -5   6        168.33        160.60         2.29 o                         
  -2  -5   6        345.38        337.06         4.08 o                         
  -1  -5   6        302.58        280.39         3.04 o                         
   0  -5   6         24.85         23.37         1.22 o                         
   1  -5   6         60.34         61.12         1.84 o                         
   2  -5   6         22.46         24.25         1.28 o                         
   3  -5   6          9.10          8.71         0.99 o                         
   4  -5   6         20.71         19.50         1.28 o                         
   5  -5   6          6.84          8.67         0.92 o                         
   6  -5   6          0.90          1.95         0.84 o                         
  -7  -4   6          2.35          2.58         0.60 o                         
  -6  -4   6          8.83          8.11         0.91 o                         
  -5  -4   6          1.40          2.10         0.64 o                         
  -4  -4   6        163.34        151.66         2.21 o                         
  -3  -4   6         43.31         45.39         1.36 o                         
  -2  -4   6        366.68        342.63         3.97 o                         
  -1  -4   6        115.52        113.45         1.78 o                         
   0  -4   6          9.21          8.05         0.78 o                         
   1  -4   6         52.16         51.21         1.40 o                         
   2  -4   6          0.39         -0.09         0.75 o                         
   3  -4   6         16.28         17.89         1.07 o                         
   4  -4   6        151.79        149.69         2.59 o                         
   5  -4   6          4.93          4.42         0.89 o                         
   6  -4   6         51.00         53.38         1.64 o                         
  -7  -3   6          0.01          0.75         0.55 o                         
  -6  -3   6         12.17         10.37         0.89 o                         
  -5  -3   6         51.94         50.33         1.59 o                         
  -4  -3   6          8.92          8.72         0.78 o                         
  -3  -3   6          4.32          2.69         0.63 o                         
  -2  -3   6        203.42        196.17         2.47 o                         
  -1  -3   6          0.75          0.86         0.59 o                         
   0  -3   6         13.78         13.85         0.93 o                         
   1  -3   6         19.27         22.08         1.10 o                         
   2  -3   6         56.12         55.13         1.45 o                         
   3  -3   6         48.37         52.86         1.56 o                         
   4  -3   6        118.43        116.54         2.13 o                         
   5  -3   6         13.57         11.07         1.00 o                         
   6  -3   6          0.29         -0.45         0.74 o                         
   7  -3   6          2.78          2.18         0.74 o                         
  -7  -2   6          0.91          1.23         0.65 o                         
  -6  -2   6         19.61         19.36         1.16 o                         
  -5  -2   6          1.56          1.39         0.67 o                         
  -4  -2   6         76.08         67.51         1.65 o                         
  -3  -2   6         30.60         34.93         1.13 o                         
  -2  -2   6          1.12          0.01         0.53 o                         
  -1  -2   6         18.83         17.17         3.23 o                         
   0  -2   6        163.15        152.95         2.21 o                         
   1  -2   6         84.38         88.01         1.57 o                         
   2  -2   6          9.07         10.64         0.81 o                         
   3  -2   6         98.18         95.42         1.78 o                         
   4  -2   6        123.84        120.59         2.10 o                         
   5  -2   6         23.68         25.92         1.16 o                         
   6  -2   6         82.98         84.83         1.87 o                         
   7  -2   6          0.01          0.30         0.72 o                         
  -7  -1   6         20.33         19.15         1.53 o                         
  -6  -1   6         39.99         37.19         1.49 o                         
  -5  -1   6          1.26          1.98         1.09 o                         
  -4  -1   6          1.40          2.77         0.64 o                         
  -3  -1   6          7.46          8.20         0.79 o                         
  -2  -1   6        304.62        300.79         3.37 o                         
  -1  -1   6         18.15         20.07         0.93 o                         
   0  -1   6        212.56        236.81         3.01 o                         
   1  -1   6        725.37        733.82         7.61 o                         
   2  -1   6         31.97         26.63         1.02 o                         
   3  -1   6        185.93        188.08         2.65 o                         
   4  -1   6        198.05        181.39         2.72 o                         
   5  -1   6          4.51          4.63         0.95 o                         
   6  -1   6          0.07          0.26         0.77 o                         
   7  -1   6         22.68         19.29         1.25 o                         
   8  -1   6          0.43          1.27         0.64 o                         
  -7   0   6          0.36          0.84         0.93 o                         
  -6   0   6         55.05         58.42         2.01 o                         
  -5   0   6          1.79          1.87         0.68 o                         
  -4   0   6        114.00        113.35         2.25 o                         
  -3   0   6         47.27         41.04         1.41 o                         
  -2   0   6          5.08          6.15         3.86 o                         
  -1   0   6        137.80        120.86         1.96 o                         
   0   0   6          2.11          4.12         0.70 o                         
   1   0   6         76.71         75.73         1.41 o                         
   2   0   6         29.77         42.37         1.18 o                         
   3   0   6          0.23          0.36         0.53 o                         
   4   0   6        122.43        123.06         1.91 o                         
   5   0   6          0.61          0.50         0.54 o                         
   6   0   6         93.00         93.09         2.02 o                         
   7   0   6         31.95         34.34         1.44 o                         
   8   0   6          2.02          0.98         0.74 o                         
  -6   1   6         22.76         24.53         1.32 o                         
  -5   1   6         32.38         29.78         1.16 o                         
  -4   1   6         32.81         31.57         0.94 o                         
  -3   1   6        222.27        209.54         2.91 o                         
  -2   1   6        136.31        149.77         2.25 o                         
  -1   1   6         48.94         54.83         1.26 o                         
   0   1   6        160.79        181.43         2.85 o                         
   1   1   6        171.40        152.00         3.00 o                         
   2   1   6         66.12         70.28         1.65 o                         
   3   1   6          8.07          7.47         0.61 o                         
   4   1   6        317.42        326.95         3.64 o                         
   5   1   6        115.57        113.26         1.85 o                         
   6   1   6         21.58         20.63         1.34 o                         
   7   1   6         19.82         22.66         1.26 o                         
   8   1   6          5.54          1.97         1.06 o                         
  -6   2   6          0.05          1.86         1.02 o                         
  -5   2   6         42.58         42.27         1.51 o                         
  -4   2   6          6.41          5.59         0.75 o                         
  -3   2   6         24.69         24.32         1.03 o                         
  -2   2   6        225.34        245.53         2.99 o                         
  -1   2   6        365.29        331.93         3.66 o                         
   0   2   6        829.24        871.00         7.76 o                         
   1   2   6         70.38         76.76        12.42 o                         
   2   2   6        294.08        305.85         3.70 o                         
   3   2   6        187.73        184.90         2.13 o                         
   4   2   6         25.15         24.74         0.91 o                         
   5   2   6         99.78         96.61         1.56 o                         
   6   2   6         42.42         40.45         1.93 o                         
   7   2   6          5.53          3.64         1.03 o                         
   8   2   6         10.90          8.02         1.29 o                         
   9   2   6         27.61         26.67         2.10 o                         
  -6   3   6          7.80         10.87         1.63 o                         
  -5   3   6          9.39          8.66         0.72 o                         
  -4   3   6        149.15        154.79         2.41 o                         
  -3   3   6         61.28         57.11         1.32 o                         
  -2   3   6         81.91         81.91         1.62 o                         
  -1   3   6         55.40         60.96         1.37 o                         
   0   3   6        185.12        192.25         7.74 o                         
   1   3   6          1.29        253.95      1061.80 o                         
   2   3   6         75.29         68.16         2.34 o                         
   3   3   6         83.74         86.57         1.32 o                         
   4   3   6        265.01        259.35         2.96 o                         
   5   3   6        219.69        212.78         2.65 o                         
   6   3   6         18.73         19.04         1.02 o                         
   7   3   6         94.35         94.95         1.93 o                         
   8   3   6         13.50         10.63         1.71 o                         
   9   3   6          0.20          1.23         0.78 o                         
  -5   4   6         56.56         53.42         2.23 o                         
  -4   4   6        274.13        278.02         4.44 o                         
  -3   4   6         25.93         30.03         1.12 o                         
  -2   4   6        113.66        114.24         1.82 o                         
  -1   4   6        154.96        152.44         2.21 o                         
   0   4   6          6.05          6.75         1.19 o                         
   1   4   6         89.49         87.09        11.52 o                         
   2   4   6         78.16         92.98        11.61 o                         
   3   4   6        241.64        210.34        10.67 o                         
   4   4   6         57.06         52.71         5.79 o                         
   5   4   6         45.30         38.02         1.04 o                         
   6   4   6          0.21          0.09         0.56 o                         
   7   4   6          6.71          8.87         0.75 o                         
   8   4   6          0.26          1.18         0.52 o                         
   9   4   6         12.25         13.65         1.07 o                         
  -5   5   6          0.55          0.73         0.82 o                         
  -4   5   6         19.08         17.25         1.04 o                         
  -3   5   6          2.17          2.89         0.63 o                         
  -2   5   6         38.94         34.03         1.03 o                         
  -1   5   6         10.84         10.57         0.68 o                         
   0   5   6         18.22         19.67         0.98 o                         
   1   5   6        457.41        469.80        20.12 o                         
   2   5   6        268.40        267.00        13.13 o                         
   3   5   6        364.52        354.66        16.13 o                         
   4   5   6        350.36        361.80         3.42 o                         
   5   5   6         97.05        105.80         1.43 o                         
   6   5   6         35.68         37.75         1.13 o                         
   7   5   6         44.16         47.05         1.16 o                         
   8   5   6         15.20         14.72         0.81 o                         
   9   5   6          3.58          3.26         0.52 o                         
  -4   6   6         13.54         13.60         1.47 o                         
  -3   6   6          1.87          1.45         0.74 o                         
  -2   6   6         25.44         27.13         1.19 o                         
  -1   6   6          0.17          0.05         0.66 o                         
   0   6   6        385.32        375.54         3.57 o                         
   1   6   6          7.20          9.83         0.76 o                         
   2   6   6        101.43         92.36         1.46 o                         
   3   6   6        168.25        156.21         2.10 o                         
   4   6   6          0.54          0.02         0.46 o                         
   5   6   6         37.48         34.16         1.02 o                         
   6   6   6        141.06        137.34         1.90 o                         
   7   6   6         25.47         25.72         1.38 o                         
   8   6   6         51.45         50.61         2.14 o                         
   9   6   6         41.29         40.68         1.80 o                         
  -4   7   6         14.92         16.13         1.19 o                         
  -3   7   6         55.61         54.48         1.83 o                         
  -2   7   6        299.40        289.28         3.59 o                         
  -1   7   6         11.89         11.00         0.88 o                         
   0   7   6        166.47        151.11         2.18 o                         
   1   7   6         62.02         62.52         1.36 o                         
   2   7   6         11.95         10.59         0.73 o                         
   3   7   6         35.89         35.13         1.22 o                         
   4   7   6         44.66         43.89         1.07 o                         
   5   7   6          0.03         -0.50         0.50 o                         
   6   7   6          6.75          7.01         0.64 o                         
   7   7   6          0.18          1.02         0.55 o                         
   8   7   6          0.22          0.06         0.66 o                         
   9   7   6          5.98          4.77         1.01 o                         
  -3   8   6          0.33          1.00         0.40 o                         
  -2   8   6         13.56         14.14         1.06 o                         
  -1   8   6          2.75          2.65         0.77 o                         
   0   8   6          0.57          1.39         0.60 o                         
   1   8   6         15.68         14.30         0.92 o                         
   2   8   6         14.68         11.96         0.79 o                         
   3   8   6         93.45         90.20         1.61 o                         
   4   8   6        265.60        268.04         2.80 o                         
   5   8   6         62.56         57.77         1.20 o                         
   6   8   6        482.70        476.60         4.55 o                         
   7   8   6         27.72         29.54         1.13 o                         
   8   8   6         27.05         26.76         1.70 o                         
   9   8   6         56.56         62.39         3.02 o                         
  -2   9   6         52.20         50.83         1.76 o                         
  -1   9   6         31.00         30.94         1.19 o                         
   0   9   6          0.01          0.52         0.78 o                         
   1   9   6        229.57        214.17         2.65 o                         
   2   9   6        235.50        234.43         2.98 o                         
   3   9   6        210.14        186.16         3.95 o                         
   4   9   6        271.24        267.15         3.32 o                         
   5   9   6        116.71        114.31         3.08 o                         
   6   9   6         65.29         59.38         1.24 o                         
   7   9   6          0.84         -0.19         0.95 o                         
   8   9   6          6.36          5.90         1.06 o                         
  -1  10   6          1.56         -0.51         0.66 o                         
   0  10   6         12.19         14.10         1.09 o                         
   1  10   6          1.69          0.38         0.77 o                         
   2  10   6         19.57         19.13         1.18 o                         
   3  10   6         22.72         21.45         1.31 o                         
   4  10   6         48.75         52.65         1.72 o                         
   5  10   6         24.99         26.09         1.14 o                         
   6  10   6        119.16        116.88         2.54 o                         
   7  10   6         21.96         20.70         1.69 o                         
   8  10   6          0.02         -0.95         0.95 o                         
   0  11   6         17.48         15.77         1.22 o                         
   1  11   6         10.24         10.40         1.13 o                         
   2  11   6         27.58         34.95         1.64 o                         
   3  11   6          6.24          4.17         0.91 o                         
   4  11   6         47.39         53.76         1.77 o                         
   5  11   6          0.27          0.24         0.51 o                         
   6  11   6          3.15          3.87         0.72 o                         
   7  11   6         22.05         21.62         2.07 o                         
   2  12   6         40.68         39.82         2.06 o                         
   3  12   6          6.10          7.26         1.03 o                         
   4  12   6          0.32          2.72         0.91 o                         
   5  12   6         35.65         34.96         1.82 o                         
   6  12   6         22.18         32.06         4.82 o                         
  -2  -9   7          6.59          5.61         1.12 o                         
  -1  -9   7          7.88          7.49         1.44 o                         
   0  -9   7          5.95          7.34         1.40 o                         
  -4  -8   7          0.38          0.02         0.65 o                         
  -3  -8   7          0.54          1.21         0.68 o                         
  -2  -8   7          5.48          4.85         1.02 o                         
  -1  -8   7         16.34         18.93         1.83 o                         
   0  -8   7          0.45          1.23         0.97 o                         
   1  -8   7         41.15         46.96         2.04 o                         
   2  -8   7          0.12          1.24         0.91 o                         
  -5  -7   7          0.69          1.09         0.76 o                         
  -4  -7   7         21.39         21.96         1.57 o                         
  -3  -7   7         32.56         37.60         1.33 o                         
  -2  -7   7          0.20         -0.53         0.65 o                         
  -1  -7   7         45.27         55.69         1.64 o                         
   0  -7   7         17.44         19.87         1.31 o                         
   1  -7   7          7.01          6.90         1.02 o                         
   2  -7   7          4.61          4.10         1.02 o                         
   3  -7   7         43.83         46.21         2.51 o                         
   4  -7   7          0.31         -2.29         2.29 o                         
  -6  -6   7          6.10         13.04         4.49 o                         
  -5  -6   7         27.12         31.68         1.99 o                         
  -4  -6   7          0.25          0.45         0.57 o                         
  -3  -6   7         86.74         85.43         2.14 o                         
  -2  -6   7         10.49          7.80         0.91 o                         
  -1  -6   7         30.09         26.86         1.61 o                         
   0  -6   7         95.98         91.88         2.24 o                         
   1  -6   7          0.76          0.80         0.92 o                         
   2  -6   7          7.19          6.92         1.06 o                         
   3  -6   7          6.65          7.23         0.99 o                         
   4  -6   7          0.07         -0.83         0.83 o                         
   5  -6   7          2.34          0.12         1.52 o                         
  -6  -5   7          2.29          2.31         0.68 o                         
  -5  -5   7         15.07         12.32         1.00 o                         
  -4  -5   7          2.50          0.97         0.55 o                         
  -3  -5   7          5.51          7.37         1.04 o                         
  -2  -5   7         47.41         41.31         2.24 o                         
  -1  -5   7         71.45         72.72         1.65 o                         
   0  -5   7        188.35        188.38         3.01 o                         
   1  -5   7        347.08        334.23         4.82 o                         
   2  -5   7         34.33         33.80         1.44 o                         
   3  -5   7        191.53        196.98         3.38 o                         
   4  -5   7          1.92          3.33         1.17 o                         
   5  -5   7         42.60         41.86         1.89 o                         
  -6  -4   7          9.76         11.89         1.10 o                         
  -5  -4   7         17.01         19.41         1.18 o                         
  -4  -4   7          2.67          2.42         0.69 o                         
  -3  -4   7         39.05         42.50         1.43 o                         
  -2  -4   7         46.17         48.34         1.45 o                         
  -1  -4   7         26.47         28.67         1.13 o                         
   0  -4   7        406.13        401.16         4.37 o                         
   1  -4   7        148.94        153.23         2.39 o                         
   2  -4   7         35.18         39.20         1.46 o                         
   3  -4   7        104.48        109.12         2.15 o                         
   4  -4   7          3.12          2.56         0.89 o                         
   5  -4   7          1.21          0.77         0.83 o                         
   6  -4   7         17.75         16.24         1.24 o                         
  -6  -3   7         19.79         20.69         1.12 o                         
  -5  -3   7          8.90         11.01         0.94 o                         
  -4  -3   7         20.03         20.86         1.21 o                         
  -3  -3   7         81.87         79.68         1.68 o                         
  -2  -3   7         17.14         18.77         1.17 o                         
  -1  -3   7          6.13          3.85         0.71 o                         
   0  -3   7         44.16         47.17         1.51 o                         
   1  -3   7          4.85          4.10         0.74 o                         
   2  -3   7         25.99         25.05         1.23 o                         
   3  -3   7         22.40         20.45         1.49 o                         
   4  -3   7          5.13          4.49         0.94 o                         
   5  -3   7         10.77         10.63         1.03 o                         
   6  -3   7         39.58         38.05         1.88 o                         
   7  -3   7          1.60          2.29         0.72 o                         
  -6  -2   7          6.78          8.53         1.30 o                         
  -5  -2   7         10.40          8.90         0.98 o                         
  -4  -2   7          2.63          2.85         0.74 o                         
  -3  -2   7          9.53         13.48         0.82 o                         
  -2  -2   7         64.11         54.95         1.46 o                         
  -1  -2   7         71.04         68.17         1.63 o                         
   0  -2   7         24.75         24.03         1.57 o                         
   1  -2   7         82.53         74.93         1.52 o                         
   2  -2   7         65.93         61.38         1.40 o                         
   3  -2   7          3.58          5.41         0.84 o                         
   4  -2   7         55.61         52.18         1.56 o                         
   5  -2   7         25.10         27.74         1.40 o                         
   6  -2   7          2.23          2.63         0.82 o                         
   7  -2   7          5.41          3.99         0.97 o                         
  -6  -1   7          6.47          8.08         1.25 o                         
  -5  -1   7         60.65         62.81         2.01 o                         
  -4  -1   7          5.23          4.59         0.87 o                         
  -3  -1   7          0.98          1.92         0.77 o                         
  -2  -1   7          6.89          4.27         0.64 o                         
  -1  -1   7         46.42         47.08         1.39 o                         
   0  -1   7        379.84        370.04         4.38 o                         
   1  -1   7         31.64         30.63         1.55 o                         
   2  -1   7        483.92        510.99         5.33 o                         
   3  -1   7        151.07        164.17         2.38 o                         
   4  -1   7         35.28         39.21         1.33 o                         
   5  -1   7         35.97         41.18         1.69 o                         
   6  -1   7         46.47         45.72         2.51 o                         
   7  -1   7         10.67          9.46         1.09 o                         
   8  -1   7          7.62          7.44         1.52 o                         
  -6   0   7          0.04          0.70         0.62 o                         
  -5   0   7         32.96         27.85         1.23 o                         
  -4   0   7         33.90         38.21         1.88 o                         
  -3   0   7        125.35        128.50         2.40 o                         
  -2   0   7        154.48        140.27         1.89 o                         
  -1   0   7         40.31         38.62         1.98 o                         
   0   0   7          0.14          0.63         0.62 o                         
   1   0   7          5.41          3.69         0.68 o                         
   2   0   7          8.42         10.23         0.77 o                         
   3   0   7         29.55         29.01         1.22 o                         
   4   0   7          2.20          3.33         0.67 o                         
   5   0   7          6.57          6.64         0.70 o                         
   6   0   7          0.49         -0.31         0.85 o                         
   7   0   7          3.06          2.81         0.94 o                         
   8   0   7         14.46         14.98         1.79 o                         
  -6   1   7         10.50         10.56         1.02 o                         
  -5   1   7          5.91          7.29         1.06 o                         
  -4   1   7          6.14          7.00         0.74 o                         
  -3   1   7         45.08         43.33         1.47 o                         
  -2   1   7        107.91         94.75         1.84 o                         
  -1   1   7        471.77        477.29         5.00 o                         
   0   1   7        203.79        229.90         2.82 o                         
   1   1   7        203.68        214.46        13.62 o                         
   2   1   7        168.20        186.76         2.42 o                         
   3   1   7        110.60         95.54         1.77 o                         
   4   1   7          0.06          0.13         0.48 o                         
   5   1   7         43.49         37.58         1.29 o                         
   6   1   7         93.34         97.26         2.08 o                         
   7   1   7          7.94          7.95         0.95 o                         
   8   1   7         11.41          9.62         1.34 o                         
  -6   2   7         32.60         32.89         2.08 o                         
  -5   2   7         31.48         32.67         1.30 o                         
  -4   2   7         22.59         23.78         1.61 o                         
  -3   2   7        348.62        342.75         4.27 o                         
  -2   2   7          2.22          1.77         0.84 o                         
  -1   2   7         76.33         73.89         1.55 o                         
   0   2   7        172.09        184.24         2.41 o                         
   1   2   7        494.65        476.57        22.54 o                         
   2   2   7        325.61        318.64        12.56 o                         
   3   2   7         80.76         76.73         1.33 o                         
   4   2   7         82.93         82.32         1.39 o                         
   5   2   7         11.89         14.60         0.82 o                         
   6   2   7          0.02         -0.63         0.63 o                         
   7   2   7         24.52         24.90         1.31 o                         
   8   2   7         13.21         13.45         1.54 o                         
   9   2   7          0.04         -0.81         0.81 o                         
  -5   3   7          1.41          0.15         0.84 o                         
  -4   3   7         34.47         36.32         1.96 o                         
  -3   3   7          3.47          3.45         0.69 o                         
  -2   3   7        596.95        564.29         5.92 o                         
  -1   3   7         54.26         55.55         1.41 o                         
   0   3   7        321.52        316.06        17.29 o                         
   1   3   7          3.54          1.89         0.57 o                         
   2   3   7        227.67        225.47        10.31 o                         
   3   3   7        202.17        224.39         7.20 o                         
   4   3   7          2.54          2.59         0.47 o                         
   5   3   7        220.38        217.13         2.79 o                         
   6   3   7         56.57         56.55         1.59 o                         
   7   3   7         20.94         22.27         1.10 o                         
   8   3   7         20.15         17.22         1.34 o                         
   9   3   7         35.35         39.89         2.82 o                         
  -5   4   7         45.39         45.55         1.75 o                         
  -4   4   7          2.69          2.11         0.77 o                         
  -3   4   7        424.41        422.64         4.78 o                         
  -2   4   7        473.11        462.16         5.11 o                         
  -1   4   7         46.83         51.22         1.44 o                         
   0   4   7        592.27        592.19         6.02 o                         
   1   4   7        266.34        249.62         4.23 o                         
   2   4   7        234.39        255.33         8.58 o                         
   3   4   7         31.21         36.52         1.71 o                         
   4   4   7        327.26        335.17         3.43 o                         
   5   4   7         34.86         31.37         1.46 o                         
   6   4   7        105.10         97.71         1.67 o                         
   7   4   7         22.37         25.15         1.07 o                         
   8   4   7          9.26         10.24         1.29 o                         
   9   4   7          0.52          0.43         0.51 o                         
  -5   5   7          0.13          0.40         1.38 o                         
  -4   5   7          9.84         10.60         1.24 o                         
  -3   5   7          0.65          0.82         0.77 o                         
  -2   5   7        110.54        104.35         1.96 o                         
  -1   5   7         21.54         19.52         0.97 o                         
   0   5   7         47.45         49.69         1.38 o                         
   1   5   7          0.96          1.43         0.63 o                         
   2   5   7          2.36          2.64         0.62 o                         
   3   5   7        551.79        574.33         5.47 o                         
   4   5   7        197.37        198.44         3.01 o                         
   5   5   7        585.16        563.41         5.68 o                         
   6   5   7        248.78        248.40         2.89 o                         
   7   5   7          0.07          0.95         0.71 o                         
   8   5   7         78.20         77.14         1.73 o                         
   9   5   7         16.03         18.14         1.04 o                         
  -4   6   7          0.10         -0.18         0.60 o                         
  -3   6   7         60.11         59.35         2.20 o                         
  -2   6   7         31.42         31.37         1.36 o                         
  -1   6   7          0.32         -0.05         0.72 o                         
   0   6   7          0.01         -0.65         0.65 o                         
   1   6   7        109.98        116.91         2.06 o                         
   2   6   7        104.51        104.44         1.70 o                         
   3   6   7        163.98        166.87         2.07 o                         
   4   6   7          5.63          4.03         0.59 o                         
   5   6   7          3.10          3.90         0.62 o                         
   6   6   7          0.08         -0.58         0.58 o                         
   7   6   7         19.70         21.36         0.98 o                         
   8   6   7         14.37         15.08         1.17 o                         
   9   6   7          4.04          4.75         0.64 o                         
  -3   7   7         28.45         29.18         1.42 o                         
  -2   7   7          8.33          8.47         0.90 o                         
  -1   7   7        138.32        134.91         2.41 o                         
   0   7   7         84.98         81.74         1.64 o                         
   1   7   7         31.95         33.86         1.29 o                         
   2   7   7         38.99         34.06         1.08 o                         
   3   7   7        181.08        182.73         2.26 o                         
   4   7   7         21.32         23.16         0.94 o                         
   5   7   7        149.48        146.30         1.92 o                         
   6   7   7         19.05         21.53         1.72 o                         
   7   7   7          0.16          0.13         0.46 o                         
   8   7   7          6.09          3.57         0.53 o                         
   9   7   7          9.76         12.12         1.10 o                         
  -3   8   7          0.45          0.69         0.63 o                         
  -2   8   7         12.74         16.52         1.18 o                         
  -1   8   7          7.10          9.24         0.84 o                         
   0   8   7         49.88         48.07         1.54 o                         
   1   8   7         42.45         41.07         1.26 o                         
   2   8   7         24.15         18.54         0.93 o                         
   3   8   7         93.22         85.82         1.70 o                         
   4   8   7         22.25         19.19         0.85 o                         
   5   8   7         37.23         39.82         1.17 o                         
   6   8   7         49.78         46.74         1.22 o                         
   7   8   7         96.65         92.68         1.66 o                         
   8   8   7        104.76        106.96         2.26 o                         
   9   8   7          0.19          0.30         4.42 o                         
  -2   9   7          2.66          1.97         0.83 o                         
  -1   9   7         17.79         14.41         1.11 o                         
   0   9   7        104.37         96.02         1.72 o                         
   1   9   7         11.83         14.75         1.07 o                         
   2   9   7         60.85         58.96         1.52 o                         
   3   9   7        241.34        229.53         3.28 o                         
   4   9   7         14.84         13.87         0.92 o                         
   5   9   7        137.95        125.71         2.75 o                         
   6   9   7         53.25         52.72         1.40 o                         
   7   9   7         23.90         23.46         1.37 o                         
   8   9   7         25.10         25.96         2.46 o                         
  -1  10   7          0.01          0.41         0.77 o                         
   0  10   7         20.58         20.12         1.44 o                         
   1  10   7          2.49          2.66         0.93 o                         
   2  10   7          0.39         -0.07         0.74 o                         
   3  10   7          5.39          4.20         0.80 o                         
   4  10   7         29.79         30.82         1.20 o                         
   5  10   7         27.14         28.42         1.68 o                         
   6  10   7          0.11          1.34         0.70 o                         
   7  10   7         52.12         49.20         1.29 o                         
   8  10   7         20.83         21.79         6.08 o                         
   0  11   7         31.82         33.46         2.88 o                         
   1  11   7         19.98         21.87         1.32 o                         
   2  11   7         46.83         50.89         1.97 o                         
   3  11   7          3.51          6.16         1.96 o                         
   4  11   7          4.14          6.67         1.02 o                         
   5  11   7          2.22          2.67         0.59 o                         
   6  11   7         42.27         50.34         1.41 o                         
   7  11   7          3.15          4.34         0.59 o                         
   3  12   7          1.62          1.89         0.73 o                         
   4  12   7         27.55         27.67         2.87 o                         
   5  12   7          3.07          1.55         0.96 o                         
  -3  -8   8          5.36          3.28         1.52 o                         
  -2  -8   8          2.24          2.08         0.73 o                         
  -1  -8   8          0.39          0.81         1.17 o                         
   0  -8   8         21.63         22.66         1.65 o                         
   1  -8   8         10.01          7.84         1.16 o                         
  -4  -7   8          0.17          1.45         0.65 o                         
  -3  -7   8         20.09         18.21         1.17 o                         
  -2  -7   8         24.54         25.03         1.34 o                         
  -1  -7   8          0.25          0.22         0.81 o                         
   0  -7   8          8.35          8.91         1.03 o                         
   1  -7   8         11.11         14.08         1.19 o                         
   2  -7   8          0.95          2.05         0.94 o                         
   3  -7   8          0.16          1.51         0.95 o                         
  -5  -6   8          0.55         -0.26         1.06 o                         
  -4  -6   8          0.67          2.01         0.65 o                         
  -3  -6   8         15.37         15.52         1.17 o                         
  -2  -6   8          0.72          0.02         0.67 o                         
  -1  -6   8         55.52         56.57         1.63 o                         
   0  -6   8          1.94          2.61         0.86 o                         
   1  -6   8         24.11         26.61         1.35 o                         
   2  -6   8         37.68         37.42         1.66 o                         
   3  -6   8          0.05          0.31         1.27 o                         
   4  -6   8          5.22          5.05         0.95 o                         
  -5  -5   8         13.05         11.43         1.11 o                         
  -4  -5   8          0.32          0.78         0.58 o                         
  -3  -5   8         19.59         18.42         1.43 o                         
  -2  -5   8          6.51          7.41         0.92 o                         
  -1  -5   8         38.07         39.15         1.44 o                         
   0  -5   8          1.64          0.08         0.85 o                         
   1  -5   8          6.08          8.47         1.43 o                         
   2  -5   8         39.46         42.43         1.78 o                         
   3  -5   8         59.92         63.74         2.51 o                         
   4  -5   8         13.27         14.30         1.28 o                         
   5  -5   8         46.03         46.98         2.50 o                         
  -5  -4   8          0.03          0.20         0.58 o                         
  -4  -4   8         14.86         14.95         1.05 o                         
  -3  -4   8         47.30         47.36         1.45 o                         
  -2  -4   8         50.62         51.96         1.64 o                         
  -1  -4   8         97.91         98.80         2.05 o                         
   0  -4   8         15.55         16.78         1.10 o                         
   1  -4   8          0.77          2.22         0.90 o                         
   2  -4   8         82.43         81.22         2.10 o                         
   3  -4   8         48.71         48.49         2.14 o                         
   4  -4   8         12.94         13.44         1.23 o                         
   5  -4   8         35.40         40.60         1.80 o                         
   6  -4   8          2.55          4.25         1.15 o                         
  -6  -3   8          0.20          1.41         1.49 o                         
  -5  -3   8         15.78         14.53         1.05 o                         
  -4  -3   8          1.83          1.62         0.68 o                         
  -3  -3   8         50.94         50.02         1.48 o                         
  -2  -3   8          8.77          8.32         0.96 o                         
  -1  -3   8         82.58         75.59         1.83 o                         
   0  -3   8         56.79         57.36         1.76 o                         
   1  -3   8         31.74         30.86         1.30 o                         
   2  -3   8          1.45          1.22         0.82 o                         
   3  -3   8          0.45         -0.79         0.79 o                         
   4  -3   8         20.66         20.33         1.32 o                         
   5  -3   8          2.79          1.79         0.88 o                         
   6  -3   8          6.59          6.64         1.04 o                         
  -6  -2   8         18.39         18.77         1.29 o                         
  -5  -2   8          2.16          1.84         0.60 o                         
  -4  -2   8         10.23         11.12         1.28 o                         
  -3  -2   8         86.81         79.81         1.57 o                         
  -2  -2   8         10.79         10.95         0.95 o                         
  -1  -2   8         83.59         79.05         2.28 o                         
   0  -2   8          4.19          3.67         0.94 o                         
   1  -2   8         21.29         21.17         1.07 o                         
   2  -2   8         33.41         37.70         1.31 o                         
   3  -2   8         67.66         63.18         1.68 o                         
   4  -2   8          7.85          6.76         1.07 o                         
   5  -2   8          0.06          0.71         0.83 o                         
   6  -2   8         48.50         48.29         1.86 o                         
   7  -2   8         11.24         10.33         1.37 o                         
  -6  -1   8         14.39         13.99         1.17 o                         
  -5  -1   8         10.07         10.25         1.63 o                         
  -4  -1   8         30.20         23.65         1.16 o                         
  -3  -1   8        136.59        137.70         2.40 o                         
  -2  -1   8         37.75         33.06         1.44 o                         
  -1  -1   8          1.11          1.09         0.78 o                         
   0  -1   8          0.01         -0.30         0.81 o                         
   1  -1   8         48.75         48.16         1.51 o                         
   2  -1   8         89.24         75.78         1.69 o                         
   3  -1   8         43.89         39.54         1.52 o                         
   4  -1   8        234.80        228.25         3.16 o                         
   5  -1   8          9.04          9.19         0.93 o                         
   6  -1   8         79.56         75.26         1.97 o                         
   7  -1   8          1.86          1.94         1.06 o                         
  -6   0   8         25.81         23.06         2.56 o                         
  -5   0   8          6.88          2.60         1.13 o                         
  -4   0   8          4.69          3.98         0.81 o                         
  -3   0   8        210.79        197.61         3.27 o                         
  -2   0   8          0.43          0.11         0.74 o                         
  -1   0   8        291.35        317.98         3.75 o                         
   0   0   8        103.04         92.21         1.76 o                         
   1   0   8         28.08         29.77         1.13 o                         
   2   0   8         28.18         21.55         1.35 o                         
   3   0   8         24.59         25.28         1.29 o                         
   4   0   8          0.50          1.33         0.77 o                         
   5   0   8          3.32          3.75         0.70 o                         
   6   0   8         10.45         11.66         1.08 o                         
   7   0   8          9.38         11.04         1.13 o                         
   8   0   8          3.58          3.77         1.18 o                         
  -5   1   8         16.14         15.23         1.15 o                         
  -4   1   8         10.02          9.71         0.88 o                         
  -3   1   8         64.77         61.32         1.70 o                         
  -2   1   8          0.89         -0.23         0.78 o                         
  -1   1   8          4.33          3.68         0.75 o                         
   0   1   8          0.02         -0.64         0.64 o                         
   1   1   8        193.23        190.56         2.56 o                         
   2   1   8          0.01         -0.05         0.63 o                         
   3   1   8         81.58         78.71         1.62 o                         
   4   1   8         33.69         36.12         1.17 o                         
   5   1   8         37.61         37.94         1.46 o                         
   6   1   8         11.91         16.03         1.23 o                         
   7   1   8         27.51         23.36         1.31 o                         
   8   1   8         11.15         11.30         1.72 o                         
  -5   2   8          3.43          2.78         0.82 o                         
  -4   2   8         14.31         11.81         1.01 o                         
  -3   2   8         21.21         20.43         1.17 o                         
  -2   2   8         19.11         19.45         1.13 o                         
  -1   2   8        330.13        322.17         3.82 o                         
   0   2   8         67.63         57.11         1.45 o                         
   1   2   8         41.49         36.93         1.22 o                         
   2   2   8         24.46         21.24         0.96 o                         
   3   2   8        477.91        482.27         4.75 o                         
   4   2   8          5.48          4.10         0.54 o                         
   5   2   8        115.96        107.68         2.01 o                         
   6   2   8         27.03         29.17         1.81 o                         
   7   2   8          0.13         -0.40         0.84 o                         
   8   2   8          5.77          4.83         1.39 o                         
  -5   3   8          9.93         10.51         1.37 o                         
  -4   3   8         17.23         19.66         1.17 o                         
  -3   3   8          7.88          6.91         0.95 o                         
  -2   3   8          4.35          6.65         0.95 o                         
  -1   3   8         15.86         15.21         1.05 o                         
   0   3   8        249.52        226.45         3.29 o                         
   1   3   8          0.05         -0.10         0.60 o                         
   2   3   8         37.44         34.67         1.10 o                         
   3   3   8         16.18         22.33         0.91 o                         
   4   3   8         61.68         53.33         1.21 o                         
   5   3   8        124.25        124.76         2.14 o                         
   6   3   8         27.76         32.41         1.84 o                         
   7   3   8         92.02         82.82         2.78 o                         
   8   3   8         10.07         10.01         1.04 o                         
  -5   4   8          5.22          5.33         3.25 o                         
  -4   4   8         90.75         91.39         2.47 o                         
  -3   4   8         17.78         16.97         0.99 o                         
  -2   4   8         49.16         49.74         1.63 o                         
  -1   4   8        596.94        612.85         7.15 o                         
   0   4   8        240.07        238.10         3.07 o                         
   1   4   8        140.22        140.80         1.98 o                         
   2   4   8        485.91        472.75         4.40 o                         
   3   4   8        340.79        341.47         4.79 o                         
   4   4   8        133.31        131.72         2.21 o                         
   5   4   8        129.66        128.25         2.25 o                         
   6   4   8         46.22         44.70         1.64 o                         
   7   4   8          0.15         -0.58         0.58 o                         
   8   4   8         11.96         12.25         1.08 o                         
   9   4   8          1.30          4.96         1.36 o                         
  -4   5   8          1.95          0.42         0.99 o                         
  -3   5   8          1.72          1.92         0.58 o                         
  -2   5   8          6.79          5.63         0.90 o                         
  -1   5   8          0.00          0.45         0.88 o                         
   0   5   8        118.77        112.18         2.71 o                         
   1   5   8         82.34         70.93         1.60 o                         
   2   5   8          6.49          7.41         0.77 o                         
   3   5   8         53.26         51.67         1.31 o                         
   4   5   8          2.60          2.09         0.63 o                         
   5   5   8         59.44         59.82         1.48 o                         
   6   5   8         17.45         15.39         0.86 o                         
   7   5   8        146.53        141.13         2.36 o                         
   8   5   8         57.95         62.18         1.69 o                         
   9   5   8          0.85          1.61         0.57 o                         
  -4   6   8         13.64         14.21         2.20 o                         
  -3   6   8          1.30          0.92         0.78 o                         
  -2   6   8          1.59          1.36         0.83 o                         
  -1   6   8         49.96         49.36         1.58 o                         
   0   6   8         26.94         27.18         1.25 o                         
   1   6   8         10.99         10.16         1.03 o                         
   2   6   8         14.77         17.26         0.98 o                         
   3   6   8        308.16        307.74         3.43 o                         
   4   6   8         15.97         17.75         0.93 o                         
   5   6   8        243.60        239.39         2.85 o                         
   6   6   8         10.39          8.92         0.89 o                         
   7   6   8          0.73         -0.07         0.56 o                         
   8   6   8         10.52         11.36         0.96 o                         
   9   6   8         17.18         17.31         1.02 o                         
  -3   7   8         15.75         18.20         1.49 o                         
  -2   7   8         93.97         89.92         3.16 o                         
  -1   7   8          9.36         12.91         1.04 o                         
   0   7   8        162.52        144.94         2.49 o                         
   1   7   8        213.65        204.18         2.92 o                         
   2   7   8          9.32          7.84         0.89 o                         
   3   7   8        104.90        104.36         1.82 o                         
   4   7   8          4.43          2.93         0.78 o                         
   5   7   8         46.56         44.72         1.17 o                         
   6   7   8          0.04         -0.18         0.81 o                         
   7   7   8         61.43         58.54         1.56 o                         
   8   7   8          0.23          0.29         0.47 o                         
   9   7   8          0.48          2.74         4.33 o                         
  -2   8   8          3.89          2.42         0.73 o                         
  -1   8   8          2.59          4.18         0.95 o                         
   0   8   8          1.60          3.47         0.96 o                         
   1   8   8          3.26          2.65         0.81 o                         
   2   8   8         34.50         39.31         1.32 o                         
   3   8   8         30.11         29.62         1.33 o                         
   4   8   8         13.18         11.66         0.95 o                         
   5   8   8         66.56         59.95         1.47 o                         
   6   8   8          0.22          1.55         0.58 o                         
   7   8   8         23.81         26.16         1.34 o                         
   8   8   8          3.41          4.27         0.54 o                         
  -1   9   8          1.56          1.35         0.85 o                         
   0   9   8          9.52          9.00         0.94 o                         
   1   9   8         50.48         40.17         1.52 o                         
   2   9   8         87.52         84.91         1.93 o                         
   3   9   8          6.95          4.87         0.91 o                         
   4   9   8        172.72        159.33         4.48 o                         
   5   9   8         60.90         64.57         1.61 o                         
   6   9   8         41.35         43.17         1.30 o                         
   7   9   8         32.33         30.64         1.60 o                         
   8   9   8          4.28          5.01         0.93 o                         
   0  10   8          9.72         13.29         1.22 o                         
   1  10   8          1.23          0.82         0.69 o                         
   2  10   8         30.58         34.86         1.73 o                         
   3  10   8          5.99          6.37         0.83 o                         
   4  10   8          3.22          2.33         0.73 o                         
   5  10   8          9.58         10.44         0.90 o                         
   6  10   8         22.87         21.24         1.16 o                         
   7  10   8         17.36         18.93         1.11 o                         
   1  11   8         26.40         24.64         1.72 o                         
   2  11   8          5.17          6.72         1.51 o                         
   3  11   8         27.20         24.35         1.19 o                         
   4  11   8         45.02         45.48         1.95 o                         
   5  11   8          2.07          3.02         0.62 o                         
   6  11   8          5.40          4.04         0.68 o                         
  -3  -7   9         20.75         19.46         4.65 o                         
  -2  -7   9          0.59          0.50         0.69 o                         
  -1  -7   9         24.71         25.09         1.64 o                         
   0  -7   9         22.79         24.35         1.86 o                         
   1  -7   9          4.80          5.60         1.08 o                         
   2  -7   9         15.03         14.35         1.49 o                         
  -4  -6   9          1.23         12.41         3.83 o                         
  -3  -6   9          9.86         14.32         1.58 o                         
  -2  -6   9          2.37          2.37         0.71 o                         
  -1  -6   9          0.00         -0.79         0.79 o                         
   0  -6   9          3.87          3.64         0.98 o                         
   1  -6   9          5.44          6.12         0.99 o                         
   2  -6   9          2.55          4.78         1.04 o                         
   3  -6   9         12.33         13.57         1.24 o                         
  -4  -5   9          1.50          1.39         0.59 o                         
  -3  -5   9          1.38          1.35         0.68 o                         
  -2  -5   9          5.94          6.04         0.97 o                         
  -1  -5   9          3.65          4.08         0.89 o                         
   0  -5   9         14.79         12.10         1.10 o                         
   1  -5   9         50.30         43.23         1.95 o                         
   2  -5   9          6.90         10.23         1.06 o                         
   3  -5   9         55.32         59.38         2.15 o                         
   4  -5   9         10.73          7.90         1.12 o                         
  -5  -4   9         14.42         14.54         3.86 o                         
  -4  -4   9          0.30          0.51         0.66 o                         
  -3  -4   9          0.01          0.47         0.61 o                         
  -2  -4   9          7.83          6.74         0.96 o                         
  -1  -4   9         23.15         24.26         2.06 o                         
   0  -4   9         52.87         53.38         1.71 o                         
   1  -4   9         72.81         70.72         1.95 o                         
   2  -4   9         56.48         55.77         2.10 o                         
   3  -4   9         25.69         26.93         1.55 o                         
   4  -4   9          2.26          2.63         1.06 o                         
   5  -4   9          0.64          1.39         0.94 o                         
  -5  -3   9          0.96          2.31         0.95 o                         
  -4  -3   9          8.00          7.20         0.97 o                         
  -3  -3   9         37.99         34.30         1.31 o                         
  -2  -3   9          8.20          7.95         1.03 o                         
  -1  -3   9        121.91        126.06         2.24 o                         
   0  -3   9          0.39         -0.40         0.83 o                         
   1  -3   9          5.77          5.01         0.98 o                         
   2  -3   9         26.99         29.11         1.39 o                         
   3  -3   9         23.07         19.75         1.80 o                         
   4  -3   9          0.00          0.50         1.31 o                         
   5  -3   9          1.72          2.60         1.29 o                         
   6  -3   9         19.69         19.14         1.62 o                         
  -5  -2   9         11.37         11.89         1.03 o                         
  -4  -2   9          2.97          2.20         0.70 o                         
  -3  -2   9          0.94          2.87         0.66 o                         
  -2  -2   9          1.44          1.08         0.69 o                         
  -1  -2   9        111.26        100.99         2.13 o                         
   0  -2   9          6.38          8.28         1.02 o                         
   1  -2   9        146.48        136.28         2.59 o                         
   2  -2   9          0.30         -0.35         0.77 o                         
   3  -2   9          1.01          1.27         0.85 o                         
   4  -2   9         15.16         17.12         1.32 o                         
   5  -2   9         12.86         11.08         1.08 o                         
   6  -2   9          0.22          0.66         0.84 o                         
  -5  -1   9          6.46          4.22         1.44 o                         
  -4  -1   9         29.05         29.88         1.45 o                         
  -3  -1   9         15.31         16.34         1.13 o                         
  -2  -1   9         83.36         73.50         1.98 o                         
  -1  -1   9        157.02        154.09         2.90 o                         
   0  -1   9         51.52         50.47         1.70 o                         
   1  -1   9          0.39          0.13         0.89 o                         
   2  -1   9         18.32         20.60         1.24 o                         
   3  -1   9         26.80         28.51         1.29 o                         
   4  -1   9          3.28          3.96         0.87 o                         
   5  -1   9         25.91         26.48         1.39 o                         
   6  -1   9         36.87         35.54         2.45 o                         
   7  -1   9          0.17         -1.11         1.11 o                         
  -5   0   9          0.72          0.86         0.75 o                         
  -4   0   9         10.32          9.31         1.24 o                         
  -3   0   9          7.55          4.74         1.19 o                         
  -2   0   9         16.37         16.05         1.22 o                         
  -1   0   9        166.81        153.46         2.53 o                         
   0   0   9         75.22         74.57         1.74 o                         
   1   0   9        115.27        116.82         2.10 o                         
   2   0   9          0.07         -0.13         0.71 o                         
   3   0   9          1.81          0.72         0.75 o                         
   4   0   9          7.88          5.72         0.86 o                         
   5   0   9         68.06         59.59         1.59 o                         
   6   0   9          0.41         -0.01         0.91 o                         
   7   0   9          2.72          2.74         1.03 o                         
  -5   1   9          1.07          0.95         0.77 o                         
  -4   1   9         83.05         89.73         2.43 o                         
  -3   1   9         46.38         42.76         2.69 o                         
  -2   1   9         49.26         47.48         1.83 o                         
  -1   1   9        117.29        117.27         3.03 o                         
   0   1   9         19.76         19.22         1.12 o                         
   1   1   9          2.12          1.43         0.81 o                         
   2   1   9        157.62        164.61         2.47 o                         
   3   1   9         71.86         69.98         1.65 o                         
   4   1   9         97.05        100.60         1.91 o                         
   5   1   9         42.15         38.84         1.54 o                         
   6   1   9          0.45          0.47         0.87 o                         
   7   1   9          1.39          1.42         1.14 o                         
   8   1   9         11.61          9.05         2.34 o                         
  -5   2   9          2.30          3.59         1.82 o                         
  -4   2   9         14.20         14.80         1.10 o                         
  -3   2   9         35.38         34.07         1.56 o                         
  -2   2   9          2.31          2.14         0.86 o                         
  -1   2   9         32.26         30.16         1.42 o                         
   0   2   9         56.88         52.51         1.59 o                         
   1   2   9          8.50         11.12         0.96 o                         
   2   2   9         13.14         10.45         0.93 o                         
   3   2   9          0.09         -0.17         0.62 o                         
   4   2   9         78.80         77.43         1.59 o                         
   5   2   9        140.97        137.02         2.82 o                         
   6   2   9          8.84         10.84         1.00 o                         
   7   2   9         25.62         25.21         1.52 o                         
   8   2   9          6.31          4.57         1.36 o                         
  -4   3   9          2.14          2.54         0.87 o                         
  -3   3   9         23.48         19.85         1.36 o                         
  -2   3   9         82.51         79.22         2.07 o                         
  -1   3   9          2.22          1.57         0.86 o                         
   0   3   9        303.10        289.67         3.60 o                         
   1   3   9          7.81          4.94         0.79 o                         
   2   3   9         22.30         24.45         1.13 o                         
   3   3   9          5.68          4.37         0.68 o                         
   4   3   9         10.57         11.95         0.92 o                         
   5   3   9          0.24          0.36         0.71 o                         
   6   3   9         24.08         26.36         1.29 o                         
   7   3   9         12.03         13.39         1.11 o                         
   8   3   9         36.94         41.22         1.76 o                         
  -4   4   9          1.59          2.58         0.69 o                         
  -3   4   9         27.39         31.51         1.79 o                         
  -2   4   9        192.10        179.82         2.99 o                         
  -1   4   9         28.51         30.21         1.31 o                         
   0   4   9        537.11        523.84         5.70 o                         
   1   4   9        222.77        235.53         2.86 o                         
   2   4   9         28.41         34.40         1.11 o                         
   3   4   9        114.84        116.18         1.89 o                         
   4   4   9         47.64         44.52         1.28 o                         
   5   4   9         69.14         66.58         2.30 o                         
   6   4   9          3.88          3.47         0.84 o                         
   7   4   9         26.71         26.17         1.65 o                         
   8   4   9          0.67          0.40         0.91 o                         
  -4   5   9         18.50         16.89         4.12 o                         
  -3   5   9          5.60          8.65         1.11 o                         
  -2   5   9          1.17         -0.06         0.78 o                         
  -1   5   9          0.18         -0.71         0.81 o                         
   0   5   9         12.33         10.86         1.03 o                         
   1   5   9          8.39          5.57         0.78 o                         
   2   5   9         10.45         13.25         0.95 o                         
   3   5   9        106.55        101.99         2.07 o                         
   4   5   9          0.77          0.34         0.67 o                         
   5   5   9        123.04        118.12         2.48 o                         
   6   5   9         50.55         48.45         1.72 o                         
   7   5   9          5.93          5.17         0.87 o                         
   8   5   9         26.54         27.65         1.93 o                         
  -3   6   9         10.27         12.51         1.20 o                         
  -2   6   9         24.89         26.87         1.33 o                         
  -1   6   9         18.34         17.15         1.30 o                         
   0   6   9         25.75         25.90         1.43 o                         
   1   6   9          8.80         11.32         1.08 o                         
   2   6   9          7.16          6.11         0.87 o                         
   3   6   9          8.22          6.25         0.82 o                         
   4   6   9         42.14         41.72         1.31 o                         
   5   6   9         74.86         73.55         1.91 o                         
   6   6   9          0.02         -0.66         0.66 o                         
   7   6   9         32.61         30.87         1.49 o                         
   8   6   9          6.29          7.49         0.92 o                         
  -2   7   9          3.19          2.93         0.78 o                         
  -1   7   9         66.76         67.34         1.82 o                         
   0   7   9         97.17         86.32         2.12 o                         
   1   7   9         19.28         22.85         1.33 o                         
   2   7   9        250.44        226.23         3.13 o                         
   3   7   9         64.39         57.19         1.58 o                         
   4   7   9         38.04         35.11         1.39 o                         
   5   7   9         83.10         80.39         2.00 o                         
   6   7   9         32.95         31.47         1.61 o                         
   7   7   9          0.05          0.46         0.63 o                         
   8   7   9         29.11         31.85         1.45 o                         
  -2   8   9          5.49          4.86         0.92 o                         
  -1   8   9          5.00          5.33         1.07 o                         
   0   8   9          5.01          2.89         0.94 o                         
   1   8   9         14.36         18.06         1.25 o                         
   2   8   9          0.28          1.40         0.75 o                         
   3   8   9          3.05          3.00         0.86 o                         
   4   8   9         17.13         22.18         1.10 o                         
   5   8   9          0.85          0.75         0.57 o                         
   6   8   9          1.03          1.78         0.56 o                         
   7   8   9          3.89          3.12         0.68 o                         
   8   8   9          7.95          6.95         0.98 o                         
  -1   9   9         38.34         45.98         4.07 o                         
   0   9   9          0.92          1.14         1.12 o                         
   1   9   9          1.98          2.19         0.87 o                         
   2   9   9         27.71         26.99         1.23 o                         
   3   9   9         59.13         50.79         1.53 o                         
   4   9   9         24.11         21.25         1.17 o                         
   5   9   9         65.80         65.40         1.61 o                         
   6   9   9        151.19        141.65         2.43 o                         
   7   9   9          0.01          0.50         0.60 o                         
   8   9   9         68.70         89.16         9.75 o                         
   0  10   9          7.52          8.72         1.37 o                         
   1  10   9         39.12         48.33         1.52 o                         
   2  10   9          0.17          1.54         0.68 o                         
   3  10   9          3.15          2.01         0.71 o                         
   4  10   9         13.97         13.03         1.06 o                         
   5  10   9          2.20          3.08         0.58 o                         
   6  10   9          3.23          2.20         0.55 o                         
   7  10   9          8.86         10.12         0.95 o                         
   2  11   9         41.13         42.23         3.35 o                         
   3  11   9          6.70          6.03         0.86 o                         
   4  11   9          8.08          6.90         0.90 o                         
   5  11   9         20.37         18.23         1.21 o                         
   6  11   9         19.67         18.26         3.70 o                         
  -2  -6  10          4.58          5.27         0.83 o                         
  -1  -6  10          6.25          5.94         1.15 o                         
   0  -6  10          8.70          8.10         1.12 o                         
   1  -6  10          1.56          1.82         1.10 o                         
   2  -6  10         16.47         13.80         1.48 o                         
  -3  -5  10         13.96         15.70         1.32 o                         
  -2  -5  10          3.49          2.78         0.86 o                         
  -1  -5  10          3.56          4.86         1.00 o                         
   0  -5  10          9.31         10.44         1.14 o                         
   1  -5  10          0.37          1.01         0.93 o                         
   2  -5  10         12.79         10.83         1.22 o                         
   3  -5  10         19.29         14.53         1.30 o                         
  -4  -4  10          5.68          3.59         1.53 o                         
  -3  -4  10          7.26          9.73         1.11 o                         
  -2  -4  10          7.46          8.91         1.11 o                         
  -1  -4  10          3.06          5.67         0.94 o                         
   0  -4  10          2.96          1.40         0.86 o                         
   1  -4  10          0.35         -0.06         0.91 o                         
   2  -4  10         22.80         22.78         1.44 o                         
   3  -4  10          8.24          7.02         1.29 o                         
   4  -4  10         24.80         25.47         1.63 o                         
  -4  -3  10          0.09         -0.73         0.73 o                         
  -3  -3  10          0.27          0.90         1.06 o                         
  -2  -3  10         11.59         11.07         1.00 o                         
  -1  -3  10         17.18         14.63         1.13 o                         
   0  -3  10          9.74          9.01         1.07 o                         
   1  -3  10         84.64         82.85         2.10 o                         
   2  -3  10          0.69          0.56         0.93 o                         
   3  -3  10          2.66          4.49         1.05 o                         
   4  -3  10         11.48         12.67         1.29 o                         
   5  -3  10          4.16          2.25         1.21 o                         
  -4  -2  10         58.36         59.35         4.01 o                         
  -3  -2  10         18.92         16.03         1.19 o                         
  -2  -2  10         42.04         48.17         1.41 o                         
  -1  -2  10         27.08         28.65         1.41 o                         
   0  -2  10          4.12          5.28         1.00 o                         
   1  -2  10          7.45          7.03         1.20 o                         
   2  -2  10          2.76          2.88         0.97 o                         
   3  -2  10         59.32         56.63         2.04 o                         
   4  -2  10          1.67          1.93         0.95 o                         
   5  -2  10          9.17          9.50         1.11 o                         
   6  -2  10          4.73          0.98         1.70 o                         
  -4  -1  10         13.12         14.49         1.55 o                         
  -3  -1  10          8.76          6.77         0.98 o                         
  -2  -1  10          0.10          0.43         0.96 o                         
  -1  -1  10          8.21          8.75         1.10 o                         
   0  -1  10          7.63          9.48         1.21 o                         
   1  -1  10         28.51         35.24         2.09 o                         
   2  -1  10          1.74          1.93         0.99 o                         
   3  -1  10          0.69          2.50         0.92 o                         
   4  -1  10         44.86         45.07         2.23 o                         
   5  -1  10          8.34          8.44         1.05 o                         
   6  -1  10         27.77         27.75         1.96 o                         
  -4   0  10         24.84         28.33         1.51 o                         
  -3   0  10          2.59          2.45         0.97 o                         
  -2   0  10         10.51          4.58         1.07 o                         
  -1   0  10         18.27         20.97         1.88 o                         
   0   0  10         82.43         72.20         1.95 o                         
   1   0  10          5.75          5.16         0.94 o                         
   2   0  10        187.60        191.12         3.06 o                         
   3   0  10         13.07         13.79         1.23 o                         
   4   0  10         46.31         50.88         1.78 o                         
   5   0  10          5.53          3.89         1.50 o                         
   6   0  10          0.34         -1.04         1.04 o                         
   7   0  10         26.36         22.89         2.62 o                         
  -4   1  10          2.50          3.96         0.83 o                         
  -3   1  10          3.20          1.33         0.97 o                         
  -2   1  10         32.49         35.58         1.92 o                         
  -1   1  10          3.72          0.93         0.89 o                         
   0   1  10         28.22         33.71         1.49 o                         
   1   1  10         40.52         36.80         1.40 o                         
   2   1  10         17.80         14.61         1.16 o                         
   3   1  10          0.25         -0.82         0.82 o                         
   4   1  10        106.52        111.25         2.10 o                         
   5   1  10         24.94         23.30         1.04 o                         
   6   1  10         53.16         55.25         2.12 o                         
   7   1  10         22.60         28.06         2.73 o                         
  -4   2  10         40.12         45.03         1.87 o                         
  -3   2  10         10.37         10.74         1.07 o                         
  -2   2  10         34.72         37.19         1.58 o                         
  -1   2  10         93.06         89.13         2.05 o                         
   0   2  10          3.36          3.35         0.98 o                         
   1   2  10        124.38        131.51         2.80 o                         
   2   2  10        117.33        109.73         2.25 o                         
   3   2  10          5.13          4.80         0.76 o                         
   4   2  10          5.64          6.15         0.77 o                         
   5   2  10         11.82         13.67         1.14 o                         
   6   2  10         24.29         24.65         1.63 o                         
   7   2  10          2.66          3.61         1.28 o                         
   8   2  10          7.59          8.90         1.68 o                         
  -4   3  10          8.84         11.27         1.51 o                         
  -3   3  10         12.41         15.08         1.18 o                         
  -2   3  10          4.51          4.64         0.98 o                         
  -1   3  10          3.16          3.23         0.88 o                         
   0   3  10         38.96         40.29         1.48 o                         
   1   3  10         11.65         13.30         1.00 o                         
   2   3  10        300.88        303.12         3.76 o                         
   3   3  10         74.17         68.51         1.58 o                         
   4   3  10         75.19         74.30         1.63 o                         
   5   3  10         27.92         27.69         1.30 o                         
   6   3  10          4.56          3.65         0.84 o                         
   7   3  10          7.18          6.09         1.45 o                         
   8   3  10         14.18         13.77         2.29 o                         
  -3   4  10          1.05          0.43         0.59 o                         
  -2   4  10          6.19          7.14         1.01 o                         
  -1   4  10         30.48         34.31         1.53 o                         
   0   4  10        168.44        153.07         2.59 o                         
   1   4  10        115.81        113.71         2.15 o                         
   2   4  10        928.99        910.61         9.32 o                         
   3   4  10         28.31         32.34         1.35 o                         
   4   4  10        276.82        286.02         3.37 o                         
   5   4  10        139.39        144.68         2.11 o                         
   6   4  10          1.29          0.73         0.76 o                         
   7   4  10          4.63          4.07         0.80 o                         
   8   4  10          0.02          0.06         0.76 o                         
  -3   5  10          8.54         15.12         1.34 o                         
  -2   5  10         22.44         25.05         1.46 o                         
  -1   5  10          0.57         -0.46         0.91 o                         
   0   5  10          4.49          4.43         0.91 o                         
   1   5  10         15.89         14.86         0.93 o                         
   2   5  10         55.07         48.68         1.45 o                         
   3   5  10         21.88         18.17         1.13 o                         
   4   5  10          5.35          4.59         0.81 o                         
   5   5  10         24.33         26.46         1.29 o                         
   6   5  10          4.45          2.89         0.87 o                         
   7   5  10         33.89         36.44         1.72 o                         
   8   5  10         50.96         51.98         1.86 o                         
  -2   6  10         11.22         14.11         1.23 o                         
  -1   6  10          6.89          4.96         0.94 o                         
   0   6  10         23.09         18.39         1.27 o                         
   1   6  10         46.24         43.95         1.83 o                         
   2   6  10         67.07         59.67         1.73 o                         
   3   6  10          0.09         -0.09         0.82 o                         
   4   6  10          1.24          1.07         0.73 o                         
   5   6  10          5.91          5.63         1.07 o                         
   6   6  10         63.57         65.88         2.47 o                         
   7   6  10          1.44          1.69         0.64 o                         
   8   6  10         11.70         14.83         1.54 o                         
  -2   7  10         12.24         12.38         1.22 o                         
  -1   7  10          6.59          7.05         1.03 o                         
   0   7  10         28.52         28.64         1.29 o                         
   1   7  10         98.17        106.99         2.60 o                         
   2   7  10         36.96         38.20         1.43 o                         
   3   7  10        124.61        125.86         2.30 o                         
   4   7  10        152.14        149.74         2.45 o                         
   5   7  10          4.04          1.63         0.61 o                         
   6   7  10         10.57         12.46         1.08 o                         
   7   7  10         13.24         13.06         1.10 o                         
   8   7  10         37.04         41.92         2.03 o                         
  -1   8  10          6.39          5.89         0.97 o                         
   0   8  10          5.08          2.33         0.90 o                         
   1   8  10          0.83          1.07         0.94 o                         
   2   8  10          9.16         10.25         1.05 o                         
   3   8  10          3.06          5.03         0.89 o                         
   4   8  10          0.04         -0.56         0.68 o                         
   5   8  10         10.70         10.36         1.14 o                         
   6   8  10         11.13         13.38         1.30 o                         
   7   8  10         19.61         20.47         1.26 o                         
   8   8  10          0.93          1.54         4.53 o                         
   0   9  10         30.19         28.00         1.51 o                         
   1   9  10         26.82         26.83         1.40 o                         
   2   9  10          1.28          2.76         0.94 o                         
   3   9  10          7.73          7.76         1.10 o                         
   4   9  10         51.82         51.79         3.08 o                         
   5   9  10         24.83         23.66         1.63 o                         
   6   9  10          0.04          1.02         0.55 o                         
   7   9  10         63.03         65.01         1.91 o                         
   1  10  10          0.01          1.66         0.98 o                         
   2  10  10         22.79         25.90         1.68 o                         
   3  10  10         16.18         23.17         1.49 o                         
   4  10  10          5.80          5.17         1.49 o                         
   5  10  10          5.64          5.09         0.83 o                         
   6  10  10          2.93          2.07         1.04 o                         
  -2  -5  11          2.68          2.41         2.90 o                         
  -1  -5  11          3.96          1.64         0.87 o                         
   0  -5  11          0.70         -0.38         0.87 o                         
   1  -5  11          6.58          8.00         1.44 o                         
   2  -5  11          5.43          5.30         1.35 o                         
  -2  -4  11         15.58         14.71         1.16 o                         
  -1  -4  11          2.47          1.74         0.95 o                         
   0  -4  11          7.79          9.48         1.05 o                         
   1  -4  11          6.55          8.03         1.11 o                         
   2  -4  11          0.74          1.94         1.09 o                         
   3  -4  11          8.92          9.39         1.34 o                         
  -3  -3  11          4.78          5.06         1.62 o                         
  -2  -3  11          1.14          1.69         0.87 o                         
  -1  -3  11          0.42          0.85         0.95 o                         
   0  -3  11          6.43          4.08         1.05 o                         
   1  -3  11          2.06          2.71         0.99 o                         
   2  -3  11          8.16          8.20         1.15 o                         
   3  -3  11         10.98          9.02         1.30 o                         
   4  -3  11          0.09         -0.31         1.27 o                         
  -3  -2  11          1.22          0.24         1.14 o                         
  -2  -2  11         45.56         42.83         1.65 o                         
  -1  -2  11          9.37          8.54         1.10 o                         
   0  -2  11          8.61         12.16         1.22 o                         
   1  -2  11         41.86         43.20         2.15 o                         
   2  -2  11          4.21          2.55         1.11 o                         
   3  -2  11          8.39          8.14         1.17 o                         
   4  -2  11          8.12          6.89         1.17 o                         
   5  -2  11          4.87          4.42         1.08 o                         
  -3  -1  11          0.19          2.24         1.37 o                         
  -2  -1  11         25.83         26.90         1.55 o                         
  -1  -1  11         57.59         58.74         2.05 o                         
   0  -1  11          6.59          5.31         1.11 o                         
   1  -1  11        156.91        157.70         3.01 o                         
   2  -1  11          2.41          3.50         1.16 o                         
   3  -1  11         12.22         16.04         1.45 o                         
   4  -1  11          2.14          1.87         0.99 o                         
   5  -1  11          0.18         -0.85         0.85 o                         
   6  -1  11         17.66         15.86         1.64 o                         
  -3   0  11          0.18          0.36         1.01 o                         
  -2   0  11         17.60         17.57         1.42 o                         
  -1   0  11          3.43          1.85         1.02 o                         
   0   0  11         38.10         25.89         1.46 o                         
   1   0  11         56.49         54.97         1.98 o                         
   2   0  11        112.18        105.19         2.68 o                         
   3   0  11         13.80         17.26         1.55 o                         
   4   0  11        112.33        107.23         2.39 o                         
   5   0  11          2.27          1.84         0.94 o                         
   6   0  11         22.50         22.03         1.64 o                         
  -3   1  11          0.00          0.81         0.96 o                         
  -2   1  11         29.72         34.50         1.58 o                         
  -1   1  11         51.32         51.35         1.77 o                         
   0   1  11          3.55          2.22         0.93 o                         
   1   1  11         45.96         48.96         1.93 o                         
   2   1  11         11.18         12.11         1.23 o                         
   3   1  11          8.74          8.81         1.25 o                         
   4   1  11          0.23          0.28         0.90 o                         
   5   1  11          9.81         11.89         1.16 o                         
   6   1  11          5.76          4.73         1.21 o                         
   7   1  11          0.12          0.55         1.09 o                         
  -3   2  11          0.29          0.36         1.30 o                         
  -2   2  11         19.15         19.67         1.66 o                         
  -1   2  11          0.02         -0.94         0.97 o                         
   0   2  11          4.05          4.83         0.93 o                         
   1   2  11         33.46         30.01         1.47 o                         
   2   2  11          3.16          3.89         0.95 o                         
   3   2  11         77.78         85.97         1.97 o                         
   4   2  11         30.76         27.32         1.26 o                         
   5   2  11          0.34          0.39         0.44 o                         
   6   2  11          4.02          4.49         0.96 o                         
   7   2  11         32.67         37.52         3.08 o                         
  -3   3  11          0.35         -0.20         0.90 o                         
  -2   3  11         15.89         18.98         1.34 o                         
  -1   3  11         31.57         34.71         1.56 o                         
   0   3  11         26.01         26.78         1.37 o                         
   1   3  11          0.54          0.58         0.82 o                         
   2   3  11          2.37          2.23         0.84 o                         
   3   3  11          0.40          0.45         0.80 o                         
   4   3  11         67.67         64.76         1.83 o                         
   5   3  11         13.24         13.63         1.08 o                         
   6   3  11         10.30         13.05         1.37 o                         
   7   3  11          7.33          7.80         1.22 o                         
  -3   4  11          2.04          7.33         3.19 o                         
  -2   4  11         29.59         30.84         1.52 o                         
  -1   4  11          0.00         -0.52         0.93 o                         
   0   4  11         49.73         58.96         1.97 o                         
   1   4  11         12.76         12.19         1.00 o                         
   2   4  11          5.04          3.86         0.76 o                         
   3   4  11        124.08        125.68         2.23 o                         
   4   4  11        309.43        307.45         3.86 o                         
   5   4  11          0.01          0.54         0.71 o                         
   6   4  11        116.03        119.21         2.57 o                         
   7   4  11         75.57         78.78         2.07 o                         
  -2   5  11         34.23         35.20         2.26 o                         
  -1   5  11         12.21         11.82         1.26 o                         
   0   5  11          9.21         10.56         1.18 o                         
   1   5  11          0.05         -0.64         0.66 o                         
   2   5  11          9.99         11.33         0.95 o                         
   3   5  11          2.60          1.79         0.79 o                         
   4   5  11         44.30         40.22         1.76 o                         
   5   5  11          0.67          0.70         0.55 o                         
   6   5  11         10.39          7.58         1.40 o                         
   7   5  11          1.94          3.72         0.70 o                         
   8   5  11          0.01         -0.85         2.96 o                         
  -2   6  11         20.33         26.10         5.62 o                         
  -1   6  11          1.01          0.41         0.94 o                         
   0   6  11         51.17         58.66         1.91 o                         
   1   6  11          0.21         -0.56         0.80 o                         
   2   6  11          0.63         -0.76         0.76 o                         
   3   6  11         28.98         31.34         1.45 o                         
   4   6  11         34.24         32.58         1.28 o                         
   5   6  11          0.30         -0.10         0.53 o                         
   6   6  11          2.44          2.91         0.76 o                         
   7   6  11         17.74         21.32         1.29 o                         
  -1   7  11          4.23          5.39         0.94 o                         
   0   7  11          2.31          0.81         0.87 o                         
   1   7  11          0.06          0.00         1.01 o                         
   2   7  11         63.30         58.68         2.31 o                         
   3   7  11         35.14         35.29         1.53 o                         
   4   7  11          0.00          0.26         0.70 o                         
   5   7  11        126.10        127.85         2.79 o                         
   6   7  11         33.37         32.38         1.70 o                         
   7   7  11         37.99         38.46         1.77 o                         
   0   8  11          8.23          7.91         1.22 o                         
   1   8  11         10.46         10.15         1.21 o                         
   2   8  11         14.43         15.49         1.39 o                         
   3   8  11          6.79          7.45         0.95 o                         
   4   8  11         29.60         30.82         2.56 o                         
   5   8  11          0.01         -0.56         0.56 o                         
   6   8  11          1.96          2.56         0.78 o                         
   7   8  11          4.70          3.01         1.05 o                         
   1   9  11         12.43         15.32         1.47 o                         
   2   9  11         24.50         24.70         1.47 o                         
   3   9  11          0.00          1.22         0.83 o                         
   4   9  11          3.58          4.11         1.03 o                         
   5   9  11          6.04          3.77         0.80 o                         
   6   9  11         35.59         31.84         2.49 o                         
   3  10  11         11.65         13.02         1.36 o                         
   4  10  11         35.57         38.74         1.99 o                         
   5  10  11          1.36          1.24         1.51 o                         
   0  -4  12          3.93          3.39         1.63 o                         
   1  -4  12          0.00          1.51         1.03 o                         
  -2  -3  12          6.81          4.53         3.42 o                         
  -1  -3  12          2.21          3.57         1.06 o                         
   0  -3  12          0.71          2.39         1.44 o                         
   1  -3  12          6.37          4.97         1.12 o                         
   2  -3  12          2.98          2.59         1.07 o                         
   3  -3  12         12.85         14.25         1.41 o                         
  -2  -2  12          0.14          0.66         0.85 o                         
  -1  -2  12         12.82         14.41         1.37 o                         
   0  -2  12          1.86          3.99         1.15 o                         
   1  -2  12          1.83          3.64         1.08 o                         
   2  -2  12          0.58         -0.77         0.98 o                         
   3  -2  12         12.23         12.37         1.30 o                         
   4  -2  12          9.62          6.98         1.24 o                         
  -2  -1  12          1.57          2.72         1.12 o                         
  -1  -1  12          0.06          1.78         1.11 o                         
   0  -1  12          0.83          0.20         1.08 o                         
   1  -1  12         50.27         52.48         2.06 o                         
   2  -1  12          0.18          0.06         1.04 o                         
   3  -1  12        146.56        161.91         3.35 o                         
   4  -1  12          0.37          1.10         1.08 o                         
   5  -1  12         22.95         26.71         1.56 o                         
  -2   0  12          0.49          0.60         1.08 o                         
  -1   0  12          8.14          7.72         1.23 o                         
   0   0  12         11.24         10.74         1.30 o                         
   1   0  12          3.34          4.56         1.24 o                         
   2   0  12          5.98          5.10         1.21 o                         
   3   0  12         20.46         18.16         1.33 o                         
   4   0  12         18.78         19.32         1.47 o                         
   5   0  12         12.72         13.55         1.35 o                         
   6   0  12          7.78          2.30         2.89 o                         
  -2   1  12         10.31         10.02         1.39 o                         
  -1   1  12          0.00         -0.94         0.94 o                         
   0   1  12         13.09         17.72         2.09 o                         
   1   1  12         51.59         51.14         2.45 o                         
   2   1  12          0.69          0.60         0.77 o                         
   3   1  12         54.35         57.83         1.91 o                         
   4   1  12          3.97          3.27         1.04 o                         
   5   1  12          8.60          9.02         0.92 o                         
   6   1  12          1.58          1.66         1.08 o                         
  -2   2  12          6.51          8.33         1.17 o                         
  -1   2  12         14.08         14.22         1.25 o                         
   0   2  12          3.64          1.48         0.98 o                         
   1   2  12         35.11         35.81         1.64 o                         
   2   2  12          0.14         -0.68         0.89 o                         
   3   2  12          0.04          1.40         0.86 o                         
   4   2  12         13.20         15.91         1.18 o                         
   5   2  12         28.05         32.71         2.43 o                         
   6   2  12          1.36          1.46         1.09 o                         
  -2   3  12          4.34          3.54         1.03 o                         
  -1   3  12         13.32         22.06         1.41 o                         
   0   3  12          4.94          7.47         1.20 o                         
   1   3  12         22.43         20.83         1.28 o                         
   2   3  12         35.30         30.08         1.41 o                         
   3   3  12          0.68         -0.14         0.82 o                         
   4   3  12         17.25         20.38         1.38 o                         
   5   3  12         17.97         13.59         1.09 o                         
   6   3  12          8.29          6.94         1.00 o                         
   7   3  12          6.64          5.75         0.99 o                         
  -2   4  12          1.74         -0.85         1.32 o                         
  -1   4  12          0.92          2.49         1.05 o                         
   0   4  12         25.51         27.45         1.60 o                         
   1   4  12          2.20          0.85         0.73 o                         
   2   4  12         68.36         72.67         1.70 o                         
   3   4  12          4.83          5.23         0.95 o                         
   4   4  12         60.45         69.15         2.00 o                         
   5   4  12        103.89        105.74         2.29 o                         
   6   4  12          2.99          3.68         1.02 o                         
   7   4  12         16.68         18.61         1.54 o                         
  -1   5  12          3.07          4.57         1.08 o                         
   0   5  12         64.90         68.63         2.08 o                         
   1   5  12         16.00         15.23         1.26 o                         
   2   5  12          0.07          0.29         0.73 o                         
   3   5  12          0.02         -0.72         0.72 o                         
   4   5  12          2.70          4.36         0.96 o                         
   5   5  12         10.20          7.91         1.04 o                         
   6   5  12         20.20         18.54         1.48 o                         
   7   5  12         20.39         23.44         1.46 o                         
  -1   6  12          0.12         -1.61         2.03 o                         
   0   6  12          7.65         10.11         1.33 o                         
   1   6  12          0.41          0.22         0.96 o                         
   2   6  12         47.27         51.13         2.27 o                         
   3   6  12          0.17          0.39         0.91 o                         
   4   6  12         12.80         11.98         1.09 o                         
   5   6  12         13.19         14.93         1.69 o                         
   6   6  12          0.55          0.97         0.77 o                         
   7   6  12          0.48         -0.06         0.78 o                         
   0   7  12         62.19         71.36         2.70 o                         
   1   7  12         12.13         14.61         1.47 o                         
   2   7  12          0.54          1.30         0.73 o                         
   3   7  12         17.34         23.15         1.22 o                         
   4   7  12         61.53         58.50         2.46 o                         
   5   7  12          0.93          0.07         0.56 o                         
   6   7  12         15.67         17.73         1.46 o                         
   1   8  12          3.26          2.26         1.07 o                         
   2   8  12         10.25         10.82         1.33 o                         
   3   8  12          0.41         -0.70         0.70 o                         
   4   8  12          8.05          6.15         1.07 o                         
   5   8  12          0.80          0.07         0.60 o                         
   6   8  12         21.47         24.89         1.83 o                         
   3   9  12         31.06         30.72         1.69 o                         
   4   9  12         22.69         29.16         2.23 o                         
   5   9  12          4.65          6.17         3.11 o                         
   0  -2  13         10.11         14.76         3.45 o                         
   1  -2  13         30.53         34.58         3.02 o                         
   2  -2  13          2.22          4.62         1.28 o                         
   0  -1  13          4.99          5.84         1.47 o                         
   1  -1  13          7.83          8.59         1.31 o                         
   2  -1  13          2.38          5.32         1.16 o                         
   3  -1  13          0.98          2.24         1.18 o                         
  -1   0  13          4.73          7.59         1.47 o                         
   0   0  13          0.44          1.61         1.18 o                         
   1   0  13          8.95         10.43         1.39 o                         
   2   0  13         21.26         19.46         1.51 o                         
   3   0  13          5.00          7.31         1.23 o                         
   4   0  13         13.56         14.73         1.34 o                         
  -1   1  13          0.35          0.28         1.22 o                         
   0   1  13          0.33         -0.01         1.17 o                         
   1   1  13          8.24          7.84         1.17 o                         
   2   1  13          5.92          6.02         1.16 o                         
   3   1  13          1.83          1.13         0.96 o                         
   4   1  13          0.77          1.27         1.05 o                         
   5   1  13          7.66          8.14         1.75 o                         
  -1   2  13          3.94          6.92         1.23 o                         
   0   2  13          6.87          8.44         1.10 o                         
   1   2  13         23.47         24.06         1.47 o                         
   2   2  13          3.40          3.40         1.04 o                         
   3   2  13         39.61         46.11         1.87 o                         
   4   2  13          2.21          1.75         0.70 o                         
   5   2  13          2.25          2.89         0.66 o                         
  -1   3  13         11.42         12.25         1.25 o                         
   0   3  13          1.01          1.97         1.00 o                         
   1   3  13         36.35         48.86         1.89 o                         
   2   3  13          1.92          1.79         0.93 o                         
   3   3  13          2.48          1.14         0.99 o                         
   4   3  13          8.64          7.83         1.17 o                         
   5   3  13          0.24          2.46         0.95 o                         
   6   3  13          4.80          5.33         0.99 o                         
   0   4  13          0.03         -0.24         1.01 o                         
   1   4  13          1.41          1.48         0.74 o                         
   2   4  13          7.40          9.12         1.14 o                         
   3   4  13          7.23         10.59         1.11 o                         
   4   4  13         32.13         28.41         1.66 o                         
   5   4  13          0.38          0.02         0.69 o                         
   6   4  13         74.76         83.12         3.29 o                         
   0   5  13          2.70          2.19         1.03 o                         
   1   5  13         10.05         14.37         1.29 o                         
   2   5  13         31.62         29.64         1.63 o                         
   3   5  13          9.52          8.96         0.93 o                         
   4   5  13          2.79          3.90         1.26 o                         
   5   5  13          0.05         -0.12         0.84 o                         
   6   5  13          0.39         -0.43         0.91 o                         
   1   6  13          3.75          1.85         1.13 o                         
   2   6  13          1.10          2.97         1.20 o                         
   3   6  13          1.62          1.64         0.89 o                         
   4   6  13         13.01         11.87         1.65 o                         
   5   6  13          0.39          0.32         0.83 o                         
   6   6  13         19.49         16.23         4.01 o                         
   2   7  13         13.93         13.34         1.33 o                         
   3   7  13         13.31         16.45         1.46 o                         
   4   7  13          2.46          2.55         0.71 o                         
   5   7  13         26.67         26.78         1.81 o                         
   2   1  14          0.00         -1.19         1.19 o                         
   3   1  14         11.74         18.41         5.44 o                         
   1   2  14          0.12          2.76         1.19 o                         
   2   2  14          8.53          8.36         1.44 o                         
   3   2  14          2.25          0.79         0.88 o                         
   1   3  14          1.69          3.67         1.51 o                         
   2   3  14          5.72         10.06         1.27 o                         
   3   3  14         22.82         27.62         2.21 o                         
   4   3  14          3.78          3.35         1.12 o                         
   2   4  14          1.41          1.11         0.76 o                         
   3   4  14          3.61          4.77         1.41 o                         
   4   4  14          0.17         -0.90         0.90 o                         
   3   5  14         17.67         21.71         1.55 o                         
                                                                                
